# Supplementary material for: Identification of Genic SSRs Provide a Perspective for Studying Environmental Adaptation in the Endemic Shrub Tetraena mongolica
Source: Genes (Basel). 2020 Mar 18;11(3):322. doi: 10.3390/genes11030322 (PMC7140860; doi:10.3390/genes11030322)
Supplement: Supplementary file 1 [file genes-11-00322-s001.zip]

Archive with 5 entries (5 files):
- Tm_manuscript_supplementary_20200201/Table S1.xlsx
- Tm_manuscript_supplementary_20200201/Table S2.xlsx
- Tm_manuscript_supplementary_20200201/Table S3.xlsx
- Tm_manuscript_supplementary_20200201/Table S4.xlsx
- Tm_manuscript_supplementary_20200201/Table S5.xlsx
