# Supplementary material for: Identification of Genic SSRs Provide a Perspective for Studying Environmental Adaptation in the Endemic Shrub Tetraena mongolica
Source: Genes (Basel). 2020 Mar 18;11(3):322. doi: 10.3390/genes11030322 (PMC7140860; doi:10.3390/genes11030322)
Supplement: Supplementary file 1 [file genes-11-00322-s001.zip › Tm_manuscript_supplementary_20200201/Table S1.xlsx]

## Sheet: Sheet1
SSRID	All_Unigene	Type	Ref/D1	D2	D3	D4	D5	D6	Std_dev	MissingRate	Transferability (Similarity)	Upstream_100bp	Downstream_100bp
CPSSR_1	Unigene21208_All	AAAC	5|CL7043.Contig1_D1-1:17-236|+	N/A	4|Unigene12180_D3-1:385-400|-	5|Unigene15361_D4-2:157-176|+	N/A	5|Unigene10131_D6-1:106-125|+	0.43	0.33	1	AATAATACATATAACCCAACAAACGCACAATCACAGACTCAACAAAACACGGTGGTGGTGGTTACATCGAACAACAACTCTCCTCGTAACGTTGAAGGAA	ATGTGTTGCGACGGAGATTGCAGACCACTTGGGTTTCTACTTGGTCTCCCTTTCGCCTTTCTCTCTCTTCTCATCTCCATTGTCGGCCTCGTCATCTGGA
CPSSR_2	CL1918.Contig12_All	AAC	5|CL3825.Contig1_D1-1:68-282|+	4|CL2836.Contig5_D2-1:179-190|+	4|CL3884.Contig8_D3-1:1233-1244|-	4|CL6068.Contig4_D4-2:1267-1278|-	4|Unigene67_D5-1:183-194|+	4|Unigene21971_D6-1:165-176|+	0.37	0	0.99	TGGCCCCTCTCATCACCCTCTCTCTCCACCCCCTTCCAACAACCCTCCAAAACCATCCAAACGCACAAAAATCCAACAACAATAAAACAAGCCCTCCAAA	CTCAAAAACATCAAAAAGAACATTTCTGCTAAAAACATGTTCACTATGTTTCATAACCATAGCATCATCACAACAGCAAATTCCAATTCTTGAATCACTA
CPSSR_3	CL1918.Contig2_All	AAC	5|CL3825.Contig2_D1-1:68-282|+	4|CL2836.Contig5_D2-1:179-190|+	4|CL3884.Contig8_D3-1:1233-1244|-	4|CL6068.Contig4_D4-2:1267-1278|-	4|Unigene67_D5-1:183-194|+	4|Unigene21971_D6-1:165-176|+	0.37	0	0.99	TGGCCCCTCTCATCACCCTCTCTCTCCACCCCCTTCCAACAACCCTCCAAAACCATCCAAACGCACAAAAATCCAACAACAATAAAACAAGCCCTCCAAA	CTCAAAAACATCAAAAAGAACATTTCTGCTAAAAACATGTTCACTATGTTTCATAACCATAGCATCATCACAACAGCAAATTCCAATTCTTGAATCACTA
CPSSR_4	CL1918.Contig3_All	AAC	5|CL3825.Contig3_D1-1:68-282|+	4|CL2836.Contig5_D2-1:179-190|+	4|CL3884.Contig8_D3-1:1233-1244|-	4|CL6068.Contig4_D4-2:1267-1278|-	4|Unigene67_D5-1:183-194|+	4|Unigene21971_D6-1:165-176|+	0.37	0	0.99	TGGCCCCTCTCATCACCCTCTCTCTCCACCCCCTTCCAACAACCCTCCAAAACCATCCAAACGCACAAAAATCCAACAACAATAAAACAAGCCCTCCAAA	CTCAAAAACATCAAAAAGAACATTTCTGCTAAAAACATGTTCACTATGTTTCATAACCATAGCATCATCACAACAGCAAATTCCAATTCTTGAATCACTA
CPSSR_5	CL1918.Contig4_All	AAC	5|CL3825.Contig4_D1-1:68-282|+	4|CL2836.Contig5_D2-1:179-190|+	4|CL3884.Contig8_D3-1:1233-1244|-	4|CL6068.Contig4_D4-2:1267-1278|-	4|Unigene67_D5-1:183-194|+	4|Unigene21971_D6-1:165-176|+	0.37	0	0.99	TGGCCCCTCTCATCACCCTCTCTCTCCACCCCCTTCCAACAACCCTCCAAAACCATCCAAACGCACAAAAATCCAACAACAATAAAACAAGCCCTCCAAA	CTCAAAAACATCAAAAAGAACATTTCTGCTAAAAACATGTTCACTATGTTTCATAACCATAGCATCATCACAACAGCAAATTCCAATTCTTGAATCACTA
CPSSR_6	CL1918.Contig11_All	AAC	5|CL3825.Contig5_D1-1:68-282|+	4|CL2836.Contig5_D2-1:179-190|+	4|CL3884.Contig8_D3-1:1233-1244|-	4|CL6068.Contig4_D4-2:1267-1278|-	4|Unigene67_D5-1:183-194|+	4|Unigene21971_D6-1:165-176|+	0.37	0	0.99	TGGCCCCTCTCATCACCCTCTCTCTCCACCCCCTTCCAACAACCCTCCAAAACCATCCAAACGCACAAAAATCCAACAACAATAAAACAAGCCCTCCAAA	CTCAAAAACATCAAAAAGAACATTTCTGCTAAAAACATGTTCACTATGTTTCATAACCATAGCATCATCACAACAGCAAATTCCAATTCTTGAATCACTA
CPSSR_7	CL1918.Contig2_All	AAC	5|CL3825.Contig6_D1-1:68-282|+	4|CL2836.Contig5_D2-1:179-190|+	4|CL3884.Contig8_D3-1:1233-1244|-	4|CL6068.Contig4_D4-2:1267-1278|-	4|Unigene67_D5-1:183-194|+	4|Unigene21971_D6-1:165-176|+	0.37	0	0.99	TGGCCCCTCTCATCACCCTCTCTCTCCACCCCCTTCCAACAACCCTCCAAAACCATCCAAACGCACAAAAATCCAACAACAATAAAACAAGCCCTCCAAA	CTCAAAAACATCAAAAAGAACATTTCTGCTAAAAACATGTTCACTATGTTTCATAACCATAGCATCATCACAACAGCAAATTCCAATTCTTGAATCACTA
CPSSR_8	CL1918.Contig3_All	AAC	5|CL3825.Contig7_D1-1:68-282|+	4|CL2836.Contig5_D2-1:179-190|+	4|CL3884.Contig8_D3-1:1233-1244|-	4|CL6068.Contig4_D4-2:1267-1278|-	4|Unigene67_D5-1:183-194|+	4|Unigene21971_D6-1:165-176|+	0.37	0	0.99	TGGCCCCTCTCATCACCCTCTCTCTCCACCCCCTTCCAACAACCCTCCAAAACCATCCAAACGCACAAAAATCCAACAACAATAAAACAAGCCCTCCAAA	CTCAAAAACATCAAAAAGAACATTTCTGCTAAAAACATGTTCACTATGTTTCATAACCATAGCATCATCACAACAGCAAATTCCAATTCTTGAATCACTA
CPSSR_9	CL1918.Contig4_All	AAC	5|CL3825.Contig8_D1-1:68-282|+	4|CL2836.Contig5_D2-1:179-190|+	4|CL3884.Contig8_D3-1:1233-1244|-	4|CL6068.Contig4_D4-2:1267-1278|-	4|Unigene67_D5-1:183-194|+	4|Unigene21971_D6-1:165-176|+	0.37	0	0.99	TGGCCCCTCTCATCACCCTCTCTCTCCACCCCCTTCCAACAACCCTCCAAAACCATCCAAACGCACAAAAATCCAACAACAATAAAACAAGCCCTCCAAA	CTCAAAAACATCAAAAAGAACATTTCTGCTAAAAACATGTTCACTATGTTTCATAACCATAGCATCATCACAACAGCAAATTCCAATTCTTGAATCACTA
CPSSR_10	Unigene5949_All	AAC	5|Unigene18829_D1-1:287-501|+	6|Unigene23045_D2-1:438-455|+	6|Unigene23840_D3-1:380-397|+	7|Unigene21222_D4-2:429-449|+	6|Unigene17305_D5-1:3476-3493|-	4|Unigene21666_D6-1:3516-3527|-	0.94	0	0.99	CTGCACTGAATTCTGCATGTCCATGTCCCGTTGTTTACACTCCTTCAAGATACGTGTCATCTTTATCATCCCACGCTTTTGCATCCAGGACGACACCAAA	ATATTCTGGTGCAACAAATGTTTTGTTGTCTAATCAACAAAAACGTGCAATTTCTGTTGAAGCACTTAAACCTAATGACACTTTTGCACGTAGGCATAAT
CPSSR_11	Unigene32114_All	AAC	5|Unigene22844_D1-1:6-220|+	7|Unigene20489_D2-1:1692-1712|-	7|Unigene20697_D3-1:129-149|+	5|Unigene19678_D4-2:1700-1714|-	5|Unigene24114_D5-1:127-141|+	N/A	0.98	0.17	1	TCTGAACACATATAACACAACAAACAAACTGACAATTTTTCTCACGATCTAGAGAGAGAAAATGAGAGAACCGGTGATTGCCGCGACGGCGTCGTACGAT	GCCTCGCCGGCTCCGCCTCAAGCTTTGATCGAACGGCTCAAGGATTACGGAAAAGAAGACGCTTTTGCCCTCTGGGATGAGCTCTCTCCTCATGAACGCG
CPSSR_12	CL6891.Contig1_All	AAC	5|Unigene23007_D1-1:69-283|+	5|Unigene1487_D2-1:171-185|+	4|Unigene20386_D3-1:2026-2037|-	7|Unigene22722_D4-2:1892-1912|-	5|Unigene24290_D5-1:2029-2043|-	4|CL5403.Contig1_D6-1:1890-1901|-	1	0	0.98	AACGCATGCACTAAGAGGAAGCATCGCTTCCGATTATAGCTTTCAAACTCTTATTAAACTGAAAAACAACGCCACAAAAACAGTTAGATTCAGTTACAGA	GTTGTTAATAAGGAGTTGGGTGGTTGTCTTGTTTTGAACAATAAGAGTAACAGCAACAACAGCATGGGATCGAAGCTTGTTCGTAGCGCTATTTTTGGTT
CPSSR_13	CL5921.Contig1_All	AAC	5|Unigene23846_D1-1:82-296|+	5|CL5368.Contig2_D2-1:205-219|+	N/A	5|Unigene24673_D4-2:1591-1605|-	5|Unigene26139_D5-1:1683-1697|-	3|Unigene19793_D6-1:1689-1697|-	0.8	0.17	0.98	AGGATTCACCCACTCACTCTCTCCCCCAACGCCACAACTCCGCCCACCCAAATTCCCAATCCCAAAACTCGTAATCCGCGCGAGCCGAAGAAAAAGCACA	AATAGCGCAGCGGGATCGCCGAGAGTGAGAGGGAAGAAGGAGAATGTTTGGAGCGTTGATAATGAAATCGCCGATAATCAGAAAAACGAGAGAGTTAAGA
CPSSR_14	CL4023.Contig3_All	AAC	6|CL4763.Contig3_D1-1:1626-1843|+	3|CL4014.Contig1_D2-1:1756-1764|+	4|CL3339.Contig2_D3-1:225-236|-	3|CL7609.Contig4_D4-2:1726-1734|+	3|CL4076.Contig2_D5-1:1726-1734|+	3|Unigene18125_D6-1:382-390|-	1.11	0	0.99	CTCATCCTTGTCCCCATACTCAAGGTCAGAGGATTCAGAAGGTTTAAGGTTAGAGTGAAACCAACAAAAAGAGAATTTGGAACAACGGCCTCCCATTGGT	AAAATCAAAATCAGTCAGAAATGATCAGATGCTGTCTTGTTTTAATGCATTGGCTGAACTTCTGTAATGTTTGCTCTCAGCGTTGGATCCAATGTTGTTT
CPSSR_15	CL4113.Contig2_All	AAC	6|Unigene2902_D1-1:175-392|+	5|Unigene22424_D2-1:281-295|+	N/A	6|Unigene19006_D4-2:1944-1961|-	N/A	N/A	0.47	0.5	1	CTTCATTTTCTCACAAACTAATGTCTTCACATCTTCAGCAGCATCAATTTCAGGAGATGTACAACTTTTGTTAGGAAAGATCAAATCTTCACTTAATGGT	AATGAAAACTTACTTCTTTCTTCATGGAACTCAAGTGTTCCACTTTGTCAATGGAGAGGCCTCAAATGGGTATTCTCAAATGGTACTGCTTTGCTCTGTA
CPSSR_16	CL1668.Contig5_All	AAC	6|Unigene17118_D1-1:2-219|+	N/A	5|Unigene16112_D3-1:1062-1076|-	N/A	6|Unigene19445_D5-1:108-125|+	N/A	0.47	0.5	1	ATCAAACAGGGTTCCCAGTCCGACTTCTCAACAAGACAAAACCACACGAGCCCAAGCACAGCGCGCAGACCAAAAAAAAAATAAAAAATGAGCAAACCAG	TCCTATGCGAGGCAGCAAAGAAAGGCGACGAAGCCAATGTGAAAAGCCTGATAGAAAGTGGCGCGGACGTATCTTACTTCGATGAGCAAGGCCTCACGCC
CPSSR_17	Unigene36209_All	AAC	6|Unigene20570_D1-1:136-353|+	5|Unigene15388_D2-1:235-249|+	5|Unigene555_D3-1:261-275|+	5|Unigene12973_D4-2:607-621|-	4|Unigene15185_D5-1:240-251|+	5|Unigene12523_D6-1:245-259|+	0.58	0	1	CACAAAATCAGAAAGATGGCTTCTGAACAACTTGGTATGGACTTATCTGAATCAAAGTACAAAGCTTTTGTTAGAGCTGTTGTTAATAACTTTCTTGAAG	AGAATGATGATGATGAAGAGAAAGAAGAGCAAGAACAAAAAGTAGATGGTGGAAAAGAGTTTGATGATTCTGGTGATCTTATTCTCTGCCGGTTGTCAGA
CPSSR_18	CL13638.Contig2_All	AAG	5|CL4883.Contig1_D1-1:413-627|+	5|Unigene6441_D2-1:1999-2013|+	N/A	4|Unigene12090_D4-2:1976-1987|+	5|CL8527.Contig2_D5-1:1997-2011|+	N/A	0.43	0.33	0.97	CCAGTGAGGTAAGAGACTGTCCAGTCAAAGTACACATAAGGGTCACCTCCAAAAGCAAAACTTGATAACCAGATAACAAACAATAACAGTAACAAAGAAA	AGAGGGGCATTGAATATTGCCTGTATGCAGAAGAATAAAAATATTTTTTAATCAAATTTATGTAATTTTTGTGTAAAGCAGAGATCTTGTCGCTGAAATC
CPSSR_19	CL13638.Contig2_All	AAG	5|CL4883.Contig2_D1-1:169-383|+	5|Unigene6441_D2-1:1999-2013|+	N/A	4|Unigene12090_D4-2:1976-1987|+	5|CL8527.Contig2_D5-1:1997-2011|+	N/A	0.43	0.33	0.97	CCAGTGAGGTAAGAGACTGTCCAGTCAAAGTACACATAAGGGTCACCTCCAAAAGCAAAACTTGATAACCAGATAACAAACAATAACAGTAACAAAGAAA	AGAGGGGCATTGAATATTGCCTGTATGCAGAAGAATAAAAATATTTTTTAATCAAATTTATGTAATTTTTGTGTAAAGCAGAGATCTTGTCGCTGAAATC
CPSSR_20	CL7892.Contig1_All	AAG	5|Unigene17811_D1-1:131-345|+	6|CL3906.Contig1_D2-1:998-1015|-	5|CL3947.Contig3_D3-1:231-245|+	5|CL2382.Contig1_D4-2:231-245|+	5|CL4104.Contig1_D5-1:231-245|+	5|CL5102.Contig3_D6-1:1162-1176|-	0.37	0	1	CTCTGGAGGTAGAGAGCAGTGGGAGGCTAGGGGGCAAAGAGAATTATGGCACAAAAATTAACCAGATGCATGTGGCTTTGTTGCAGCAACAAGGTCGGGA	AAAGAGAAGACATGGCGGGTAAGTCGTACGAGGAAGCCATAGCTGGACTGACAAAGCTTCTCAGTGTGAATGGAGGACTTGGTGACGTGGCGGCTGCGAA
CPSSR_21	CL9241.Contig1_All	AAG	5|Unigene25393_D1-1:264-478|+	5|CL1722.Contig4_D2-1:993-1007|-	5|Unigene1027_D3-1:518-532|-	6|CL2212.Contig2_D4-2:201-218|+	5|CL6061.Contig2_D5-1:2567-2581|-	5|CL780.Contig3_D6-1:2535-2549|-	0.37	0	1	CACTATCGCTGCCATGATCAGAACCCTCCGCCCCACTCGCGCCTGCACCAAACGCTCTGCCGCTGCTACGGCGTCGACCTCGGCGGCGCCGAAAAAGACC	GACGGCGATCATCCTGCAACCGGCGACGGAGGAGACGATGGGGAGAGTTCCCGGATGCCGCAATGCACCCCTCTAGTTCCGGAGCCCGAACCGTCGCAGT
CPSSR_22	CL2599.Contig2_All	AAG	5|CL1522.Contig6_D1-1:1536-1750|+	5|CL1012.Contig2_D2-1:211-225|-	5|CL176.Contig5_D3-1:182-196|-	4|CL5655.Contig7_D4-2:1704-1715|+	5|Unigene26512_D5-1:1706-1720|+	4|CL3123.Contig4_D6-1:1594-1605|+	0.47	0	0.99	AGGTTGTGATTAGCAAGCCAGTCGTAGAGAACGGGAACGAGTGATTTCCACTGAGTGTATTTTTTGTCAGCTGAGTCTTGCTTTGACTTTCTTGTTGATA	CAGCTAAGCTTGTTGAGTCTTTGGTTTTTGTTGTTGGAGATGAGACTTCTTCTTTCTTGTCTTCTTTGGCTTTTGGCTTTCTTCCTCTCTTTTTGGGTGC
CPSSR_23	CL11649.Contig2_All	AAG	6|Unigene53_D1-1:361-578|+	6|CL6787.Contig2_D2-1:474-491|-	6|Unigene17474_D3-1:446-463|-	5|Unigene18267_D4-2:403-417|+	6|Unigene807_D5-1:444-461|-	6|Unigene15735_D6-1:454-471|+	0.37	0	0.99	ACACCATCATCATAAGCATATTCACCGCGATCATCATTATCATCATAAAAAGAATTAGCACTATGATAACTACTCTCAAGCTGATCCAAAATATTCGAAC	ACTTGAAGTTCAATCCATGTTGTTGTCCATCAATAACTCTCCAAGAAACCAAACGAGCATTGGAAACGACATCGTTTGACTTCAGCTTGTTGGTTCCTTT
CPSSR_24	Unigene16798_All	AAG	6|Unigene17080_D1-1:543-760|+	4|Unigene17015_D2-1:520-531|+	4|CL6087.Contig1_D3-1:515-526|+	6|Unigene128_D4-2:587-604|+	N/A	6|Unigene13846_D6-1:2015-2032|-	0.98	0.17	1	GTAACGGATGGCCAAAATGAGAATTGGGTTATGAAGATTTTGCATGTCAGGTCTTTGTGGAAAACTGAGGAAAATCATATCACTCAGCTTGAGGAACAAA	ATTATTCATCGGATGCGAAATTGAATCAAAAAGATAATGAAAGCATCAAAAGCAATGATGACGATGGCGATGATGGAGAATGCGATGTTTGTAGAATTAG
CPSSR_25	Unigene31796_All	AAG	6|Unigene22796_D1-1:63-280|+	6|Unigene24095_D2-1:149-166|+	N/A	6|Unigene23501_D4-2:146-163|+	6|Unigene26474_D5-1:2153-2170|-	4|Unigene32161_D6-1:335-346|-	0.8	0.17	0.99	TCTTTCTCTTTCTCTCTGAGAGCAAGCAAAATGACCAAAAATGAACATGAAAAATATGAAGCGCGAGGAAAAAGGCAAAAATGCAAAAAAATCACCGAAA	ACAGTGAAATTGGGGAATTCATTTACCCATCAACAACAAAAGCAGTGGCAGCTGCTTCAATAATAGTGTGTGATGCACTTGAACATGATTTTCCCATCAT
CPSSR_26	CL1523.Contig1_All	AAT	5|CL5146.Contig1_D1-1:1809-2023|+	5|CL4928.Contig2_D2-1:166-180|-	4|CL4627.Contig4_D3-1:1978-1989|+	5|CL6722.Contig2_D4-2:226-240|-	4|CL7435.Contig3_D5-1:191-202|-	5|CL6172.Contig2_D6-1:117-131|-	0.47	0	0.97	TTTTTTTTCTTCCTTCCTTCTCTCGCATTCAATAATCGTTAATAATAATGATAATACAATAGATAACTATTGATTAATTGATTGACAGATAAAAGGGGGA	TGCAATAATTTACTAGTTGTTTTGATTTGGTTTTGGTAACCCTAATTAAACAAAGTGATTAATTTTGAGCATAAAAACAAAACAAAAATAGAGAGAGAAA
CPSSR_27	CL1523.Contig2_All	AAT	5|CL5146.Contig2_D1-1:1830-2044|+	5|CL4928.Contig2_D2-1:166-180|-	4|CL4627.Contig4_D3-1:1978-1989|+	5|CL6722.Contig2_D4-2:226-240|-	4|CL7435.Contig3_D5-1:191-202|-	5|CL6172.Contig2_D6-1:117-131|-	0.47	0	0.97	TTTTTTTTCTTCCTTCCTTCTCTCGCATTCAATAATCGTTAATAATAATGATAATACAATAGATAACTATTGATTAATTGATTGACAGATAAAAGGGGGA	TGCAATAATTTACTAGTTGTTTTGATTTGGTTTTGGTAACCCTAATTAAACAAAGTGATTAATTTTGAGCATAAAAACAAAACAAAAATAGAGAGAGAAA
CPSSR_28	Unigene32421_All	AAT	5|Unigene18008_D1-1:18-232|+	6|Unigene17402_D2-1:121-138|+	5|Unigene11856_D3-1:118-132|+	5|Unigene16002_D4-2:118-132|+	5|Unigene18485_D5-1:118-132|+	5|Unigene7087_D6-1:118-132|+	0.37	0	0.98	TTATCAGGTGTAATTCTGCTTCTCTGTCTAGTTTTGGATTTTCTGAATTTAATGGTTTAGCATTTAAGCATGTAAGGCTTTTCCTGTAAATGATTCTGCC	GATAATTGTAGGTCACTGTTAGCAAAACTCAAAACTAAAATAAATGTTGTCCTAGTGATATGGAGACTTCTTGGCAAATACAATTATAATATACCTTATA
CPSSR_29	CL7395.Contig7_All	AC	6|CL2935.Contig1_D1-1:167-378|+	6|CL146.Contig3_D2-1:251-262|+	6|Unigene16960_D3-1:267-278|+	6|CL7367.Contig2_D4-2:267-278|+	4|CL6687.Contig2_D5-1:265-272|+	6|CL670.Contig4_D6-1:149-160|+	0.75	0	0.99	TCATTTCATACCAGACAATATAGTTGTATAAAACAATCATAAGCCTCTTCCAGTTTCAAAGCCCTGTCCACTTCTATTCTGTCTTGAAACAAAAAATCAA	ATAAACAGAGAAACAAAGCTACATACTCGTTGTCTTCACTTTCTCTCTCCTCACCCAACTCTTTCCTCGGCCAGCGCCTCTCTCCCTTCTCTCAACTCTC
CPSSR_30	Unigene20661_All	AC	6|CL5895.Contig1_D1-1:26-237|+	6|CL1354.Contig6_D2-1:107-118|+	N/A	N/A	6|CL4389.Contig2_D5-1:112-123|+	5|CL2415.Contig2_D6-1:159-168|+	0.43	0.33	0.99	AATCTCTCTCTCTACACTTATTCTTACTTGTCTTTCCCTTAAAACATCAGTTACACTTTACAACCAATCACTTGCAAAATCAAAATCGTCATTAACAGTT	AAAAAAGAAAAGAAAAACAAATGTCTCAATTACAACAACAACAAGAAGAGGAAAGACAAATGGGAGAAGACAACAGCAATAAGAAGAAGAAAGAAGTGAT
CPSSR_31	CL7395.Contig8_All	AC	6|Unigene18092_D1-1:167-378|+	6|CL146.Contig3_D2-1:251-262|+	6|Unigene16960_D3-1:267-278|+	6|CL7367.Contig2_D4-2:267-278|+	4|CL6687.Contig2_D5-1:265-272|+	6|CL670.Contig4_D6-1:149-160|+	0.75	0	0.99	TCATTTCATACCAGACAATATAGTTGTATAAAACAATCATAAGCCTCTTCCAGTTTCAAAGCCCTGTCCACTTCTATTCTGTCTTGAAACAAAAAATCAA	ATAAACAGAGAAACAAAGCTACATACTCGTTGTCTTCACTTTCTCTCTCCTCACCCAACTCTTTCCTCGGCCAGCGCCTCTCTCCCTTCTCTCAACTCTC
CPSSR_32	CL3990.Contig4_All	AC	6|Unigene20760_D1-1:2253-2464|+	6|CL3785.Contig4_D2-1:154-165|-	N/A	7|Unigene22994_D4-2:146-159|-	N/A	N/A	0.47	0.5	0.98	TCAGCAGACGAGAACTCCTCCTCTTCAGGATTCTGCACCGGAATATCGAGCACCGATTCGACTATCGCCATTTCCCGCAATACGACTGTCAGCTTTAAAT	TATAACATCATTTCTTTTTTGATGGAAATTTGGGAATTTTGGATTTGCAGACGGATGCTTGAAGGTTTATGGTGTGAAGGAACAAGGCTGAATAAGAGCA
CPSSR_33	CL1171.Contig3_All	AC	6|CL876.Contig1_D1-1:705-916|+	6|CL4953.Contig1_D2-1:895-906|+	N/A	5|CL5633.Contig3_D4-2:941-950|+	6|CL5037.Contig1_D5-1:553-564|-	6|Unigene9849_D6-1:166-177|+	0.4	0.17	1	CAACGGCACAAATGCAGCCAAACAACACCAATCCAGAATTCGAAAAATAAACAATTTTCAGTTAAACCAAAACCAACCCAAATTCAAAAATTAAAAAAAA	AAAAATTTCAGTTAAACCAATACTAACCCAACGAAACAGAACCAGCCGAGAATCCAAAACCAACCGGTTTGTTTTTCAAGAACAGAAAAACCACAATAAA
CPSSR_34	CL1171.Contig3_All	AC	6|CL876.Contig2_D1-1:705-916|+	6|CL4953.Contig1_D2-1:895-906|+	N/A	5|CL5633.Contig3_D4-2:941-950|+	6|CL5037.Contig1_D5-1:553-564|-	6|Unigene9849_D6-1:166-177|+	0.4	0.17	1	CAACGGCACAAATGCAGCCAAACAACACCAATCCAGAATTCGAAAAATAAACAATTTTCAGTTAAACCAAAACCAACCCAAATTCAAAAATTAAAAAAAA	AAAAATTTCAGTTAAACCAATACTAACCCAACGAAACAGAACCAGCCGAGAATCCAAAACCAACCGGTTTGTTTTTCAAGAACAGAAAAACCACAATAAA
CPSSR_35	Unigene5618_All	AC	6|Unigene30001_D1-1:100-311|+	5|Unigene3352_D2-1:199-208|+	N/A	5|Unigene2595_D4-2:168-177|-	N/A	N/A	0.47	0.5	1	ATCTTTCTAAGAACAAACCTTAATTAGAGTAGTAACACCAAGACAAAACCAGAGAACTAAGACCCACCAAAAGCTTGTGATATATAGAGCAAGAAAATAT	GACACACAAAATAAGATATAAACAATATTACAATATTTTCAAATAAACATAAGATAATCAATTTCTAGTGCTGGCTAGAGTTTCATTTCAAAAGAAAAAC
CPSSR_36	CL764.Contig2_All	AC	6|Unigene42529_D1-1:9-220|+	5|Unigene6829_D2-1:287-296|+	5|CL4104.Contig1_D3-1:104-113|-	6|Unigene9923_D4-2:116-127|-	5|Unigene8405_D5-1:114-123|+	6|Unigene6106_D6-1:444-455|+	0.5	0	1	AAGATAAAAGGATAACCTTGCAGGTGACAGTTGATGAAACCACGCCAGATCCTACCTATATAGGAAGACATGGCAAGCCCTATCTACTGGCTATGTATAT	CTTTATCTGAACCACCCGACTTTGCTCTCGGTCGTAATTCTCAACCTTTGCATCCTGCTATGCAAAGCTGAACTTGCGTGGATTCAAAAACTGATGTTCA
CPSSR_37	CL11847.Contig6_All	AC	6|CL1909.Contig1_D1-1:1515-1726|+	9|CL1933.Contig11_D2-1:935-952|+	9|CL7134.Contig1_D3-1:185-202|-	9|Unigene24435_D4-2:1653-1670|+	8|CL2725.Contig4_D5-1:184-199|-	9|Unigene1115_D6-1:105-122|-	1.11	0	0.99	CACTGTTACCCCATCTCGGCCTCTTCTTCGCCAACACTCGCCGCGCCGAACACGGCCGCGGACTCGCTGATATCTTCCTCCCTACATCCATCATGCTCAA	TAATTTCGTATAGTTGGAAAATTGAATACTGGGGATTTGCTTAGTTGGGTGGAATTTAGGGTTTTGTTGTAAGGTGAAATTGGGGAAATTTGGGGTTCTT
CPSSR_38	Unigene31828_All	AC	7|Unigene14343_D1-1:680-893|+	N/A	5|Unigene14590_D3-1:779-788|+	7|CL5813.Contig2_D4-2:778-791|+	7|Unigene788_D5-1:779-792|+	7|Unigene9912_D6-1:100-113|+	0.8	0.17	0.99	CGAACTATTCAACAATATATACGCATTAATATCTATTTAATTTAGCTATTAAGCAACCTATAATATTAGATCCAAACCTATAACAAATACTTACGTATAT	AAATATAAAATTCAATTCAGCCAACAAAATACAAAAGTTATTTGGAAGAAACGAAAATTCAGAAAATAACTCACCAAAACGTTAGATCGTGAAATGAACA
CPSSR_39	CL14717.Contig8_All	AC	8|Unigene20845_D1-1:559-774|+	8|CL2659.Contig11_D2-1:1257-1272|+	8|Unigene576_D3-1:991-1006|+	8|Unigene1421_D4-2:1833-1848|+	7|CL1261.Contig5_D5-1:1246-1259|+	8|CL111.Contig6_D6-1:362-377|+	0.37	0	0.99	GGTTGTACAGGCAGGACTTACTGCATGCCAACCACTAGCTTGCACTTTGGAATCCCAGTATAATTTTAATGGTGCTCCAGGGAGGCATATATATATGTAT	CCACCACATATTCTTGTGGTGTAACTTTTTTGCCCTGATGCTTGGTCCATTTTGAATCAAATTATCTGGTATCTTATAGCTGGGAAAATCATTGTATAAT
CPSSR_40	CL14717.Contig9_All	AC	8|Unigene20847_D1-1:1132-1347|+	8|CL2659.Contig11_D2-1:1257-1272|+	8|Unigene576_D3-1:991-1006|+	8|Unigene1421_D4-2:1833-1848|+	7|CL1261.Contig5_D5-1:1246-1259|+	8|CL111.Contig6_D6-1:362-377|+	0.37	0	0.99	GGTTGTACAGGCAGGACTTACTGCATGCCAACCACTAGCTTGCACTTTGGAATCCCAGTATAATTTTAATGGTGCTCCAGGGAGGCATATATATATGTAT	CCACCACATATTCTTGTGGTGTAACTTTTTTGCCCTGATGCTTGGTCCATTTTGAATCAAATTATCTGGTATCTTATAGCTGGGAAAATCATTGTATAAT
CPSSR_41	CL14717.Contig11_All	AC	8|CL1051.Contig3_D1-1:1748-1963|+	8|CL2659.Contig11_D2-1:1257-1272|+	8|Unigene576_D3-1:991-1006|+	8|Unigene1421_D4-2:1833-1848|+	7|CL1261.Contig5_D5-1:1246-1259|+	8|CL111.Contig6_D6-1:362-377|+	0.37	0	0.99	GGTTGTACAGGCAGGACTTACTGCATGCCAACCACTAGCTTGCACTTTGGAATCCCAGTATAATTTTAATGGTGCTCCAGGGAGGCATATATATATGTAT	CCACCACATATTCTTGTGGTGTAACTTTTTTGCCCTGATGCTTGGTCCATTTTGAATCAAATTATCTGGTATCTTATAGCTGGGAAAATCATTGTATAAT
CPSSR_42	CL14717.Contig12_All	AC	8|CL1051.Contig4_D1-1:1523-1738|+	8|CL2659.Contig11_D2-1:1257-1272|+	8|Unigene576_D3-1:991-1006|+	8|Unigene1421_D4-2:1833-1848|+	7|CL1261.Contig5_D5-1:1246-1259|+	8|CL111.Contig6_D6-1:362-377|+	0.37	0	0.99	GGTTGTACAGGCAGGACTTACTGCATGCCAACCACTAGCTTGCACTTTGGAATCCCAGTATAATTTTAATGGTGCTCCAGGGAGGCATATATATATGTAT	CCACCACATATTCTTGTGGTGTAACTTTTTTGCCCTGATGCTTGGTCCATTTTGAATCAAATTATCTGGTATCTTATAGCTGGGAAAATCATTGTATAAT
CPSSR_43	CL12323.Contig2_All	AC	9|Unigene19416_D1-1:27-244|+	8|Unigene13342_D2-1:129-144|+	N/A	N/A	N/A	11|Unigene18825_D6-1:2432-2453|-	1.25	0.5	0.99	GTCTGTTTGCAAGAAAAACAAATTAAAAAATCTGAAAAGAAGGAAGGAAGCCCTAACATTTCGCTGCTTTCATCATCATCGTCTTCTTGGTGCTTGTTCT	AGAATCTGAAATCTGAAGTCGAAGGAAAGATGGTTGTAAAAGAGATGGAAGTCAAGGTAGCAGCAGCAGCTGCTGCATCTGAGAATGAAAAGAAGGAGGC
CPSSR_44	CL4907.Contig3_All	ACA	5|CL4305.Contig1_D1-1:33-247|+	5|CL6759.Contig2_D2-1:1320-1334|-	4|CL6009.Contig3_D3-1:803-814|-	5|CL1520.Contig1_D4-2:1371-1385|-	5|CL124.Contig2_D5-1:147-161|+	N/A	0.4	0.17	1	TTATTCATTAGCCTTTCTTGTGTTTTCTTGATCTGACATTTCATAGTATCAAAATGGATGCACAACAAGCTGGAGGAGACACAGTAATGGGTGAGCCCAC	ACCTCAGCAGCAAATGATGGGTGGGATCGGAAACATCCCAGCAACTATGAGTCATGGTGGAAGATTTATTCAGTATAATATATTTGGGAATGTTTTTGAA
CPSSR_45	CL4677.Contig3_All	ACA	5|CL6929.Contig1_D1-1:68-282|+	5|CL7573.Contig2_D2-1:168-182|+	5|CL4193.Contig4_D3-1:937-951|-	6|CL1701.Contig4_D4-2:170-187|+	5|CL6476.Contig4_D5-1:1039-1053|-	5|CL5178.Contig4_D6-1:957-971|-	0.37	0	1	TCCCTTTCTCTCTCTAACTCCAACCCCACCACAACTCTTCCTCTCTTCTCTCAACAAACCAAAATTCAACTCCAAAACACCACACTTCTCATCATCCATC	AGAAAACCATCCCATGTCTCATTTGCACTCACTGATTCATCATCCTCTCCAGAAACTCAATCCCTCCTTCAAGAACTCGTTGATAGTTTTGATCTTCCTC
CPSSR_46	CL4677.Contig2_All	ACA	5|CL6929.Contig2_D1-1:68-282|+	5|CL7573.Contig2_D2-1:168-182|+	5|CL4193.Contig4_D3-1:937-951|-	6|CL1701.Contig4_D4-2:170-187|+	5|CL6476.Contig4_D5-1:1039-1053|-	5|CL5178.Contig4_D6-1:957-971|-	0.37	0	1	TCCCTTTCTCTCTCTAACTCCAACCCCACCACAACTCTTCCTCTCTTCTCTCAACAAACCAAAATTCAACTCCAAAACACCACACTTCTCATCATCCATC	AGAAAACCATCCCATGTCTCATTTGCACTCACTGATTCATCATCCTCTCCAGAAACTCAATCCCTCCTTCAAGAACTCGTTGATAGTTTTGATCTTCCTC
CPSSR_47	Unigene12974_All	ACA	5|CL7046.Contig2_D1-1:25-239|+	N/A	5|Unigene15137_D3-1:124-138|+	N/A	N/A	6|Unigene15134_D6-1:194-211|+	0.47	0.5	0.81	AAACAAAACAAAACAAACTCAAATGTTGAGCAGAAAACCAACAAAAATCCAAGTAACCATCGAAGACAAACACGAACTCGAACAAACTCGCAAACCCTCG	AATAATCCGACCGCAACACTCTTACACCACTTCGACCGCGCATCCTCAAAAGACAACAACAACACGACAAAAGCACAACGCATCGGTCTTTCATAAAATG
CPSSR_48	Unigene24967_All	ACA	5|Unigene11283_D1-1:103-317|+	5|Unigene15350_D2-1:193-207|+	4|Unigene15846_D3-1:194-205|+	5|Unigene15182_D4-2:1176-1190|-	5|Unigene20473_D5-1:193-207|+	5|Unigene17587_D6-1:226-240|+	0.37	0	1	CAAACCTCAAACACTAATCTGTTCAAACTCAAACACAACAGACACACAGACACCTAAAAAAATATACACTCACTCAACACTTGTGACAGCCAAAATGGAG	AAGCCAGTTGAAGAAATCAGTAGCTCAAAGATGTTTGACGGTTACAACAAAAGATACAAACATTACAGTCCTACTCTTGGTTGCAACATGACTTTTCACA
CPSSR_49	Unigene32555_All	ACA	5|Unigene19623_D1-1:103-317|+	4|Unigene18555_D2-1:1125-1136|-	5|Unigene509_D3-1:1114-1128|-	5|Unigene16469_D4-2:214-228|+	4|Unigene21085_D5-1:1125-1136|-	4|Unigene16632_D6-1:237-248|+	0.5	0	1	TAATTTACTACACCATTACTCACCAACTTTCCTCTCTCAATTTCCCACAAGAAAAACAACTCTCAAATTCCCAACAAAAACAATTTCAAGAAAGATGAAT	GCATCAGCAACAGCAGCGTCGAGTGAAGAAGTGGTGGCGTTGAAGAAAGGAATAGCTGAGCTTTATGATGAGTCATCAGGGATGTGGGAAGATATATGGG
CPSSR_50	Unigene21289_All	ACA	5|Unigene20406_D1-1:97-311|+	5|Unigene19260_D2-1:197-211|+	5|Unigene18098_D3-1:900-914|-	5|Unigene21198_D4-2:955-969|-	5|Unigene385_D5-1:190-204|+	6|Unigene17642_D6-1:147-164|+	0.37	0	0.99	AATTATCATCAAAGACAAATCCTACAAACACCAAAAACATGTCAGGCTATCCTCAACGCCCACCAGGTGGTCAAGGCTACAACTACGGCCCTCCACCACC	ACCCTACTACGCCGCCCCACCACCACCACACGCAAGCGCACCGCCACAGCCTCACCACCACAGCAGCCATACTACAAGTGGAGGGTACCCTCCACCACCG
CPSSR_51	CL6251.Contig1_All	ACA	5|CL1924.Contig1_D1-1:107-321|+	4|Unigene22495_D2-1:247-258|+	3|Unigene20337_D3-1:184-192|+	3|Unigene23161_D4-2:2310-2318|-	4|Unigene25599_D5-1:209-220|+	4|Unigene23257_D6-1:175-186|+	0.69	0	1	ATCACCGTTAACACTCTCGACCACCACAACACGTCAACCCCATCTCAAAATCTCAGCCACTCACTCTTCAAACCTCAATCTCTCCAAAAACAACACAAAC	CACGACCAAACACTGTTAACACTCTTACGCCAACGCAAGACAGACCAAGCCTGGCAACACTACACACAAAATCCCAACCTACCAAACTCAACTTGTCTCA
CPSSR_52	Unigene16027_All	ACA	6|CL2226.Contig1_D1-1:45-262|+	6|CL5277.Contig2_D2-1:672-689|-	N/A	N/A	4|CL4906.Contig1_D5-1:580-591|-	6|CL1818.Contig5_D6-1:1909-1926|-	0.87	0.33	0.99	CAGTAACGAGAGAAGGCACTGGCAACATCTCGTAATCTGTCTGTTCGTCTCTCATCACATCATCATGGCTTCAATCAACTTGTCTTGTTCTTCAACTACC	TCATCTCTCTCTTCTTTACAGGCATCAAAAAACTTTAAATTGTTCAATGGATTGCACAAAGTAAGTTTTCCCCCGCAAAACAGTTTGCGTTTGATCCAGC
CPSSR_53	CL880.Contig4_All	ACA	6|CL5852.Contig1_D1-1:112-329|+	6|CL6234.Contig2_D2-1:1057-1074|-	4|Unigene20233_D3-1:212-223|+	2|Unigene19025_D4-2:59-64|+	3|Unigene20667_D5-1:1281-1289|-	4|CL1589.Contig1_D6-1:213-224|+	1.46	0	0.84	ACCAAAACCAGCAAAGATATTTTCTTTGAATATGAAACCATCAAAGAATCTCATTGTTTGCTGCGCTTCCTTGCAACAAAAAACGGCGCCGTCTCCCTCT	GCCACGGAGAGAAATGAGATTCGTTTTGGTCTTCCTAGCAAAGGCCGCATGGCCTCTGATACTCTCGATCTCCTTAAGGATTGTCAACTCTCAGTTAAGC
CPSSR_54	CL11544.Contig3_All	ACA	6|Unigene10813_D1-1:10-227|+	6|CL6917.Contig2_D2-1:1611-1628|+	N/A	6|Unigene10658_D4-2:111-128|+	N/A	5|CL2451.Contig2_D6-1:115-129|-	0.43	0.33	0.99	CTTTTCCTCAACATTGTATCAAAAACACAAGGTTCCCTTAGCAAGTCTTCAAAGCTCTGGAAAGTTCACAGAGATGGCTTGGCTTATTGACGTAACAGAG	AAGAGTCACAATCACTCAAAAAAAGTATTTATATTTTTTTTCGTTAATTGTGAAAAACTTTGGAAAATACTCTCTTTATTGTTTCTCTCTCTTACTATTG
CPSSR_55	CL6989.Contig2_All	ACA	6|CL1423.Contig1_D1-1:2763-2980|+	5|CL2921.Contig6_D2-1:2572-2586|+	6|CL314.Contig2_D3-1:2452-2469|+	6|CL3904.Contig3_D4-2:2863-2880|+	6|CL4746.Contig4_D5-1:2565-2582|+	6|CL4038.Contig2_D6-1:2451-2468|+	0.37	0	0.99	ATCTGAACGATATGATTGCAAGTCTCCGATTTGAAGACTGGTCAAAGGAAAAACGCACTTTTGATCATCACCTTCTCCCATTTTAACCAATCCTCAATTC	ACGCAACCCTGAACGAGAAAAGCAATCACGAAACCCAAACAACTTCATAACAATTGAATTGAATTGAATGGAATGGCACGCGAATCAATAAACAAATGTC
CPSSR_56	CL6989.Contig4_All	ACA	6|CL1423.Contig2_D1-1:2883-3100|+	5|CL2921.Contig6_D2-1:2572-2586|+	6|CL314.Contig2_D3-1:2452-2469|+	6|CL3904.Contig3_D4-2:2863-2880|+	6|CL4746.Contig4_D5-1:2565-2582|+	6|CL4038.Contig2_D6-1:2451-2468|+	0.37	0	0.99	ATCTGAACGATATGATTGCAAGTCTCCGATTTGAAGACTGGTCAAAGGAAAAACGCACTTTTGATCATCACCTTCTCCCATTTTAACCAATCCTCAATTC	ACGCAACCCTGAACGAGAAAAGCAATCACGAAACCCAAACAACTTCATAACAATTGAATTGAATTGAATGGAATGGCACGCGAATCAATAAACAAATGTC
CPSSR_57	CL6989.Contig5_All	ACA	6|CL1423.Contig3_D1-1:2472-2689|+	5|CL2921.Contig6_D2-1:2572-2586|+	6|CL314.Contig2_D3-1:2452-2469|+	6|CL3904.Contig3_D4-2:2863-2880|+	6|CL4746.Contig4_D5-1:2565-2582|+	6|CL4038.Contig2_D6-1:2451-2468|+	0.37	0	0.99	ATCTGAACGATATGATTGCAAGTCTCCGATTTGAAGACTGGTCAAAGGAAAAACGCACTTTTGATCATCACCTTCTCCCATTTTAACCAATCCTCAATTC	ACGCAACCCTGAACGAGAAAAGCAATCACGAAACCCAAACAACTTCATAACAATTGAATTGAATTGAATGGAATGGCACGCGAATCAATAAACAAATGTC
CPSSR_58	CL6989.Contig6_All	ACA	6|CL1423.Contig4_D1-1:2070-2287|+	5|CL2921.Contig6_D2-1:2572-2586|+	6|CL314.Contig2_D3-1:2452-2469|+	6|CL3904.Contig3_D4-2:2863-2880|+	6|CL4746.Contig4_D5-1:2565-2582|+	6|CL4038.Contig2_D6-1:2451-2468|+	0.37	0	0.99	ATCTGAACGATATGATTGCAAGTCTCCGATTTGAAGACTGGTCAAAGGAAAAACGCACTTTTGATCATCACCTTCTCCCATTTTAACCAATCCTCAATTC	ACGCAACCCTGAACGAGAAAAGCAATCACGAAACCCAAACAACTTCATAACAATTGAATTGAATTGAATGGAATGGCACGCGAATCAATAAACAAATGTC
CPSSR_59	CL6989.Contig2_All	ACA	6|CL1423.Contig5_D1-1:2352-2569|+	5|CL2921.Contig6_D2-1:2572-2586|+	6|CL314.Contig2_D3-1:2452-2469|+	6|CL3904.Contig3_D4-2:2863-2880|+	6|CL4746.Contig4_D5-1:2565-2582|+	6|CL4038.Contig2_D6-1:2451-2468|+	0.37	0	0.99	ATCTGAACGATATGATTGCAAGTCTCCGATTTGAAGACTGGTCAAAGGAAAAACGCACTTTTGATCATCACCTTCTCCCATTTTAACCAATCCTCAATTC	ACGCAACCCTGAACGAGAAAAGCAATCACGAAACCCAAACAACTTCATAACAATTGAATTGAATTGAATGGAATGGCACGCGAATCAATAAACAAATGTC
CPSSR_60	CL6989.Contig4_All	ACA	6|CL1423.Contig6_D1-1:1950-2167|+	5|CL2921.Contig6_D2-1:2572-2586|+	6|CL314.Contig2_D3-1:2452-2469|+	6|CL3904.Contig3_D4-2:2863-2880|+	6|CL4746.Contig4_D5-1:2565-2582|+	6|CL4038.Contig2_D6-1:2451-2468|+	0.37	0	0.99	ATCTGAACGATATGATTGCAAGTCTCCGATTTGAAGACTGGTCAAAGGAAAAACGCACTTTTGATCATCACCTTCTCCCATTTTAACCAATCCTCAATTC	ACGCAACCCTGAACGAGAAAAGCAATCACGAAACCCAAACAACTTCATAACAATTGAATTGAATTGAATGGAATGGCACGCGAATCAATAAACAAATGTC
CPSSR_61	Unigene20605_All	ACA	7|Unigene16925_D1-1:293-513|+	N/A	5|Unigene14575_D3-1:1126-1140|-	N/A	5|Unigene19582_D5-1:410-424|+	N/A	0.94	0.5	1	GAAATCACTCATCTCTCATCTCCTTACGGCAATTCACCACAACGCGTCGCCGCATACTTCTCTCACGCTCTTCACTCGCGCGTCATCAACACTTTCCTCC	AAACCCTAACTCAATTTGACAAAATCTTTAACGCTTTGCAGTGTTTCAACTCGATAACTCCGATAATTAAGTTCTCGCATTTTACGGCTAATCAAGCTAT
CPSSR_62	CL5386.Contig2_All	ACC	5|CL3938.Contig1_D1-1:733-947|+	4|Unigene16169_D2-1:477-488|-	6|CL416.Contig2_D3-1:475-492|-	6|CL8117.Contig1_D4-2:121-138|+	6|CL4147.Contig2_D5-1:472-489|-	6|Unigene11076_D6-1:471-488|-	0.76	0	1	TAGGCACATTCCCAGAACTCTCACCAGCTTGATTTCTGAAAGACGTAAAGATATCCTCCCCAAACATACCCCTGTGAAACCCAGACGGCCCGGCACGCGG	CAAATCCCCCATAAACGGACTCGAAAACCCGAAAATCTCAGAGAAAATATCATCCGCACTCCTCGGATTAAACCGAAAAGACGTATGGCCCCCATCGGAT
CPSSR_63	CL5386.Contig2_All	ACC	5|CL3938.Contig2_D1-1:355-569|+	4|Unigene16169_D2-1:477-488|-	6|CL416.Contig2_D3-1:475-492|-	6|CL8117.Contig1_D4-2:121-138|+	6|CL4147.Contig2_D5-1:472-489|-	6|Unigene11076_D6-1:471-488|-	0.76	0	1	TAGGCACATTCCCAGAACTCTCACCAGCTTGATTTCTGAAAGACGTAAAGATATCCTCCCCAAACATACCCCTGTGAAACCCAGACGGCCCGGCACGCGG	CAAATCCCCCATAAACGGACTCGAAAACCCGAAAATCTCAGAGAAAATATCATCCGCACTCCTCGGATTAAACCGAAAAGACGTATGGCCCCCATCGGAT
CPSSR_64	CL6724.Contig1_All	ACC	5|CL4287.Contig1_D1-1:824-1038|+	6|CL4391.Contig1_D2-1:497-514|-	5|CL5092.Contig2_D3-1:348-362|-	5|CL5042.Contig1_D4-2:552-566|-	N/A	N/A	0.43	0.33	1	TACTCACATACACAGAATGCCCGGCAACCATAACCAAATTCCTAAGCTCCCCAAACGGATACCTATAACTCTCCGCCCTCCTCGTATAGTAACCACTATT	ACTACTCATAACACTTCTAGACAACAGAACCAAAACAGTAATCCCAAATGACAAACAAATTAACAGAGCCAAAATAGGGTGCAACTTAGTGAAATATTGC
CPSSR_65	CL6724.Contig2_All	ACC	5|CL4287.Contig2_D1-1:803-1017|+	6|CL4391.Contig1_D2-1:497-514|-	5|CL5092.Contig2_D3-1:348-362|-	5|CL5042.Contig1_D4-2:552-566|-	N/A	N/A	0.43	0.33	1	TACTCACATACACAGAATGCCCGGCAACCATAACCAAATTCCTAAGCTCCCCAAACGGATACCTATAACTCTCCGCCCTCCTCGTATAGTAACCACTATT	ACTACTCATAACACTTCTAGACAACAGAACCAAAACAGTAATCCCAAATGACAAACAAATTAACAGAGCCAAAATAGGGTGCAACTTAGTGAAATATTGC
CPSSR_66	Unigene5726_All	ACC	5|Unigene1266_D1-1:145-359|+	4|CL3424.Contig2_D2-1:1206-1217|-	N/A	5|CL5189.Contig1_D4-2:145-159|-	N/A	5|Unigene1144_D6-1:1209-1223|-	0.43	0.33	0.99	AGCCGCTTTCTTCCTCGAAAGCCACAACTTCGATTTAGACGCCGCCGTTTCAACCTTCTTCGACAACAACAACACCATCACAGCAGCCCCGCCACCCACT	GCCACTCGCTCTCCTTCAAACTCCCTCGATTACTCTCCCTCCCGCTCTCGCTCCCCGTCCCCGCCTCCCGCCACTCGCACTCCCTACGACCTTCGTGGGC
CPSSR_67	Unigene5579_All	ACC	5|Unigene1402_D1-1:193-407|+	5|Unigene9565_D2-1:271-285|+	2|CL2510.Contig1_D3-1:271-276|+	5|Unigene12599_D4-2:276-290|-	5|Unigene30623_D5-1:271-285|+	5|Unigene16654_D6-1:277-291|-	1.12	0	0.91	AGAAGATGCAGAACCAAAACTTTCAGAACCGTCCCAATGCTAGCCAGGGAATGCAAAATGCCAGACCTAACATGGGAGTAGGGGCTCCACCAAACCGAGG	TGACAACTAGGAAGGAGCCCCACCCCAAAACAATTTGGGAGGTGACTTTCCTAATCAGCAAGGCCATTTTTTTAATGATAACAACTGTCGTGGAGAATGA
CPSSR_68	Unigene9399_All	ACC	5|Unigene13437_D1-1:187-401|+	7|Unigene10527_D2-1:218-238|+	6|Unigene16745_D3-1:753-770|-	7|CL2105.Contig2_D4-2:437-457|+	6|Unigene15226_D5-1:192-209|+	5|Unigene18319_D6-1:286-300|+	0.82	0	1	AGTAGTATTGCACCGATTACTTTAATCGCATATTCCGAGAGGATAGCTACGCTGGTCGCTCATTCCGGATCTAAGCAGCACCATTAGGCTTAGATCCAAG	CTTCATCATAATCTTAAACTCTTCAAAACTAACACTCCCATCACCATCAGAATCAACAGACTTAATCATCCTAACACAGTCCTCAATACTACAAGGCATC
CPSSR_69	Unigene24857_All	ACC	5|Unigene24746_D1-1:903-1117|+	6|Unigene891_D2-1:1006-1023|+	5|Unigene19761_D3-1:1002-1016|+	5|Unigene23549_D4-2:1012-1026|+	4|Unigene27049_D5-1:1006-1017|+	6|Unigene21121_D6-1:992-1009|-	0.69	0	0.99	AACCACCACTAACAAGCCCCCCATAGACATTCACAAACTGTCCTAAACTCTGAAACCTCAAACTAATCGACTCAACAGTCTTACACTCACCACTACCACT	TAGAATCTCTGGCAGAGTATACCACAACGACATCCCAAAAGCCAACGAAGGCCACTGATCAGCTAAGAAAAACCGATCAACCCTCAATCCCGACACAGAA
CPSSR_70	CL10269.Contig2_All	ACC	6|CL5062.Contig1_D1-1:358-575|+	5|Unigene22188_D2-1:443-457|-	N/A	5|Unigene8118_D4-2:287-301|-	4|Unigene988_D5-1:289-300|-	N/A	0.71	0.33	0.9	CCTTTGATGTATTTTTAACACCACTCAAAACTCCAACTGAAGAACAATCATCATCACTTTCATCAATGACAATTAAATTAACATCCGAAAGCTTATCACA	AGGCAGATGACGATTCTTCTCTTCCGCCTTCAGCTTATTGGACATCTTTTTCAACTCTCGCTGAGTTGGGTTGATAGGGATTCTGTCATTGTCCAACCAT
CPSSR_71	CL10269.Contig2_All	ACC	6|CL5062.Contig2_D1-1:980-1197|+	5|Unigene22188_D2-1:443-457|-	N/A	5|Unigene8118_D4-2:287-301|-	4|Unigene988_D5-1:289-300|-	N/A	0.71	0.33	0.9	CCTTTGATGTATTTTTAACACCACTCAAAACTCCAACTGAAGAACAATCATCATCACTTTCATCAATGACAATTAAATTAACATCCGAAAGCTTATCACA	AGGCAGATGACGATTCTTCTCTTCCGCCTTCAGCTTATTGGACATCTTTTTCAACTCTCGCTGAGTTGGGTTGATAGGGATTCTGTCATTGTCCAACCAT
CPSSR_72	Unigene16902_All	ACC	6|Unigene45530_D1-1:7-224|+	6|Unigene44932_D2-1:210-227|+	N/A	6|Unigene12945_D4-2:413-430|-	4|Unigene32850_D5-1:178-189|+	N/A	0.87	0.33	0.98	TGGTGGCCGTGGCGCCGGTGAGTTGTATGAGGAGGAGAGTAAAGTGAAGTTAATGGAGTTGGTTAACGCAAGATCTAAGGTACCCATAACTTGTGAAACG	AAGAAGTCAAGAAAGAAAAAGACGTTGGCTGAACTTAAGGAGGAAGAGAGCTTGTTATTAAAGGAAAGGAGGCAACTGAAAGATGAATTGGCAATAATTC
CPSSR_73	CL11279.Contig2_All	ACG	8|Unigene21209_D1-1:98-321|+	5|Unigene16803_D2-1:674-688|-	N/A	5|Unigene21065_D4-2:164-178|+	7|Unigene29307_D5-1:134-154|+	5|Unigene15743_D6-1:532-546|-	1.26	0.17	1	CACAGTTCATTCACTACTCAATAAATCACTAACAAAATATCAATTAATCAATCCCATACTCTCCCATCAATCTCTCTCTCCCTCAAAATGTCATCCCAAA	ACCAAAACGACATCCACTACCCTCAAAATCACCGTTACCGCTGCTGCTTCATCCCACTCCCGCGCTTCCGCACAACATCATCGTACGCCCTCTTCCACCC
CPSSR_74	CL7.Contig1_All	ACT	5|CL195.Contig1_D1-1:51-265|+	5|Unigene20357_D2-1:151-165|+	5|CL7344.Contig1_D3-1:1045-1059|-	4|CL1554.Contig2_D4-2:151-162|+	4|Unigene26951_D5-1:1047-1058|-	5|CL1438.Contig2_D6-1:1039-1053|-	0.47	0	0.98	GGACCAACAAATAGGCTAAACGTAAGGAGCTGCAGAAGTAAACAAAAGTATTCTGAACTTTTAGCCTAATCATATATACTAAGCTTTCTTAGAAGTTGTA	GCTAATACTATTTTAAGCTGTTGCAATTGGACCAACATTGACATTAGCCTCCACAGCTTTCATGGCTTCAAATCTTGGTTCCTTGGCCTGGAACTTCAGT
CPSSR_75	CL7.Contig2_All	ACT	5|CL195.Contig2_D1-1:51-265|+	5|Unigene20357_D2-1:151-165|+	5|CL7344.Contig1_D3-1:1045-1059|-	4|CL1554.Contig2_D4-2:151-162|+	4|Unigene26951_D5-1:1047-1058|-	5|CL1438.Contig2_D6-1:1039-1053|-	0.47	0	0.98	GGACCAACAAATAGGCTAAACGTAAGGAGCTGCAGAAGTAAACAAAAGTATTCTGAACTTTTAGCCTAATCATATATACTAAGCTTTCTTAGAAGTTGTA	GCTAATACTATTTTAAGCTGTTGCAATTGGACCAACATTGACATTAGCCTCCACAGCTTTCATGGCTTCAAATCTTGGTTCCTTGGCCTGGAACTTCAGT
CPSSR_76	CL7.Contig3_All	ACT	5|CL195.Contig3_D1-1:51-265|+	5|Unigene20357_D2-1:151-165|+	5|CL7344.Contig1_D3-1:1045-1059|-	4|CL1554.Contig2_D4-2:151-162|+	4|Unigene26951_D5-1:1047-1058|-	5|CL1438.Contig2_D6-1:1039-1053|-	0.47	0	0.98	GGACCAACAAATAGGCTAAACGTAAGGAGCTGCAGAAGTAAACAAAAGTATTCTGAACTTTTAGCCTAATCATATATACTAAGCTTTCTTAGAAGTTGTA	GCTAATACTATTTTAAGCTGTTGCAATTGGACCAACATTGACATTAGCCTCCACAGCTTTCATGGCTTCAAATCTTGGTTCCTTGGCCTGGAACTTCAGT
CPSSR_77	CL7.Contig6_All	ACT	5|CL195.Contig4_D1-1:51-265|+	5|Unigene20357_D2-1:151-165|+	5|CL7344.Contig1_D3-1:1045-1059|-	4|CL1554.Contig2_D4-2:151-162|+	4|Unigene26951_D5-1:1047-1058|-	5|CL1438.Contig2_D6-1:1039-1053|-	0.47	0	0.98	GGACCAACAAATAGGCTAAACGTAAGGAGCTGCAGAAGTAAACAAAAGTATTCTGAACTTTTAGCCTAATCATATATACTAAGCTTTCTTAGAAGTTGTA	GCTAATACTATTTTAAGCTGTTGCAATTGGACCAACATTGACATTAGCCTCCACAGCTTTCATGGCTTCAAATCTTGGTTCCTTGGCCTGGAACTTCAGT
CPSSR_78	CL284.Contig7_All	ACT	5|Unigene147_D1-1:2283-2497|+	4|Unigene19272_D2-1:524-535|+	5|CL1443.Contig2_D3-1:278-292|+	5|Unigene22175_D4-2:1848-1862|-	5|Unigene29443_D5-1:1901-1915|-	5|Unigene14642_D6-1:276-290|+	0.37	0	0.98	CAACATTAGCAACAGCAGAGGTTTGAGGAGGAGTTCTGAGTGCAGCTTTCTCCGCACCAGCACCAATAACAACAACGGACTTCTGAAATCAACTACTACA	TTTTTCAATCCACGTTTCTCCTCTCATAGTAAGTCTACCAGAGAAGCTTCTCTTCGTGTCACGTGCCAGGCACAGCTGCACCACAGCAATCACAAAATCC
CPSSR_79	CL284.Contig5_All	ACT	5|Unigene496_D1-1:2257-2471|+	4|Unigene19272_D2-1:524-535|+	5|CL1443.Contig2_D3-1:278-292|+	5|Unigene22175_D4-2:1848-1862|-	5|Unigene29443_D5-1:1901-1915|-	5|Unigene14642_D6-1:276-290|+	0.37	0	0.98	CAACATTAGCAACAGCAGAGGTTTGAGGAGGAGTTCTGAGTGCAGCTTTCTCCGCACCAGCACCAATAACAACAACGGACTTCTGAAATCAACTACTACA	TTTTTCAATCCACGTTTCTCCTCTCATAGTAAGTCTACCAGAGAAGCTTCTCTTCGTGTCACGTGCCAGGCACAGCTGCACCACAGCAATCACAAAATCC
CPSSR_80	CL284.Contig6_All	ACT	5|Unigene845_D1-1:1753-1967|+	4|Unigene19272_D2-1:524-535|+	5|CL1443.Contig2_D3-1:278-292|+	5|Unigene22175_D4-2:1848-1862|-	5|Unigene29443_D5-1:1901-1915|-	5|Unigene14642_D6-1:276-290|+	0.37	0	0.98	CAACATTAGCAACAGCAGAGGTTTGAGGAGGAGTTCTGAGTGCAGCTTTCTCCGCACCAGCACCAATAACAACAACGGACTTCTGAAATCAACTACTACA	TTTTTCAATCCACGTTTCTCCTCTCATAGTAAGTCTACCAGAGAAGCTTCTCTTCGTGTCACGTGCCAGGCACAGCTGCACCACAGCAATCACAAAATCC
CPSSR_81	CL284.Contig5_All	ACT	5|Unigene24578_D1-1:355-569|+	4|Unigene19272_D2-1:524-535|+	5|CL1443.Contig2_D3-1:278-292|+	5|Unigene22175_D4-2:1848-1862|-	5|Unigene29443_D5-1:1901-1915|-	5|Unigene14642_D6-1:276-290|+	0.37	0	0.97	CATTAGCAACAGCAGAGGTTTGAGGAGGAGTTCTGAGTGCAGCTTTCTCCGCACCAGCACCAATAACAACAACGCACTTCTGAAATCAACAACTACTACA	TTTTTCAATCCACGTTTCTCCTCTCATAGTAAGTCTACCAGAGAAGCTTCTCTTCGTGTCACGTGCCAGGCACAGCTGCACCACAGCAATCACAAAATCC
CPSSR_82	CL284.Contig7_All	ACT	5|Unigene24579_D1-1:1139-1353|+	4|Unigene19272_D2-1:524-535|+	5|CL1443.Contig2_D3-1:278-292|+	5|Unigene22175_D4-2:1848-1862|-	5|Unigene29443_D5-1:1901-1915|-	5|Unigene14642_D6-1:276-290|+	0.37	0	0.98	CAACATTAGCAACAGCAGAGGTTTGAGGAGGAGTTCTGAGTGCAGCTTTCTCCGCACCAGCACCAATAACAACAACGGACTTCTGAAATCAACTACTACA	TTTTTCAATCCACGTTTCTCCTCTCATAGTAAGTCTACCAGAGAAGCTTCTCTTCGTGTCACGTGCCAGGCACAGCTGCACCACAGCAATCACAAAATCC
CPSSR_83	CL3379.Contig2_All	AG	6|CL3735.Contig1_D1-1:1076-1287|+	6|CL1852.Contig3_D2-1:457-468|-	N/A	5|CL8618.Contig2_D4-2:1340-1349|+	6|CL8387.Contig2_D5-1:1204-1215|+	N/A	0.43	0.33	1	AGCTGGAACAAGAATATGTTTATAAGAGTTATTCAAAGCAGGGACATGAAGAAAAATATGCAGAAAAAGACGAATCAGATTCCAATAGCCATCATGAGAA	ATCTACCTAAAGAAGATCCATAAAAAGAGTTACCCTGACAGCAAAAACACCATCATAGCTTGATGATTAAGAAAAGTAGCTATCGAAGGAGTAATTATGA
CPSSR_84	CL3379.Contig3_All	AG	6|CL3735.Contig2_D1-1:965-1176|+	6|CL1852.Contig3_D2-1:457-468|-	N/A	5|CL8618.Contig2_D4-2:1340-1349|+	6|CL8387.Contig2_D5-1:1204-1215|+	N/A	0.43	0.33	1	AGCTGGAACAAGAATATGTTTATAAGAGTTATTCAAAGCAGGGACATGAAGAAAAATATGCAGAAAAAGACGAATCAGATTCCAATAGCCATCATGAGAA	ATCTACCTAAAGAAGATCCATAAAAAGAGTTACCCTGACAGCAAAAACACCATCATAGCTTGATGATTAAGAAAAGTAGCTATCGAAGGAGTAATTATGA
CPSSR_85	Unigene27934_All	AG	6|CL3936.Contig1_D1-1:3025-3236|+	6|CL7947.Contig2_D2-1:2309-2320|+	6|CL5228.Contig3_D3-1:162-173|-	5|CL3276.Contig4_D4-2:166-175|-	5|CL364.Contig1_D5-1:2935-2944|+	5|CL3543.Contig6_D6-1:2998-3007|+	0.5	0	0.99	CCAACACCCTTATCGCCACTGTCGTACTCATCCATCTCGCTAAACGGCGTCGGATTCTTCAATAACTAAAACCGTTTTGTTTTGTGTTTGATGGAATCGA	AAAGAGAGATTTGAGTTGTTTTGTGTTATTTTGTGTTGGTTAAGAAAAATGTTTGTGAAACTGAAGAACATTAACAACAACAAGCGTAGTCTAGAATCAT
CPSSR_86	CL5707.Contig1_All	AG	6|CL5760.Contig1_D1-1:3737-3948|+	6|Unigene22419_D2-1:3834-3845|+	N/A	6|Unigene25389_D4-2:295-306|-	N/A	4|Unigene21135_D6-1:3760-3767|+	0.87	0.33	0.82	ATGCTGATGATGATGCATGAATTAGAGAGAGAAAAACAAGAGAGAGAAAGAATGGACAAGAATTTAGTGAAAGATTCATTCTATTAAAGTGGATTTGTTT	AAAGTGAAGATGTTGAAGTTTCAAGCTTTCAGGATGATGATAGCCATGAGGGAAGAGGCAGGCAGGAGCATAGGTAAAGAGAGAGAAAGCAAAGCTGAAG
CPSSR_87	CL5707.Contig2_All	AG	6|CL5760.Contig2_D1-1:3668-3879|+	6|Unigene22419_D2-1:3834-3845|+	N/A	6|Unigene25389_D4-2:295-306|-	N/A	4|Unigene21135_D6-1:3760-3767|+	0.87	0.33	0.82	ATGCTGATGATGATGCATGAATTAGAGAGAGAAAAACAAGAGAGAGAAAGAATGGACAAGAATTTAGTGAAAGATTCATTCTATTAAAGTGGATTTGTTT	AAAGTGAAGATGTTGAAGTTTCAAGCTTTCAGGATGATGATAGCCATGAGGGAAGAGGCAGGCAGGAGCATAGGTAAAGAGAGAGAAAGCAAAGCTGAAG
CPSSR_88	CL13224.Contig1_All	AG	6|CL6047.Contig1_D1-1:2572-2783|+	N/A	6|Unigene22710_D3-1:2671-2682|+	N/A	N/A	7|Unigene20867_D6-1:2541-2554|+	0.47	0.5	0.99	TTGAGTTTCCTGGAGTGAAGAAACCAAGTTCAAAAACTTGTCCGGGTGAGACAAGAGTTTGATTGCTAGTGAGTGATTGAGTGGAAGTTATGGTATCTGA	TGATGATGAAAAAGTAATGAAGACAAAAATTGTTAAAAAATGGAGGATACTATGAACTCTCATTTCTTCCCTTGAGATTCTTTTTTCTTTTTTGTTTTAG
CPSSR_89	CL4405.Contig3_All	AG	6|CL7364.Contig1_D1-1:269-480|+	N/A	5|CL3915.Contig1_D3-1:2636-2645|+	N/A	6|CL1958.Contig4_D5-1:1911-1922|+	6|Unigene20156_D6-1:175-186|-	0.43	0.33	0.98	GCGATTCGTTTTGTGGAGGATTTTCAAGGGATTGAAGGAGACGAAATTGGTGGGTGAGAGAGTGTTGAACGGAAGTGAAGTGAGCGTCGAGGTCAGGCCA	TGAAGAGGTGAGAGACGTTTGGGACTGAAGCTCTTCGAATGCTTTTTTGAGACTCTGCTTTTTGGCGTCGATTTGGTTCAACGCTGACTCTATTGATTCG
CPSSR_90	CL4.Contig3_All	AG	6|Unigene123_D1-1:35-246|+	N/A	N/A	6|CL7787.Contig1_D4-2:107-118|+	4|Unigene18618_D5-1:304-311|+	N/A	0.94	0.5	0.97	ATAGATAACAAACATGTAGCTAAACTGAACAATCCATCCTCCAGCTAACATCTAAAATGATGCTATTTATTTACATATGTGTATATGTATACGTGTATGT	AACCTTTAGCGACGTATTGGATTTCGTCGGCGGGAGAGTTGAGGAGGAACTGTTTGGCAAGCAGTAGGGAAGCAGATATCGTGAGGAAAGGAAAGAGACA
CPSSR_91	Unigene12348_All	AG	6|Unigene705_D1-1:73-284|+	N/A	N/A	9|CL2425.Contig1_D4-2:168-185|-	9|CL114.Contig4_D5-1:3224-3241|+	N/A	1.41	0.5	0.98	CTTTCAATAATAGAGGATAGCCTCAACCAGCAGCACTAGCAGTGATGCCCAGAACAAACAAAGATTGTTTCCACTTCTCACACACTGACCAAAATGGAGC	AAAGAGTTATAAACAAAGAATTTGGTTCTTGAGGGAGAGAAAATTTTATATACGGATGATATTAGTTTGAATTCAATTTGTTGATTATTATTATATCTTT
CPSSR_92	Unigene28332_All	AG	6|Unigene15802_D1-1:525-736|+	6|CL7710.Contig1_D2-1:650-661|+	3|Unigene15508_D3-1:478-483|+	N/A	N/A	N/A	1.41	0.5	0.76	TTGTTTAAGGTAGTTTGTTGTGATGAATCGTTGTTGATGTTCAAGTTGTTGACGGCTTCTGTTACTGTTGCGACCTCCATTTGTGTTGATTGTGAGAGAC	AATTCGAAATCACAAAGTGGTGTTGTTTGTTTGTTTCTGTAGAGGAGATGGAGTGTGAGTTTATGTAGTGTGATTTGTTGTTTTTTGGGCTTGGGTGGCG
CPSSR_93	Unigene35943_All	AG	6|Unigene17580_D1-1:173-384|+	6|Unigene9558_D2-1:117-128|-	6|Unigene11027_D3-1:268-279|+	5|Unigene15947_D4-2:268-277|+	6|Unigene17345_D5-1:115-126|-	6|Unigene28366_D6-1:115-126|-	0.37	0	0.99	TAAATCAAATCCCATTACATTCTCTCTCTCTGAGTCTCTTTTCCCTGTTTTCTTTCACTTTTGTTGTACTTTCTCTGTCTGGAAATTCCTTGAAAGATAT	AAACTCGAAAGTTGAAATCTTGGTTCTCAGAATTAACAAAAGACATGATTTTTGAAAAAGGGTCAATGCAATCTAACCTTGATAGCTTCCTTCATTGCAC
CPSSR_94	CL82.Contig1_All	AG	6|Unigene25962_D1-1:2010-2221|+	N/A	N/A	7|CL7306.Contig3_D4-2:174-187|-	N/A	6|CL1094.Contig5_D6-1:163-174|-	0.47	0.5	0.98	ATCAACAAAGCTGTATATTTATATCACTTTTTCTGATATTTTGAGAATCTGAAGGAATCCCAGATGGAAAAACAGCTGGAAAGAATGAAGTGATGAATTT	TCAGAGCTCTTTAACAGAGGCTTTCTCTCTCATGGCAACTATGGTACTTCTGTTTGTTTCTCTGTCTCTCTATAGCTTTGGATTTTGGTTCTCTTTTTTT
CPSSR_95	CL3718.Contig4_All	AG	7|Unigene669_D1-1:591-804|+	8|Unigene12492_D2-1:691-706|+	5|Unigene646_D3-1:695-704|+	8|Unigene722_D4-2:2849-2864|+	5|CL892.Contig4_D5-1:1614-1623|-	5|CL3438.Contig2_D6-1:1621-1630|-	1.37	0	0.96	ATGTGTTTTGTAGGATCTCAGCAGAAAAAATACCAGGGTAACAAATTTAGGCAGTGGAGTTTACAACCTTAGCAACGATTGCCAGTATCACGTACACGGA	ATCATATACTCTCGATGGGATCTCCAAAATGAAATTTTAAAAAAAATACACTGGTTCTGTAACCAAAGGTTCCAGTTGATAATAAAAAAAGAAGTTGGAA
CPSSR_96	CL6902.Contig7_All	AG	7|Unigene13651_D1-1:24-237|+	N/A	N/A	N/A	8|Unigene25712_D5-1:106-121|-	7|Unigene16094_D6-1:111-124|-	0.47	0.5	0.99	ATATATGAATTCAGATTGCTGCAAAGATTATAGCTTTTGAGTGAGAAATACAGAAATTCAAGATCTTTTACAGTTTTATTTTATGTGTGATTATGAGATT	GTAGAGAGAGAAGGGTTGGATTTGGGCTTTTTAAGTGAATCTTTGGAAACTCCGGAAATCTGAGGTTATAAAAGTGTAAGGGACAACATGTTTGTTAAAC
CPSSR_97	CL5498.Contig3_All	AG	7|Unigene18402_D1-1:356-569|+	6|CL3545.Contig2_D2-1:276-287|-	7|Unigene20757_D3-1:921-934|+	7|Unigene17904_D4-2:456-469|+	6|Unigene470_D5-1:437-448|+	5|Unigene16712_D6-1:930-939|+	0.75	0	0.99	TTCGCATTCCAGACAACTCAGATACAAGCATGATGATGACGAGTATAATTCAAGGAAGGAAAAAAGTCAGAGGTTGCAAAATGGGGCGGTGACTTAGGTT	AAAGGCACTGCTGCCACGCGTAGATTCTTGACTTTGGAAGTCAAACTGTAGCTTGCTGTTCGTGCAACCCAATAAAAAAAAAAGTAAAGAAAATGAACAT
CPSSR_98	CL811.Contig4_All	AG	7|Unigene19122_D1-1:928-1141|+	5|Unigene20725_D2-1:150-159|-	N/A	N/A	9|Unigene28652_D5-1:267-284|+	N/A	1.63	0.5	1	CAGTGTAAACGCGAACTGCGGGAAGCTCGTCTTTGTATCGTGGCATTCTTTTGTTTATTTTAGATTCTCTGATTTTTATTTTTATTTTTTGTGCGGCGGA	GACGAATTTGGTTTTGAATCCGAAAGCAGGTGCAGTAAACGACGGCGCAGCGGCAAGGAACGAGTCGCGAACAAAGGGATTTTGAAGGGGTGAGGGTTTG
CPSSR_99	CL2793.Contig6_All	AG	7|CL2069.Contig1_D1-1:249-462|+	7|CL1585.Contig3_D2-1:1257-1270|-	7|CL3366.Contig2_D3-1:1739-1752|+	7|CL325.Contig2_D4-2:1731-1744|+	9|Unigene22993_D5-1:108-125|-	7|Unigene10441_D6-1:349-362|+	0.75	0	0.95	GAGACAATGATGCAAATGAAGAAGACTTAAAAGACATGAAAATGCAAAACAAGAAAATGGTTTTGGAGACACCATAGATGTGAAGCCTCATGGTGCTCAA	AAGAAAATGTGTTATGAAATGAGAGAAACAATTTCAGAGTTTTGGTTTGGTTTAGTTTTCTGAAGGGATATTGAGTTTTTGTGAGTGAAAGTGAGGGGTT
CPSSR_100	CL2998.Contig2_All	AG	8|CL3244.Contig1_D1-1:135-350|+	8|Unigene6424_D2-1:806-821|-	8|Unigene16638_D3-1:1733-1748|-	7|CL611.Contig1_D4-2:1566-1579|-	7|Unigene11941_D5-1:806-819|-	8|Unigene11773_D6-1:806-821|-	0.47	0	1	AGAAAACACATCTAGTACACAACTTCATCAAGAACAAAGGAAAACTGCATAGAAAATTTGAACATCTCTCGTCATACAAAATGTCTTGGACAGGATTCAC	GGAGAAGCATACCCTTCTCGGCATGCTTTTTTCTCTCGTTCTATTTTAGTCGGAAGGTAACTGCATAGCAGGCACCGAACTTTCCAGTGACAAGTTTTCC
CPSSR_101	Unigene746_All	AG	8|CL6958.Contig2_D1-1:2336-2551|+	7|CL4711.Contig2_D2-1:161-174|-	8|CL6808.Contig1_D3-1:93-108|-	8|Unigene23649_D4-2:179-194|-	8|CL1234.Contig2_D5-1:151-166|-	8|CL5605.Contig2_D6-1:2360-2375|+	0.37	0	0.98	GAGAACAAGCCTAATCCTAACACATTCATTCAGTCACCCTCAAAAAACTATCACCAGACGAGAATCTAGAAGGTTCTGTTCGACGAAGCAACGGAGAGTT	TGATTTGTGATTGTAGAGAGAGAGAAAAGTGATTTGGAAGGATGCGTGCGTCAACAGATATGGATTTGGTTGGTTTGCTGGTCGGCTTTCAGGCTCGTGC
CPSSR_102	CL747.Contig5_All	AG	8|Unigene13625_D1-1:184-399|+	7|Unigene9032_D2-1:241-254|+	N/A	N/A	7|CL2771.Contig8_D5-1:1418-1431|-	8|CL5880.Contig2_D6-1:183-198|+	0.5	0.33	0.96	ACAGGACAACTTTGTGAAATGCAATAACATATAAATACTTGCAAGCCCAAAAACACAACACGCAAAACCTCACAAAAACCTTAAAAATCTTGTTCCTTTT	ACAAAAAATCTAGAGAGAGAAAATAATGGGTCGACCACCAAGCGGTGGAGCTCCCTCGTTCCGCTTCACTCCGGCTGAGGTTGCGGAGATGGAAACCATT
CPSSR_103	Unigene24252_All	AG	9|Unigene15305_D1-1:558-775|+	6|Unigene991_D2-1:162-173|-	N/A	6|Unigene1250_D4-2:931-942|+	6|Unigene960_D5-1:931-942|+	8|Unigene160_D6-1:162-177|-	1.26	0.17	0.93	CCATGTTGAGTTAAATAAAGAACGAAAGAAAGATTTGGGTTATGAGTAGTTTTGATGATGATAATGATGATCGTGTTCAGTTCATGCACATGGCTTAGAA	AATTTTTAGTTTTGGTTTTGTACTTGATTTGTGAATAAATATATATAATTGGAGAGAGAGAGGGAGAGAGCTGCAGAGGGATTATGAAATGCAGCTAGGG
CPSSR_104	Unigene35063_All	AG	9|CL832.Contig2_D1-1:1209-1426|+	6|CL7705.Contig2_D2-1:776-787|+	9|Unigene20045_D3-1:243-260|-	N/A	8|CL8645.Contig2_D5-1:243-258|-	9|CL2903.Contig2_D6-1:1273-1290|+	1.17	0.17	0.98	GTTTTAACAGTAATTAATAAGAAGGATTATCTTTACAGCTTGCATCTGAGTGTCATGCTCTTATCATTTGGGGGTCCTTGTTCATCAATCAAATTAATCT	GAAGAAGTATTTTTCATGTTTTGTCTACTATTAATTTTCACTAGGAGATGGAAGGGAAGCATGGTATATTAAGGTCTGTAAATTAGTCTATGAATATGCT
CPSSR_105	Unigene29061_All	AG	9|Unigene23203_D1-1:20-237|+	10|Unigene20560_D2-1:124-143|+	7|Unigene20883_D3-1:939-952|-	7|Unigene20598_D4-2:939-952|-	5|Unigene22290_D5-1:158-167|+	N/A	1.74	0.17	1	TTTCGCTAAACAAACAAACAAATTGACAAAAATCAGTCTCATCTAATCTAATCTCACATCGTTCGTTCGTCTTCATCTTCATCTTCTAGAGAGAGAAACT	CAATGGGTTATTCAAGCAGCTCGTGGGGATCCGCTCTTCTAAGAATCTCGCCTTACACTTTCGCCGCCATCGGAATCGCCATCGCTATCGGAGTCTCCGT
CPSSR_106	Unigene9394_All	AG	9|Unigene23491_D1-1:226-443|+	8|Unigene9199_D2-1:329-344|+	9|Unigene10844_D3-1:329-346|+	N/A	N/A	N/A	0.47	0.5	0.99	TGTACTGAAGACAAACTAGTTTTACAGTACAGCTAGCATTTGGGTCTGTATTTGTTGTCTTGTTATCATTGGTGGTACATGTTAATCAGTCAATCTATCT	ACAGGAATTTTAATGTTTTTTCTTGTAATTTTCATTAGTAGATGGAACTGTGGAAGGGAGGCATGGTTCTCCTTGAAGTGTCTGTAAATTTGTCTCTAAT
CPSSR_107	CL14693.Contig1_All	AGA	5|CL3709.Contig1_D1-1:29-243|+	7|Unigene20619_D2-1:128-148|+	6|Unigene18336_D3-1:1390-1407|-	N/A	5|CL8488.Contig1_D5-1:92-106|+	5|Unigene19964_D6-1:93-107|+	0.8	0.17	0.98	GTTAGGAGAGTAACCTAAGAATTCCTCCCCAGACAGACATAAACCTTAGTATCCCCAAACTCATTGTCTCTCTCTTTCTCTCTCGAACACAAAACAGAGC	GAGAAAAAAATAAAATAAAAAACATGAAAATGACAGTAGCTTTAACAAACTCAGTTGTCCTCACAAACCCAAACCCTAATTCGAAATTCCTCAAACCATC
CPSSR_108	CL14693.Contig2_All	AGA	5|CL3709.Contig2_D1-1:29-243|+	7|Unigene20619_D2-1:128-148|+	6|Unigene18336_D3-1:1390-1407|-	N/A	5|CL8488.Contig1_D5-1:92-106|+	5|Unigene19964_D6-1:93-107|+	0.8	0.17	0.98	GTTAGGAGAGTAACCTAAGAATTCCTCCCCAGACAGACATAAACCTTAGTATCCCCAAACTCATTGTCTCTCTCTTTCTCTCTCGAACACAAAACAGAGC	GAGAAAAAAATAAAATAAAAAACATGAAAATGACAGTAGCTTTAACAAACTCAGTTGTCCTCACAAACCCAAACCCTAATTCGAAATTCCTCAAACCATC
CPSSR_109	CL14768.Contig2_All	AGA	5|CL4678.Contig1_D1-1:163-377|+	5|CL2767.Contig1_D2-1:223-237|+	N/A	N/A	4|CL6300.Contig1_D5-1:505-516|+	N/A	0.47	0.5	0.99	GAGTTGATGAAGAGAGGTTTAACCTAAGATCTAGAGAAAATATGCTTGGAAGAAGTGGTGGCAGCAGTAGCTCACAAAGATATATTAGTAGACAAGAAAT	AGTGGAGGCTTTGAGTTTCATATTTGAGGCAGCCGGCAGTAGGGAAAATTAGGATTTGGATTTTTGTGTGTGAGTGTGGATTTTTTATATGGGTAAAACC
CPSSR_110	CL14768.Contig4_All	AGA	5|CL4678.Contig2_D1-1:113-327|+	5|CL2767.Contig1_D2-1:223-237|+	N/A	N/A	4|CL6300.Contig1_D5-1:505-516|+	N/A	0.47	0.5	0.99	GAGTTGATGAAGAGAGGTTTAATCTAAGATCTAGAGAAAATCTGCTTGGAAGAAGTGGTGGCAGCAGTAGCTCACAAAGATATATTAGTAGACAAGAAAT	AGTGGAGGCTTTGAGTTTCATATTTGAGGCAGCCGGCAGTAGGGAAAATTAGGATTTGGATTTTTGTGTGTGAGTGTGGATTTTTTATATGGGTAAAACC
CPSSR_111	CL14768.Contig2_All	AGA	5|CL4678.Contig3_D1-1:163-377|+	5|CL2767.Contig1_D2-1:223-237|+	N/A	N/A	4|CL6300.Contig1_D5-1:505-516|+	N/A	0.47	0.5	0.99	GAGTTGATGAAGAGAGGTTTAACCTAAGATCTAGAGAAAATATGCTTGGAAGAAGTGGTGGCAGCAGTAGCTCACAAAGATATATTAGTAGACAAGAAAT	AGTGGAGGCTTTGAGTTTCATATTTGAGGCAGCCGGCAGTAGGGAAAATTAGGATTTGGATTTTTGTGTGTGAGTGTGGATTTTTTATATGGGTAAAACC
CPSSR_112	CL14768.Contig4_All	AGA	5|CL4678.Contig4_D1-1:113-327|+	5|CL2767.Contig1_D2-1:223-237|+	N/A	N/A	4|CL6300.Contig1_D5-1:505-516|+	N/A	0.47	0.5	0.99	GAGTTGATGAAGAGAGGTTTAATCTAAGATCTAGAGAAAATCTGCTTGGAAGAAGTGGTGGCAGCAGTAGCTCACAAAGATATATTAGTAGACAAGAAAT	AGTGGAGGCTTTGAGTTTCATATTTGAGGCAGCCGGCAGTAGGGAAAATTAGGATTTGGATTTTTGTGTGTGAGTGTGGATTTTTTATATGGGTAAAACC
CPSSR_113	Unigene20138_All	AGA	5|Unigene21763_D1-1:131-345|+	6|Unigene23380_D2-1:495-512|+	N/A	7|Unigene20134_D4-2:228-248|+	5|Unigene81_D5-1:302-316|-	6|Unigene16423_D6-1:1157-1174|+	0.75	0.17	0.98	GAAAACGCTGAGCCACGTCATGATTAGGCTCAGTGATTTCAACGGCGGAGGATGAATCGGATAAATCAACGGCGGGGATAGGCTTGAAAGATGAGTTAGG	CAAGAGATGATGGTGACCGAGAGGACGAAGAATTTGTATAAAGATCTGAAAAACAAAGGATAGCCAACTCCATAGAGTTCTACATAGCTGTATTGGTGTC
CPSSR_114	CL4643.Contig2_All	AGA	6|CL5539.Contig1_D1-1:808-1025|+	5|CL1800.Contig3_D2-1:171-185|-	7|CL2710.Contig1_D3-1:908-928|+	6|CL6973.Contig2_D4-2:188-205|-	N/A	6|CL1664.Contig1_D6-1:908-925|+	0.63	0.17	0.99	TTCCACCAGGATCAAAACCCACAATTCAAAATGTCAAATTGGGTTGAATTGAGGGGGTGGTGGAGGAGAGAGAAAGTGAGCAGAAACCCTAAGAGGAGAG	GATATAGAGAATTGAGTTTGATTGAAGAGAGAGCAAAGAAGATGATGAAGACAAAAAGTGAAGGAAAAATGTGATGGAAAAATGGATAGGATTTGGAGAG
CPSSR_115	CL803.Contig3_All	AGA	6|CL7181.Contig1_D1-1:616-833|+	5|CL5829.Contig4_D2-1:612-626|-	5|Unigene20812_D3-1:1723-1737|+	5|Unigene22025_D4-2:1722-1736|+	6|Unigene27701_D5-1:612-629|-	5|Unigene126_D6-1:1639-1653|+	0.47	0	1	AGTTATCATCAAGGAGAGTTTCAGCTGAAAAACTCTCGGTATCTAGCTCCTGCTCAGGAACTCTTAGTCGAGTTATGTAGCCTTGGATCAAAGCAAAATG	AGGCCAACAAGTCATTCAAACAATGGGAAGTTCAAGAACAGGATACAATTAGCATCTTGAGAAAGCAATCCCTTTACTCCCTTGATTTCATGGAGCTGCA
CPSSR_116	CL803.Contig4_All	AGA	6|CL7181.Contig2_D1-1:1099-1316|+	5|CL5829.Contig4_D2-1:612-626|-	5|Unigene20812_D3-1:1723-1737|+	5|Unigene22025_D4-2:1722-1736|+	6|Unigene27701_D5-1:612-629|-	5|Unigene126_D6-1:1639-1653|+	0.47	0	1	AGTTATCATCAAGGAGAGTTTCAGCTGAAAAACTCTCGGTATCTAGCTCCTGCTCAGGAACTCTTAGTCGAGTTATGTAGCCTTGGATCAAAGCAAAATG	AGGCCAACAAGTCATTCAAACAATGGGAAGTTCAAGAACAGGATACAATTAGCATCTTGAGAAAGCAATCCCTTTACTCCCTTGATTTCATGGAGCTGCA
CPSSR_117	CL9873.Contig1_All	AGA	7|Unigene25003_D1-1:4111-4331|+	7|Unigene24417_D2-1:4248-4268|+	N/A	6|Unigene24584_D4-2:248-265|-	7|Unigene28401_D5-1:4250-4270|+	6|Unigene21831_D6-1:177-194|-	0.49	0.17	1	AATTGCTGTCCATTTGTGTTGGTGCACTTTCTTGAGGCTCAGCTTCTTCAAGTGTTGCAGTTGCTGCTGCTGATGATGATGTCTTGTTGTTGGCTTGGCC	AACAAGTTCAAGACCTTGCATTTCTGACCATTTCCACTGCTCAATCTTCTTTATATCCTCCTCAGAATCTTGTGACATTTTATCAACACTCTCTTTCTTC
CPSSR_118	CL6341.Contig2_All	AGC	5|CL3659.Contig1_D1-1:798-1012|+	5|CL3773.Contig1_D2-1:1662-1676|-	5|CL2164.Contig1_D3-1:331-345|+	5|CL5536.Contig1_D4-2:340-354|+	5|CL5.Contig1_D5-1:342-356|+	3|CL5262.Contig1_D6-1:330-338|+	0.75	0	1	GATAATGTTAGAGACGAGGGTCTAGGGGAGAAGCTTATGGCAGAGGCGCAGGTGAAGAGGGGTGTTGAAGTTGAAAAACCTCCTCCTCCGCCTCCGGTGA	AAGCAGTTGTGGGGAAGGCTGTGAAGAGAGTTAAGCAAGGGAGTGGCGGTGGTGGGGATTTGGTGGAAGGAAAGAGGGTGGCTAAGGGGAACTTTAATTT
CPSSR_119	CL5539.Contig3_All	AGC	5|CL5549.Contig1_D1-1:1269-1483|+	3|CL3991.Contig7_D2-1:103-111|-	N/A	N/A	5|CL7136.Contig2_D5-1:1227-1241|+	5|Unigene17012_D6-1:117-131|-	0.87	0.33	0.97	AGCACGAGAGACGAAAGCTACGGCAGCTATGAGTGTATGTTTTTTGGCTCTTCGAGATATTAAGGCCGCGTGATGAAGCCACGTGATTATGCATAGGATT	AACTACTACACTCACTGGCTTCATATTTTTTACCTGCTTTTTAGAAAAAAAATTAGCGTCGCAAAATGTGATGTTTTCGAGATATTTGTTTTCTTTTTAA
CPSSR_120	CL5539.Contig5_All	AGC	5|CL5549.Contig2_D1-1:1151-1365|+	3|CL3991.Contig7_D2-1:103-111|-	N/A	N/A	5|CL7136.Contig2_D5-1:1227-1241|+	5|Unigene17012_D6-1:117-131|-	0.87	0.33	0.97	AGCACGAGAGACGAAAGCTACGGCAGCTATGAGTGTATGTTTTTTGGCTCTTCGAGATATTAAGGCCGCGTGATGAAGCCACGTGATTATGCATAGGATT	AACTACTACACTCACTGGCTTCATATTTTTTACCTGCTTTTTAGAAAAAAAATTAGCGTCGCAAAATGTGATGTTTTCGAGATATTTGTTTTCTTTTTAA
CPSSR_121	CL6967.Contig2_All	AGC	5|CL7467.Contig1_D1-1:514-728|+	3|CL812.Contig2_D2-1:493-501|-	5|CL4507.Contig2_D3-1:770-784|-	5|CL864.Contig4_D4-2:799-813|-	5|CL7587.Contig2_D5-1:799-813|-	4|CL3743.Contig2_D6-1:577-588|-	0.76	0	1	ATTATGCCATCCAACAAGGGGTACCTTATAATGTTTATGGGTACTCACCATATTCTCCTGACTACACTTACCCAACGAATTACTATAGCATGTATGGAGG	CCAGTATCCCTTTTATGGAACTGGACCAGGTGGAATAATGACTAGTGCAGCAACTGCATTCTACCCATATCTGCAATATGGTGATCAAGGCACTGGCGGA
CPSSR_122	CL6967.Contig2_All	AGC	5|CL7467.Contig2_D1-1:514-728|+	3|CL812.Contig2_D2-1:493-501|-	5|CL4507.Contig2_D3-1:770-784|-	5|CL864.Contig4_D4-2:799-813|-	5|CL7587.Contig2_D5-1:799-813|-	4|CL3743.Contig2_D6-1:577-588|-	0.76	0	1	ATTATGCCATCCAACAAGGGGTACCTTATAATGTTTATGGGTACTCACCATATTCTCCTGACTACACTTACCCAACGAATTACTATAGCATGTATGGAGG	CCAGTATCCCTTTTATGGAACTGGACCAGGTGGAATAATGACTAGTGCAGCAACTGCATTCTACCCATATCTGCAATATGGTGATCAAGGCACTGGCGGA
CPSSR_123	CL7921.Contig1_All	AGC	5|CL7992.Contig1_D1-1:239-453|+	5|CL4454.Contig4_D2-1:2953-2967|-	5|CL4721.Contig4_D3-1:3095-3109|-	5|CL2322.Contig3_D4-2:299-313|+	6|Unigene28597_D5-1:312-329|+	5|CL6677.Contig2_D6-1:338-352|+	0.37	0	1	TCCTCGTCGACGACTACGTCGTCGTCGAAGCAGTATCAGGAGGCGGCTTCGATTGAGAGTCATAGTCAGGTGTCGTTGGGTTCGTTGTCTGCTCGGAGTA	AGGTGCATTATGTGTATACGGAGAATGTAGGTTTGGATAGTGAGAGATCGAAAGAGAATGTGACGGTCACCGTCCGGTTTCGGCCGCTTAGTCAGAGGGA
CPSSR_124	CL7921.Contig2_All	AGC	5|CL7992.Contig2_D1-1:239-453|+	5|CL4454.Contig4_D2-1:2953-2967|-	5|CL4721.Contig4_D3-1:3095-3109|-	5|CL2322.Contig3_D4-2:299-313|+	6|Unigene28597_D5-1:312-329|+	5|CL6677.Contig2_D6-1:338-352|+	0.37	0	1	TCCTCGTCGACGACTACGTCGTCGTCGAAGCAGTATCAGGAGGCGGCTTCGATTGAGAGTCATAGTCAGGTGTCGTTGGGTTCGTTGTCTGCTCGGAGTA	AGGTGCATTATGTGTATACGGAGAATGTAGGTTTGGATAGTGAGAGATCGAAAGAGAATGTGACGGTCACCGTCCGGTTTCGGCCGCTTAGTCAGAGGGA
CPSSR_125	CL8377.Contig4_All	AGC	5|Unigene175_D1-1:1017-1231|+	4|CL2387.Contig3_D2-1:302-313|-	4|CL5466.Contig2_D3-1:453-464|-	5|CL7565.Contig4_D4-2:536-550|-	5|CL3298.Contig2_D5-1:477-491|-	4|Unigene18309_D6-1:1056-1067|+	0.5	0	1	AACTGCTTTGCTTCAAAAGGCAGCCCAAATGGGTGCATCTTCATCGCGTGGTTCTCTGCTTCAAGGCTTGGGGTTAACGACATCTGGTCAGCAGATGGAT	AACAATGCCAAGTGGGTTATGCATGTGAAGCCAGAAGTAGATGCTGCTATTGCTTCGGTCACAGCTGGGCTTAGTCTTGGACTGCCTTCTGCTGTTAGTA
CPSSR_126	Unigene16407_All	AGC	5|Unigene526_D1-1:1017-1231|+	4|CL2387.Contig3_D2-1:302-313|-	4|CL5466.Contig2_D3-1:453-464|-	5|CL7565.Contig4_D4-2:536-550|-	5|CL3298.Contig2_D5-1:477-491|-	4|Unigene18309_D6-1:1056-1067|+	0.5	0	1	AACTGCTTTGCTTCAAAAGGCAGCCCAAATGGGTGCATCTTCATCGCGTGGTTCTCTGCTTCAAGGCTTGGGGTTAACGACATCTGGTCAGCAGATGGAT	AACAATGCCAAGTGGGTTATGCATGTGAAGCCAGAAGTAGATGCTGCTATTGCTTCGGTCACAGCTGGGCTTAGTCTTGGACTGCCTTCTGCTGTTAGTA
CPSSR_127	CL4431.Contig1_All	AGC	5|Unigene1561_D1-1:111-325|+	4|Unigene197_D2-1:1739-1750|-	5|CL2775.Contig2_D3-1:1776-1790|-	4|Unigene489_D4-2:1752-1763|-	4|CL6283.Contig3_D5-1:1743-1754|-	4|Unigene282_D6-1:1770-1781|-	0.47	0	0.99	AGCATCCCTTCTTTGTGTGCAAAGAGACAGCAATCAAGATTTTGGAAATCTAGTTGTTTAAATTGATTGTCTCCAAAGCATTAAGCACCTCAATGGAAGA	AGAGTACCCAATAGCAGCAATAGACCCAACGACATACGACCTAATAATCATAGGCACAGGCCTCCCCGCATCAATCATCGCATCAGCCGCATCCTCTGCC
CPSSR_128	CL12400.Contig1_All	AGC	5|CL914.Contig2_D1-1:177-391|+	N/A	N/A	5|CL5301.Contig2_D4-2:383-397|+	4|CL1490.Contig2_D5-1:707-718|-	N/A	0.47	0.5	1	AGGCTACATCCATCCTCTTTGCCACTCCAAAAACAACACTCAAATTCTCATCTCCTTCAAGAAAAACAGCAATCAGAGCTGCAGCAGATGAAAAACCTGA	AACAGCGACAACAACACCAAAAAAAGATTCAGCAGCTGCACCTGTAGGATTCACCCCACCACAATTGGACCCAAACACACCATCACCAATCTTTGCAGGA
CPSSR_129	CL9200.Contig1_All	AGC	6|CL3440.Contig2_D1-1:379-596|+	8|CL6272.Contig3_D2-1:1156-1179|-	6|CL2408.Contig4_D3-1:1156-1173|-	6|CL3490.Contig4_D4-2:535-552|+	6|CL3660.Contig2_D5-1:494-511|+	6|CL1957.Contig4_D6-1:490-507|+	0.75	0	1	AATCAGTTCAATGATAATGGATGGAACAGCTTCAATTTCAAGCCAAAAGATGTTGACTTGAATTTGAATGTTTTTGATGATGGTGGATGGAGTAGTTTCA	CAAAAGGACATGATTTTAATGGATTCAATGATGGATGGAACAACAACAGCAATAACACCAACATGAACATGAATATGGACATGAATTTCAAGCCAAGAGC
CPSSR_130	CL9200.Contig4_All	AGC	6|CL3440.Contig4_D1-1:379-596|+	8|CL6272.Contig3_D2-1:1156-1179|-	6|CL2408.Contig4_D3-1:1156-1173|-	6|CL3490.Contig4_D4-2:535-552|+	6|CL3660.Contig2_D5-1:494-511|+	6|CL1957.Contig4_D6-1:490-507|+	0.75	0	1	AATCAGTTCAATGATAATGGATGGAACAGCTTCAATTTCAAGCCAAAAGATGTTGACTTGAATTTGAATGTTTTTGATGATGGTGGATGGAGTAGTTTCA	CAAAAGGACATGATTTTAATGGATTCAATGATGGATGGAACAACAACAGCAATAACACCAACATGAACATGAATATGGACATGAATTTCAAGCCAAGAGC
CPSSR_131	CL14081.Contig1_All	AGC	6|CL2085.Contig2_D1-1:1120-1337|+	6|CL4009.Contig4_D2-1:210-227|-	6|CL4540.Contig2_D3-1:1859-1876|+	6|Unigene24458_D4-2:130-147|-	4|Unigene25507_D5-1:1550-1561|+	6|Unigene16784_D6-1:1548-1565|+	0.75	0	1	GCTGGTTCGAAGGAGATCGGCTTCGTCTTTTGCAGTTGACCAAAATAACCCTGCTGATATTGTTTTATTCACGCGCTCTGCCCTTGTTGCCGCTGCGAGA	AATACAAGGGTGAGATGTGTTAGTGTCCACCTCATTGCTGTGTGGGTTTGGTGTAGCTGATTGTAGCTGCTTGATATGGAGGTGTAATGTAATAATACTG
CPSSR_132	CL14081.Contig1_All	AGC	6|CL2085.Contig4_D1-1:1449-1666|+	6|CL4009.Contig4_D2-1:210-227|-	6|CL4540.Contig2_D3-1:1859-1876|+	6|Unigene24458_D4-2:130-147|-	4|Unigene25507_D5-1:1550-1561|+	6|Unigene16784_D6-1:1548-1565|+	0.75	0	1	GCTGGTTCGAAGGAGATCGGCTTCGTCTTTTGCAGTTGACCAAAATAACCCTGCTGATATTGTTTTATTCACGCGCTCTGCCCTTGTTGCCGCTGCGAGA	AATACAAGGGTGAGATGTGTTAGTGTCCACCTCATTGCTGTGTGGGTTTGGTGTAGCTGATTGTAGCTGCTTGATATGGAGGTGTAATGTAATAATACTG
CPSSR_133	CL4212.Contig2_All	AGG	5|CL5606.Contig1_D1-1:402-616|+	5|CL7484.Contig2_D2-1:725-739|+	6|Unigene14572_D3-1:530-547|+	5|CL6029.Contig1_D4-2:407-421|-	7|CL8477.Contig1_D5-1:405-425|-	6|Unigene837_D6-1:497-514|+	0.75	0	0.99	TGCAGATGTTTTGTCATCCATTTAGGATTACAATCCGCTGCTACAACTACGGCCTGGAGGTGGAGGTTGGGCTTGAGAGAGTTATGGTTTTTGATAATTA	ATGTAGTGGGAGGCATTCTTTCGAGTGTGCGAGTCACTTCATTCACTCCAATCGAAAATTGTTGCTTGAGCCAGAGTTTAGGAGGCAAACAGTAACCTTT
CPSSR_134	CL1426.Contig3_All	AGG	6|CL4269.Contig1_D1-1:440-657|+	6|CL191.Contig4_D2-1:1454-1471|-	5|CL1927.Contig2_D3-1:646-660|+	6|CL407.Contig3_D4-2:2458-2475|-	6|CL7769.Contig3_D5-1:539-556|+	5|Unigene10989_D6-1:719-733|+	0.47	0	1	CAACTCCTAGAGATGTTCGAGTGTCTTTTGAGCCTTCACCGAGTAATGATGACTCGGTTAGAAGAAGATTCAGAGACTCACCACAAGAGATTCAGCATGC	AAATAGTGGTGAAGTCTTGAGGTGTACTTCAAGAGTGTCATCTTCTTTGTTGAAGACAAAGACAAAGTCTAGATTAATGGACCCACCTAATGATGCTTTG
CPSSR_135	CL9447.Contig2_All	AGG	6|CL5686.Contig2_D1-1:117-334|+	5|Unigene13093_D2-1:260-274|-	N/A	5|Unigene9964_D4-2:261-275|-	N/A	5|CL5954.Contig2_D6-1:2006-2020|-	0.43	0.33	0.98	CCGCTCTATTACATTCCCTCTGTTTATGTCGGATATGGCAGTCCCATTATCTTAAAGCATAACCGCAGCAATTGGTTGTCAGATTATAATGGGGATGGGA	GTGCTGAAGTAGATAAACAGTCAGTTTTGAATTATAATTCAACACAGATCTTATGATAACCCAAATCCTAAACAATCTCAAGTGGAATGCCTCTTCCAAT
CPSSR_136	CL1655.Contig4_All	AGG	7|Unigene6652_D1-1:5-225|+	N/A	6|Unigene10213_D3-1:105-122|+	5|CL1282.Contig2_D4-2:261-275|-	5|CL3383.Contig2_D5-1:1482-1496|+	5|Unigene8885_D6-1:195-209|-	0.8	0.17	1	GTAGTCTTCCCATGATCAACGTGTCCAATAGTTCCCACATTAACATGCGGTTTTGTGCGAGTGAAGGTGGCCATGGATCTGAGCCACGTGGCGGCGGCGT	GAGATCGGTCATTGAGGGAATCGGCGATTAGAGATTGACGGAAGCAGAGGTAGATTTGAGAGGAGAAAGGCAATAGTTTTTTCGAGTTAGGGTTTCTGAG
CPSSR_137	CL3934.Contig2_All	AGT	5|CL5595.Contig1_D1-1:172-386|+	5|CL5984.Contig2_D2-1:452-466|+	3|CL6659.Contig1_D3-1:1073-1081|-	5|CL4591.Contig1_D4-2:1179-1193|-	3|CL3145.Contig1_D5-1:275-283|+	5|CL7038.Contig1_D6-1:1151-1165|-	0.94	0	0.98	CCAAGACGAGATCGGATCAGAAGACGATTTGTTTTCAACGTACATTGATGTTGATAAATTGAATGGACATGCAAATGAGAATGCGACAATGATGGGTCAG	TCGAGAAGGCATAGGCATAGTAATTCTGTTGATGGGAGTAGTTTGTTTGGTAATGGGGGGAGTAGTAATAGTAGTAGTGCGAGAGAAATAATGGATGCTA
CPSSR_138	CL3934.Contig3_All	AGT	5|CL5595.Contig2_D1-1:172-386|+	5|CL5984.Contig2_D2-1:452-466|+	3|CL6659.Contig1_D3-1:1073-1081|-	5|CL4591.Contig1_D4-2:1179-1193|-	3|CL3145.Contig1_D5-1:275-283|+	5|CL7038.Contig1_D6-1:1151-1165|-	0.94	0	0.98	CCAAGACGAGATCGGATCAGAAGACGATTTGTTTTCAACGTACATTGATGTTGATAAATTGAATGGACATGCAAATGAGAATGCGACAATGATGGGTCAG	TCGAGAAGGCATAGGCATAGTAATTCTGTTGATGGGAGTAGTTTGTTTGGTAATGGGGGGAGTAGTAATAGTAGTAGTGCGAGAGAAATAATGGATGCTA
CPSSR_139	CL2499.Contig2_All	AGT	6|CL7712.Contig1_D1-1:253-470|+	5|Unigene18187_D2-1:352-366|+	N/A	6|CL4152.Contig2_D4-2:353-370|+	6|CL16.Contig3_D5-1:351-368|+	N/A	0.43	0.33	1	CGGAGGGCTAACGTTTGTTATCTCGCCGGACGATAAGACGGTGGGCTCCGGCGGCGGGTTCCTAGGACTTCTTGATGATAAAGATGGTGATGTTGTGTCA	GTTGTTGGAATTGAGTTTGATACTGTGATGGATGTTCCATTTCAGGATGTTAATGGTAATCATGTTGGATTGGATATTAATAGTATGGTTTCTTCCCATG
CPSSR_140	CL4470.Contig1_All	AGT	6|Unigene25180_D1-1:213-430|+	6|CL7254.Contig2_D2-1:345-362|+	6|Unigene21647_D3-1:341-358|+	7|Unigene22349_D4-2:338-358|+	4|Unigene23773_D5-1:1284-1295|-	6|CL7312.Contig2_D6-1:285-302|+	0.9	0	0.98	GCCAAATTGGGGATTGAACATGAGAATATGCAAAATGATTAACGCAGAAGAACTTAACGGGACGGAGGTAGTTAAGGCGATTAAGCGGAAGATTAATAAA	GTTAATGTTGGTGGGATTCAGCAGCAGAGACTTAGTCTTGAGTTGCTTGAGGCGTGTACTACTAATTGCGATAAGGTTTGCTCAGAGGTTTCGTCCGAAA
CPSSR_141	CL1857.Contig5_All	AGTAC	4|Unigene26840_D1-1:62-281|+	4|CL5032.Contig4_D2-1:157-176|+	5|CL160.Contig4_D3-1:1029-1053|-	2|Unigene18224_D4-2:172-181|+	N/A	4|Unigene22486_D6-1:439-458|+	0.98	0.17	0.97	TTGGGAAAGGCCTTGATATTCCGCTTTGAATGCTCAAGTCTACTTGTCATCAGGAAGGAAGGCCGTGTTGGCAATAACCATAGAAGATAGTATACTATGG	ATTCGAGTCTTCTACTGCTGTTATGTTTATATGTTAAGAAATGAGCTTTCACTATATAGTGAATTTTACGCATGTTTATGCTCTGGCTACCTTTATAATT
CPSSR_142	CL6439.Contig1_All	AGTT	6|CL7664.Contig2_D1-1:175-398|+	4|CL6477.Contig1_D2-1:1481-1496|-	5|CL1086.Contig1_D3-1:124-143|+	5|CL71.Contig5_D4-2:1509-1528|-	6|Unigene26286_D5-1:265-288|+	N/A	0.75	0.17	0.99	CTCTATCTCTCTAACGAACTCTCCACAAATCGATTAATGCACTAATTTATAAACTCAATCAATCGATAACTCTAACCGTTTCGGTTACTAATCAGTTATC	AGGGTTTGATTGAGAATGGCTTCGGAGGATGTGAAGAGCAGAGAGGGAGCTGTATCGACGATCGTTAACTTAGCTGAGGAAGCTAATTTCACTAAACGTG
CPSSR_143	CL4667.Contig1_All	AT	6|CL3079.Contig1_D1-1:1450-1661|+	6|CL7481.Contig2_D2-1:1093-1104|+	6|CL5798.Contig2_D3-1:1446-1457|+	5|CL5439.Contig1_D4-2:164-173|-	5|CL3314.Contig3_D5-1:180-189|-	5|CL1156.Contig4_D6-1:194-203|-	0.5	0	0.96	GGTCTAGACTGCGGAGGGTCACGAGGGCTTGACGGAGACTCTCCGTAACTTCGCTTCATTTTTTTGGGAGTCTAAAATTCGTTTTAAAATAAATAAATAA	TAATTTAATTTGTGTTTGTTTGTTATTAGTACGAGATTTTTTGTTTTGTGTTTTGTAGTGTGTCTTCTTGTTAGAGGAACAGGTGAATTGTTTTGCAAGT
CPSSR_144	CL4667.Contig2_All	AT	6|CL3079.Contig2_D1-1:1055-1266|+	6|CL7481.Contig2_D2-1:1093-1104|+	6|CL5798.Contig2_D3-1:1446-1457|+	5|CL5439.Contig1_D4-2:164-173|-	5|CL3314.Contig3_D5-1:180-189|-	5|CL1156.Contig4_D6-1:194-203|-	0.5	0	0.96	GGTCTAGACTGCGGAGGGTCACGAGGGCTTGACGGAGACTCTCCGTAACTTCGCTTCATTTTTTTGGGAGTCTAAAATTCGTTTTAAAATAAATAAATAA	TAATTTAATTTGTGTTTGTTTGTTATTAGTACGAGATTTTTTGTTTTGTGTTTTGTAGTGTGTCTTCTTGTTAGAGGAACAGGTGAATTGTTTTGCAAGT
CPSSR_145	CL4667.Contig3_All	AT	6|CL3079.Contig3_D1-1:1049-1260|+	6|CL7481.Contig2_D2-1:1093-1104|+	6|CL5798.Contig2_D3-1:1446-1457|+	5|CL5439.Contig1_D4-2:164-173|-	5|CL3314.Contig3_D5-1:180-189|-	5|CL1156.Contig4_D6-1:194-203|-	0.5	0	0.96	GGTCTAGACTGCGGAGGGTCACGAGGGCTTGACGGAGACTCTCCGTAACTTCGCTTCATTTTTTTGGGAGTCTAAAATTCGTTTTAAAATAAATAAATAA	TAATTTAATTTGTGTTTGTTTGTTATTAGTACGAGATTTTTTGTTTTGTGTTTTGTAGTGTGTCTTCTTGTTAGAGGAACAGGTGAATTGTTTTGCAAGT
CPSSR_146	CL2477.Contig3_All	AT	6|CL3239.Contig2_D1-1:645-856|+	5|Unigene11226_D2-1:744-753|+	6|Unigene13082_D3-1:745-756|+	6|CL7676.Contig3_D4-2:655-666|-	5|Unigene18639_D5-1:723-732|+	6|Unigene12606_D6-1:746-757|+	0.47	0	0.99	TATGTGCATCTACTATAATTATAAACAGTGCATAATATTTTGATTGTTCTGCTCTATAAAGTGAATTCTTTGGATAATAATTAACAAAAATCCTTATAAA	GAATTTCGTTTTCGGTTAAGGGTTTTATTGTAATGGCAAGATCTCTAGGAGGAGAACAAATAATTTCTTCTACTTTCATTTTATTTTCATTTTAGTGTAA
CPSSR_147	CL10480.Contig1_All	AT	6|CL3493.Contig1_D1-1:13-224|+	3|CL5803.Contig1_D2-1:113-118|+	N/A	3|CL8066.Contig2_D4-2:113-118|+	N/A	N/A	1.41	0.5	0.98	ACCCCCATGCACCCAACTGCTTCGAGCATGTGGAATCTCAAAGCACCAAAGAGCAAGCTGGTAAAGAGCAGTGGAACTTCATGCTGTTGCTAGAAATAAC	TTAAACTCTCTACTTTTTTCTTAATTATATTAATCACAACCCTCAAAATGTTGGAAGTGACCCATTGAACCCCTTGAACACTTGATCTCCAAAATCCTCT
CPSSR_148	CL8006.Contig3_All	AT	6|CL3572.Contig1_D1-1:853-1064|+	N/A	N/A	3|CL1280.Contig4_D4-2:905-910|+	3|CL2606.Contig10_D5-1:2473-2478|-	N/A	1.41	0.5	0.78	AGTGAAAAGGGGATTAAAGAACACCGACAGTGAAACGATGGCAGAAGAATTAAAGGGGTTTGGATATTTATATATGCAAATTGAAGGAGCTTGCTATGTG	AAGCACCGTCCATTGTGTGGTAGGAATATTTCTGACATTACAAGGCCATAAAAATAATCTTTAATAGATGTCTGGTTTGAGGAAGCCCTCAGTTGCTTCT
CPSSR_149	CL12960.Contig3_All	AT	6|CL3598.Contig1_D1-1:422-633|+	4|CL4261.Contig2_D2-1:568-575|+	N/A	4|Unigene5284_D4-2:77-84|-	6|CL4780.Contig2_D5-1:524-535|+	N/A	1	0.33	0.81	AGTTGAGGGTACAAAACAGGATTTAGAAGAGTGTGCCATGCGCCTAAGTTCAGGGATCCTATCCACTTACTTCGATTAAAATTTTATTAAGGACTAGAAA	AGATTTAAAAATTTGGGATGCTGATCGGTCCATTATATATATGTTAACTTTCAATCAAATGGAACCTAATGTTGGGGCTCGTTGTTTTCTAATCAGCTTT
CPSSR_150	CL2591.Contig1_All	AT	6|CL4249.Contig1_D1-1:345-556|+	N/A	7|Unigene21908_D3-1:798-811|-	8|CL5846.Contig2_D4-2:902-917|-	8|CL5819.Contig2_D5-1:542-557|+	N/A	0.83	0.33	1	AATTAGCCATTTCAAATATTAGAATTTTTGTTTAGTCCTCCCTGAAGAAATTTATATACTGTGGCTACAATAATATCTGGGTGCATTGTTTTCTATAAAA	TCAAAATACGCTGCAAAACAGAAAATGGACAGATTTATATATAATATATGAATTTGATTGCTGTTCATCTGATATTGACACTAATTGTATATGTAGAGGT
CPSSR_151	CL2591.Contig2_All	AT	6|CL4249.Contig2_D1-1:436-647|+	N/A	7|Unigene21908_D3-1:798-811|-	8|CL5846.Contig2_D4-2:902-917|-	8|CL5819.Contig2_D5-1:542-557|+	N/A	0.83	0.33	1	AATTAGCCATTTCAAATATTAGAATTTTTGTTTAGTCCTCCCTGAAGAAATTTATATACTGTGGCTACAATAATATCTGGGTGCATTGTTTTCTATAAAA	TCAAAATACGCTGCAAAACAGAAAATGGACAGATTTATATATAATATATGAATTTGATTGCTGTTCATCTGATATTGACACTAATTGTATATGTAGAGGT
CPSSR_152	CL7893.Contig2_All	AT	6|CL4622.Contig1_D1-1:84-295|+	6|Unigene17535_D2-1:179-190|+	6|Unigene498_D3-1:180-191|+	5|Unigene21580_D4-2:179-188|+	6|Unigene21691_D5-1:191-202|+	6|CL6846.Contig1_D6-1:150-161|+	0.37	0	0.99	CAAGACAAAAATATATAGAGAACTGGAACTGTGATATTATTACGAAATTTCTTATTAAATAATAGATGAATGATGTGCATAATTTTCATGATTAATCAGC	GTATGCAGGTCCACTGGATTTGTTCGGGTGAAACTGCACTACCTTAAGACTCTGTTTGAGCTGAAGGTGAAATTTTCCTCTCCAGCAACAGTTGAGTGCA
CPSSR_153	CL8110.Contig1_All	AT	6|CL4866.Contig1_D1-1:246-457|+	7|Unigene20686_D2-1:386-399|+	7|CL2706.Contig2_D3-1:438-451|+	7|Unigene20309_D4-2:348-361|+	7|Unigene22984_D5-1:358-371|+	7|CL3408.Contig3_D6-1:346-359|+	0.37	0	1	CTTGTATTAAAGCAGTTGAAATCGCAGTCACCAATGCCAGATAATACACCATGCATGAGTATCTGCTAAAACCCGGAGACTCTTGTGGATTGAATTCTTC	GATATATCACAGCACGGATCACATGAATCATGGGAGGGAGCTCCTAACCTCTAGTCCTCTGTGTTTCAACTTCTACCCTTGCTGAGACATATTGCACTTT
CPSSR_154	CL8110.Contig2_All	AT	6|CL4866.Contig2_D1-1:246-457|+	7|Unigene20686_D2-1:386-399|+	7|CL2706.Contig2_D3-1:438-451|+	7|Unigene20309_D4-2:348-361|+	7|Unigene22984_D5-1:358-371|+	7|CL3408.Contig3_D6-1:346-359|+	0.37	0	1	CTTGTATTAAAGCAGTTGAAATCGCAGTCACCAATGCCAGATAATACACCATGCATGAGTATCTGCTAAAACCCGGAGACTCTTGTGGATTGAATTCTTC	GATATATCACAGCACGGATCACATGAATCATGGGAGGGAGCTCCTAACCTCTAGTCCTCTGTGTTTCAACTTCTACCCTTGCTGAGACATATTGCACTTT
CPSSR_155	CL8110.Contig1_All	AT	6|CL4866.Contig3_D1-1:246-457|+	7|Unigene20686_D2-1:386-399|+	7|CL2706.Contig2_D3-1:438-451|+	7|Unigene20309_D4-2:348-361|+	7|Unigene22984_D5-1:358-371|+	7|CL3408.Contig3_D6-1:346-359|+	0.37	0	1	CTTGTATTAAAGCAGTTGAAATCGCAGTCACCAATGCCAGATAATACACCATGCATGAGTATCTGCTAAAACCCGGAGACTCTTGTGGATTGAATTCTTC	GATATATCACAGCACGGATCACATGAATCATGGGAGGGAGCTCCTAACCTCTAGTCCTCTGTGTTTCAACTTCTACCCTTGCTGAGACATATTGCACTTT
CPSSR_156	CL8110.Contig2_All	AT	6|CL4866.Contig4_D1-1:246-457|+	7|Unigene20686_D2-1:386-399|+	7|CL2706.Contig2_D3-1:438-451|+	7|Unigene20309_D4-2:348-361|+	7|Unigene22984_D5-1:358-371|+	7|CL3408.Contig3_D6-1:346-359|+	0.37	0	1	CTTGTATTAAAGCAGTTGAAATCGCAGTCACCAATGCCAGATAATACACCATGCATGAGTATCTGCTAAAACCCGGAGACTCTTGTGGATTGAATTCTTC	GATATATCACAGCACGGATCACATGAATCATGGGAGGGAGCTCCTAACCTCTAGTCCTCTGTGTTTCAACTTCTACCCTTGCTGAGACATATTGCACTTT
CPSSR_157	CL1710.Contig2_All	AT	6|CL8032.Contig9_D1-1:67-278|+	N/A	N/A	6|CL1492.Contig3_D4-2:131-142|-	7|CL129.Contig6_D5-1:1978-1991|+	6|CL921.Contig4_D6-1:1978-1989|+	0.43	0.33	0.99	TTCTGTTTAGCAGGATTGTGATATGTTTTGAGAACGTGAATAGGGAAACAATACCCCTGTTATATAGTAATATAGATCATAGTGCGGCACTGCCACGGCA	TACTTCAGATATGCTTGAATTGCTCTCAAATTTGTGTACATTTAAGGTCTGGTGCATGGTAATATCAGTTACTCATCCTTGTAATATGTTGTACACCTAT
CPSSR_158	Unigene31754_All	AT	6|Unigene10318_D1-1:90-301|+	7|Unigene13797_D2-1:176-189|+	7|Unigene5800_D3-1:260-273|-	N/A	6|Unigene7758_D5-1:717-728|+	N/A	0.5	0.33	0.98	TTAACCATTTAACCCTTAAATTCCACTAGCAAATCAGAACCCTCTAGCCCTGTAAACTAGTTAGCTTGAATGCATCTCTCACATTCAACTCTGATAATAC	AGAGAGAGAGCAAATATATAAAAAAAACAAAAAAGCAGAATTAACTCTATGCAAAAACATTAACCTCCACTAAAAAGGCCTATAGGTGAACGTAAATCGG
CPSSR_159	Unigene27557_All	AT	6|CL741.Contig7_D1-1:1992-2203|+	6|Unigene23016_D2-1:237-248|-	6|Unigene974_D3-1:1330-1341|+	7|CL691.Contig9_D4-2:1342-1355|+	N/A	7|Unigene22995_D6-1:213-226|-	0.49	0.17	0.98	GTTGTACACTTCAAGCTTCTGTCTTTGTTGTTGTCTAGGACGAACATGAGAAGACTCCACCGCTCTGCTTCCACAACTCTCCACATCTTCTTCAATAGCC	ACATATATGTATGTATGTATATGTGTATATCAGTATATGAATTACTATCAAAAAGATTTACAAAGCATAAAAAGGGTTCTTTAAAAATGGTGAATTTAAC
CPSSR_160	Unigene27557_All	AT	6|CL741.Contig8_D1-1:2057-2268|+	6|Unigene23016_D2-1:237-248|-	6|Unigene974_D3-1:1330-1341|+	7|CL691.Contig9_D4-2:1342-1355|+	N/A	7|Unigene22995_D6-1:213-226|-	0.49	0.17	0.98	GTTGTACACTTCAAGCTTCTGTCTTTGTTGTTGTCTAGGACGAACATGAGAAGACTCCACCGCTCTGCTTCCACAACTCTCCACATCTTCTTCAATAGCC	ACATATATGTATGTATGTATATGTGTATATCAGTATATGAATTACTATCAAAAAGATTTACAAAGCATAAAAAGGGTTCTTTAAAAATGGTGAATTTAAC
CPSSR_161	Unigene27557_All	AT	6|CL741.Contig9_D1-1:2165-2376|+	6|Unigene23016_D2-1:237-248|-	6|Unigene974_D3-1:1330-1341|+	7|CL691.Contig9_D4-2:1342-1355|+	N/A	7|Unigene22995_D6-1:213-226|-	0.49	0.17	0.98	GTTGTACACTTCAAGCTTCTGTCTTTGTTGTTGTCTAGGACGAACATGAGAAGACTCCACCGCTCTGCTTCCACAACTCTCCACATCTTCTTCAATAGCC	ACATATATGTATGTATGTATATGTGTATATCAGTATATGAATTACTATCAAAAAGATTTACAAAGCATAAAAAGGGTTCTTTAAAAATGGTGAATTTAAC
CPSSR_162	Unigene27557_All	AT	6|CL741.Contig10_D1-1:2230-2441|+	6|Unigene23016_D2-1:237-248|-	6|Unigene974_D3-1:1330-1341|+	7|CL691.Contig9_D4-2:1342-1355|+	N/A	7|Unigene22995_D6-1:213-226|-	0.49	0.17	0.98	GTTGTACACTTCAAGCTTCTGTCTTTGTTGTTGTCTAGGACGAACATGAGAAGACTCCACCGCTCTGCTTCCACAACTCTCCACATCTTCTTCAATAGCC	ACATATATGTATGTATGTATATGTGTATATCAGTATATGAATTACTATCAAAAAGATTTACAAAGCATAAAAAGGGTTCTTTAAAAATGGTGAATTTAAC
CPSSR_163	Unigene27557_All	AT	6|CL741.Contig11_D1-1:640-851|+	6|Unigene23016_D2-1:237-248|-	6|Unigene974_D3-1:1330-1341|+	7|CL691.Contig9_D4-2:1342-1355|+	N/A	7|Unigene22995_D6-1:213-226|-	0.49	0.17	0.98	GTTGTACACTTCAAGCTTCTGTCTTTGTTGTTGTCTAGGACGAACATGAGAAGACTCCACCGCTCTGCTTCCACAACTCTCCACATCTTCTTCAATAGCC	ACATATATGTATGTATGTATATGTGTATATCAGTATATGAATTACTATCAAAAAGATTTACAAAGCATAAAAAGGGTTCTTTAAAAATGGTGAATTTAAC
CPSSR_164	Unigene27557_All	AT	6|CL741.Contig18_D1-1:1235-1446|+	6|Unigene23016_D2-1:237-248|-	6|Unigene974_D3-1:1330-1341|+	7|CL691.Contig9_D4-2:1342-1355|+	N/A	7|Unigene22995_D6-1:213-226|-	0.49	0.17	0.98	GTTGTACACTTCAAGCTTCTGTCTTTGTTGTTGTCTAGGACGAACATGAGAAGACTCCACCGCTCTGCTTCCACAACTCTCCACATCTTCTTCAATAGCC	ACATATATGTATGTATGTATATGTGTATATCAGTATATGAATTACTATCAAAAAGATTTACAAAGCATAAAAAGGGTTCTTTAAAAATGGTGAATTTAAC
CPSSR_165	CL7405.Contig1_All	AT	6|Unigene21159_D1-1:229-440|+	6|CL5559.Contig2_D2-1:1248-1259|-	6|Unigene12639_D3-1:287-298|+	6|CL2788.Contig2_D4-2:326-337|+	6|CL8328.Contig2_D5-1:1219-1230|-	7|Unigene18279_D6-1:1099-1112|-	0.37	0	1	TCATAACCCGTCAAACTTCTTTTGCTACTATCTGCCAATGGCCCATCACCTATCAGTCTTGTACTATTATCTTAATGGATTGCAACTATCACCAAATGAA	AAATGCCTGCTCCACACCAAGATCGGCCTCTTCCAAGACTATTGAAAGTCTTGGTATTATGCATCATGCTAAGAATCATGTGATTTGAAGTTGTCGCAAC
CPSSR_166	UK	AT	6|Unigene22050_D1-1:698-909|+	6|CL80.Contig5_D2-1:1778-1789|-	N/A	5|Unigene11489_D4-2:269-278|+	N/A	5|Unigene14895_D6-1:656-665|-	0.5	0.33	0.99	CTTGAAGAACTTTATTATATAGTAATTACTGGCTTATTTTGTGTACTTCAATTAAGATGTGAAGTAGCTTGTTTTACTGGTGGGTTGAAGTGGCCTAATG	TGAGAAGAAAACTAGAGAATTTGCATTTTTACGTGTTCTGCGGATATGACTTTTGTTGTTACAAACTTAAATGGCAAGTCGATAACATAACTTTTCTCTA
CPSSR_167	Unigene12743_All	AT	6|Unigene22129_D1-1:2510-2721|+	6|Unigene7294_D2-1:922-933|+	6|Unigene31713_D3-1:217-228|-	6|Unigene21031_D4-2:2597-2608|+	9|Unigene25363_D5-1:266-283|-	N/A	1.2	0.17	0.99	AGATCTGCTTTACGTGGAAAGGCACATGGTAGCATGTAGTTGGAGGGACTCTAACATTAAAGCAAGTCATCTGTAGAATGAAGGGAATTTCTCAAGGAAA	TCATAGTTCATTTTAGCATGACAGGATATTTCAGAGTGTGCATTTCATTAATTTGTTTGAATATCTCGATTTTTAGAATTAGACATCAGATAATCCAAGC
CPSSR_168	CL12067.Contig1_All	AT	6|Unigene22326_D1-1:6-217|+	6|CL6601.Contig4_D2-1:103-114|+	N/A	N/A	6|Unigene22992_D5-1:823-834|-	10|Unigene16856_D6-1:921-940|-	1.73	0.33	1	ACAATAAGCTTACTGATGGCCAAATAAAGCAAATAGTTCAGTACAATTTTTTTCATATAACATGTACGAGCTCCCTCAAGATCAAATAACTCCAGCCGGA	GAATGTTCAACAATCATTACTACTTTGATATCCAAAAATGAAATTTAGAACATCAGTTACTATTAGAGTCTATGTAGTGTGTATAGACAGAAAAACCTAT
CPSSR_169	Unigene995_All	AT	6|Unigene31223_D1-1:15-226|+	2|Unigene15949_D2-1:324-327|-	N/A	6|Unigene18421_D4-2:438-449|-	6|Unigene17236_D5-1:140-151|-	N/A	1.73	0.33	0.85	TCGCACTAATATTTTTCCATCAAGATTTCATTTCTCAACTTTCCATACACATAACATAACTGTCAGGATATTTTACATTAGTTTCTGAATTACTCAGCAA	TTTTTTTCTCGCAAAGAAATTGAAAGCACGCAAATTTTGCTGACATTCTAGCTTAGCTATTATCCGACTATTTTAATTGGGTTTATTATTATTATTCAAT
CPSSR_170	CL3493.Contig2_All	AT	6|CL1958.Contig2_D1-1:122-333|+	7|CL4234.Contig2_D2-1:239-252|+	6|CL414.Contig1_D3-1:1789-1800|-	7|CL1064.Contig2_D4-2:225-238|+	6|CL739.Contig6_D5-1:240-251|+	6|CL6957.Contig2_D6-1:1784-1795|-	0.47	0	1	CTACAGGCAAAGAGGCAGAATCTCTACAGTGCCACAATACAACTTCCAAGCACCGGAAAATTATGATAATTTTCACCATTTAGCATATTAGGGACCCATC	ACCAGGAACTTTTGCAAAATGCTGTTCTACCTTCCAAGTGTAGCTCTTCTTGGCTATTATTCCTTTACAACCCACCTACGGCCCCTAATTTCAAAGTTAC
CPSSR_171	UK	AT	6|CL2110.Contig3_D1-1:792-1003|+	6|CL80.Contig5_D2-1:1778-1789|-	N/A	5|Unigene11489_D4-2:269-278|+	N/A	5|Unigene14895_D6-1:656-665|-	0.5	0.33	0.99	CTTGAAGAACTTTATTATATAGTAATTACTGGCTTATTTTGTGTACTTCAATTAAGATGTGAAGTAGCTTGTTTTACTGGTGGGTTGAAGTGGCCTAATG	TGAGAAGAAAACTAGAGAATTTGCATTTTTACGTGTTCTGCGGATATGACTTTTGTTGTTACAAACTTAAATGGCAAGTCGATAACATAACTTTTCTCTA
CPSSR_172	UK	AT	6|CL2110.Contig7_D1-1:616-827|+	6|CL80.Contig5_D2-1:1778-1789|-	N/A	5|Unigene11489_D4-2:269-278|+	N/A	5|Unigene14895_D6-1:656-665|-	0.5	0.33	0.99	CTTGAAGAACTTTATTATATAGTAATTACTGGCTTATTTTGTGTACTTCAATTAAGATGTGAAGTAGCTTGTTTTACTGGTGGGTTGAAGTGGCCTAATG	TGAGAAGAAAACTAGAGAATTTGCATTTTTACGTGTTCTGCGGATATGACTTTTGTTGTTACAAACTTAAATGGCAAGTCGATAACATAACTTTTCTCTA
CPSSR_173	UK	AT	6|CL2110.Contig9_D1-1:602-813|+	6|CL80.Contig5_D2-1:1778-1789|-	N/A	5|Unigene11489_D4-2:269-278|+	N/A	5|Unigene14895_D6-1:656-665|-	0.5	0.33	0.99	CTTGAAGAACTTTATTATATAGTAATTACTGGCTTATTTTGTGTACTTCAATTAAGATGTGAAGTAGCTTGTTTTACTGGTGGGTTGAAGTGGCCTAATG	TGAGAAGAAAACTAGAGAATTTGCATTTTTACGTGTTCTGCGGATATGACTTTTGTTGTTACAAACTTAAATGGCAAGTCGATAACATAACTTTTCTCTA
CPSSR_174	CL3796.Contig3_All	AT	7|CL6707.Contig1_D1-1:4062-4275|+	6|CL292.Contig6_D2-1:4166-4177|+	3|CL6685.Contig1_D3-1:4047-4052|+	5|CL3087.Contig1_D4-2:4356-4365|+	5|CL5380.Contig3_D5-1:4141-4150|+	6|CL2582.Contig6_D6-1:244-255|-	1.25	0	0.99	CAACTCAGCACAACAAATCTTTCCCCAGAGCAGCTACACACCTCAAGCTCGACTCTGCGGATCAAAAATCCCCAAACAGAACTCGAAAAAACAATTAAAA	AATATACCACTTACTAACAAAGCATCATCTCAATAAACAATTTCACAAACTTAAATTACCAAACACTAATATTTACTTACTCAAAGCTTCCACACAATCA
CPSSR_175	CL3796.Contig4_All	AT	7|CL6707.Contig2_D1-1:4062-4275|+	6|CL292.Contig6_D2-1:4166-4177|+	3|CL6685.Contig1_D3-1:4047-4052|+	5|CL3087.Contig1_D4-2:4356-4365|+	5|CL5380.Contig3_D5-1:4141-4150|+	6|CL2582.Contig6_D6-1:244-255|-	1.25	0	0.99	CAACTCAGCACAACAAATCTTTCCCCAGAGCAGCTACACACCTCAAGCTCGACTCTGCGGATCAAAAATCCCCAAACAGAACTCGAAAAAACAATTAAAA	AATATACCACTTACTAACAAAGCATCATCTCAATAAACAATTTCACAAACTTAAATTACCAAACACTAATATTTACTTACTCAAAGCTTCCACACAATCA
CPSSR_176	Unigene20867_All	AT	7|CL7515.Contig2_D1-1:564-777|+	7|CL3205.Contig4_D2-1:182-195|-	8|CL1149.Contig1_D3-1:664-679|+	N/A	7|Unigene24826_D5-1:528-541|+	7|CL787.Contig1_D6-1:146-159|-	0.4	0.17	1	TCAAGCTACCACTAGGTGCAACACCAACCGAAGCCATAGCTTATATGCCGTAAATAATCCCAGCACGACTCCTCACTCTTACACCTCAGCAAAACCAATC	ACCGTTAAAAGATGCGACAAAGCGATCTCACAACGACGTCGTTTTCAAGGATCAGAGAGGTGAAGAGAAGGGATGCGATTGATCCATTTGCGTTTTGGTT
CPSSR_177	CL6246.Contig1_All	AT	7|Unigene65_D1-1:167-380|+	6|Unigene7306_D2-1:225-236|-	N/A	6|Unigene13981_D4-2:434-445|+	7|Unigene11394_D5-1:528-541|+	N/A	0.5	0.33	0.99	AAACACAATAAGAGACAACTCAGCTTAATTAATAAGTAACAGCCACCACAGTTCATATAAAGAAAAGAGCTTTCTATTTTTAATCTCGACCGTCCAATGC	CAGGATAACGAAATCCGCAAATTTGGCAGAAACTAAATCCAGTACAGGACGACCATCTATATGCGGAACGTGCAAGAGTCCGGCAGTGATCAGGAATCAG
CPSSR_178	CL723.Contig13_All	AT	7|Unigene327_D1-1:2352-2565|+	N/A	8|CL326.Contig9_D3-1:1277-1292|+	8|CL4101.Contig1_D4-2:1268-1283|+	7|Unigene2388_D5-1:141-154|-	N/A	0.5	0.33	0.99	TCTAAGATTTAAATTGAAAGTCTTGTGCTCCGGGAGTTGGTTGCGAAAGGGAGTTTACTTTTATATGCGTGGTGTGCTTATATGCTCTTGTGTCATTTCC	ACACTACATACACGAAGCAACTATACCTTTGATGTTTATGCTTACTGTTGAATCTTAAAATGCAATTTAATATATGCTCTTATGGTCTATATCTTTTGCG
CPSSR_179	CL1103.Contig51_All	AT	7|Unigene3252_D1-1:130-343|+	N/A	6|Unigene21410_D3-1:764-775|+	N/A	6|Unigene27323_D5-1:212-223|-	N/A	0.47	0.5	0.99	TAGTTATCTTTTATGAAACTTGATAATAGTATGTGCATGGGTAAGTAATTAAGGTATTGTAGTGTGTTTTAATTAGTGGTGATAAAATAACTCAGTGAGC	AACTAATTTCACAAGTTTAAAAATATATAATTTTTTTTTGTAGGAATGTCCGATTAATGTGATTCTTTTTTCAAATTGTAGATATTGAAAAGTTATACGA
CPSSR_180	Unigene35457_All	AT	7|Unigene9804_D1-1:34-247|+	N/A	N/A	7|Unigene19221_D4-2:188-201|+	6|Unigene21021_D5-1:165-176|+	3|Unigene14245_D6-1:486-491|-	1.64	0.33	0.84	CCACCGCCTTAACTAAGCCACTATTAAGTCTTCCTACCCCAAGCATTTTTGCTTTCTTGCACAATCCCTTTTCATACTTAAAATTATCACATGTCTGTTC	AGAAGTTTTTCTTAATACATTATTATGGATGGTATATGTTCAGAAGCAATATATGCGTTGTTATTACTGCATGGCCATGAAGAAACAGAAGCAAACTGCT
CPSSR_181	Unigene17469_All	AT	7|Unigene13631_D1-1:794-1007|+	7|Unigene21046_D2-1:910-923|+	8|Unigene14159_D3-1:148-163|-	7|Unigene17263_D4-2:896-909|+	8|Unigene26062_D5-1:936-951|+	8|Unigene15095_D6-1:896-911|+	0.5	0	1	TGACCGAAGAACCTGTAATGGTACAATATGAGGACTCCATGCACGAGGCAGATCAAACTGGATATTTCGCATGACATTTCGTGCAGTCTCCTAGAGCTAA	GCACGTTGTCTTGCAGATTTCTTGAACTTCTTTCTATACATTTTTGTAACACTTCCATGCATGCATAATTGTATAGTATAGGTTTTTTGACAAACCATCT
CPSSR_182	CL923.Contig3_All	AT	7|Unigene14054_D1-1:176-389|+	7|Unigene21239_D2-1:2146-2159|-	6|Unigene21823_D3-1:319-330|+	7|Unigene6822_D4-2:241-254|+	7|Unigene14178_D5-1:160-173|+	N/A	0.4	0.17	1	AGAGTATCCTTTGCAACTCTGCAAATTCAATTGCAACAAGAAATGCAAGATACCAGGAGTATATTGCATTTGAATATATACTAAGGGTACTAAAATTTAC	TGAAAGGAAATGAGAGTGGTGGAAAAGATCAAATCTTATACTGCATAGACTTTCTTAAACTCATTATTTAAGATATCTGTATCTGATATCACCGACATAG
CPSSR_183	CL3049.Contig9_All	AT	7|Unigene21301_D1-1:139-352|+	N/A	7|CL5490.Contig3_D3-1:2704-2717|-	8|CL959.Contig10_D4-2:244-259|+	8|Unigene12795_D5-1:221-236|+	7|CL1734.Contig2_D6-1:2705-2718|-	0.49	0.17	0.99	TCATCTTCTCTGCTCTCATTTTCTGTACACATCCATCTTTCTGAAGTATAAGCTCATCAAATTCGTTACTACAAAAACAGTAACACTCTTAATTACATAC	AATTATTTATATTCAAATTCATTCTTTTTTTATTCTGAAATATTTATCGGGTAAATCGAGCTTTTTTTGTGCGTTTTGTTTACAACGTTACAGGTTTGTA
CPSSR_184	CL6448.Contig2_All	AT	7|Unigene22119_D1-1:31-244|+	N/A	3|CL4532.Contig2_D3-1:112-117|+	3|Unigene18528_D4-2:111-116|+	3|CL5231.Contig3_D5-1:1467-1472|-	9|CL4893.Contig3_D6-1:107-124|+	2.53	0.17	0.89	TACCATACTTGTCTTCTCTTTTTTTCCTTTGATCTAAATCAACCTTTCCACACAAACCCTAAAACAGCAAACAACACTGTCTTTATCTCATTTCATATAC	CTCTCTCTGATCTTATCTTTACTTCACCCAAAAAATAAAAAATAAAAACCAAAAATCCAAGAACAGTAACAAAGCTTAAAGTTGCCATCTTTGACTTATA
CPSSR_185	CL723.Contig13_All	AT	7|CL959.Contig12_D1-1:1706-1919|+	N/A	8|CL326.Contig9_D3-1:1277-1292|+	8|CL4101.Contig1_D4-2:1268-1283|+	7|Unigene2388_D5-1:141-154|-	N/A	0.5	0.33	0.99	TCTAAGATTTAAATTGAAAGTCTTGTGCTCCGGGAGTTGGTTGCGAAAGGGAGTTTACTTTTATATGCGTGGTGTGCTTATATGCTCTTGTGTCATTTCC	ACACTACATACACGAAGCAACTATACCTTTGATGTTTATGCTTACTGTTGAATCTTAAAATGCAATTTAATATATGCTCTTATGGTCTATATCTTTTGCG
CPSSR_186	CL723.Contig13_All	AT	7|CL959.Contig14_D1-1:2435-2648|+	N/A	8|CL326.Contig9_D3-1:1277-1292|+	8|CL4101.Contig1_D4-2:1268-1283|+	7|Unigene2388_D5-1:141-154|-	N/A	0.5	0.33	0.99	TCTAAGATTTAAATTGAAAGTCTTGTGCTCCGGGAGTTGGTTGCGAAAGGGAGTTTACTTTTATATGCGTGGTGTGCTTATATGCTCTTGTGTCATTTCC	ACACTACATACACGAAGCAACTATACCTTTGATGTTTATGCTTACTGTTGAATCTTAAAATGCAATTTAATATATGCTCTTATGGTCTATATCTTTTGCG
CPSSR_187	CL723.Contig13_All	AT	7|CL959.Contig17_D1-1:2055-2268|+	N/A	8|CL326.Contig9_D3-1:1277-1292|+	8|CL4101.Contig1_D4-2:1268-1283|+	7|Unigene2388_D5-1:141-154|-	N/A	0.5	0.33	0.99	TCTAAGATTTAAATTGAAAGTCTTGTGCTCCGGGAGTTGGTTGCGAAAGGGAGTTTACTTTTATATGCGTGGTGTGCTTATATGCTCTTGTGTCATTTCC	ACACTACATACACGAAGCAACTATACCTTTGATGTTTATGCTTACTGTTGAATCTTAAAATGCAATTTAATATATGCTCTTATGGTCTATATCTTTTGCG
CPSSR_188	CL723.Contig14_All	AT	7|CL959.Contig20_D1-1:2007-2220|+	N/A	8|CL326.Contig9_D3-1:1277-1292|+	8|CL4101.Contig1_D4-2:1268-1283|+	7|Unigene2388_D5-1:141-154|-	N/A	0.5	0.33	0.99	TCTAAGATTTAAATTGAAAGTCTTGTGCTCCGGGAGTTGGTTGCGAAAGGGAGTTTACTTTTATATGCGTGGTGTGCTTATATGCTCTTGTGTCATTTCC	ACACTACATACACGAAGCAACTATACCTTTGATGTTTATGCTTACTGTTGAATCTTAAAATGCAATTTAATATATGCTCTTATGGTCTATATCTTTTGCG
CPSSR_189	UK	AT	7|Unigene24739_D1-1:74-287|+	8|Unigene20115_D2-1:175-190|+	5|CL696.Contig54_D3-1:175-184|+	N/A	N/A	N/A	1.25	0.5	0.99	ATTTTCTTTCTTTTAACTTTCTTCTACTTTTATCCTGTAGAAGAATCCAAGCATTTGGGAGATCGACTCCTCTTTCTTCGTAGTGCTAATTATCCACCAG	AGCCATGCTTTCCTATTTATCGAGTTTCATTGCCTAACTAGGCATTTCTTGACTCTTGAGAATAAGTATTGACAGAATTTATCAAGTTTGATTGTACTAA
CPSSR_190	CL6800.Contig3_All	AT	7|Unigene25007_D1-1:102-315|+	N/A	6|Unigene1286_D3-1:891-902|-	6|CL1270.Contig1_D4-2:133-144|+	N/A	6|CL6001.Contig1_D6-1:1001-1012|-	0.43	0.33	0.99	TAAGAACATACGCTTTCACAATCCGCTCGCTACGAAAGCCTCAACACGGCATAAAAATAATCATCATAGTTCCTAATTTCATATATTTGAATTGGTACAA	CCACCGATATTCAAGTGTTAGGTCCATACAATACAATTCCATTCAAATATCACAATTTAACATAAAATCCATATAAACCAACCCCTATAGACGACGAGGA
CPSSR_191	CL723.Contig14_All	AT	7|Unigene26493_D1-1:1924-2137|+	N/A	8|CL326.Contig9_D3-1:1277-1292|+	8|CL4101.Contig1_D4-2:1268-1283|+	7|Unigene2388_D5-1:141-154|-	N/A	0.5	0.33	0.99	TCTAAGATTTAAATTGAAAGTCTTGTGCTCCGGGAGTTGGTTGCGAAAGGGAGTTTACTTTTATATGCGTGGTGTGCTTATATGCTCTTGTGTCATTTCC	ACACTACATACACGAAGCAACTATACCTTTGATGTTTATGCTTACTGTTGAATCTTAAAATGCAATTTAATATATGCTCTTATGGTCTATATCTTTTGCG
CPSSR_192	CL723.Contig15_All	AT	7|Unigene26494_D1-1:1972-2185|+	N/A	8|CL326.Contig9_D3-1:1277-1292|+	8|CL4101.Contig1_D4-2:1268-1283|+	7|Unigene2388_D5-1:141-154|-	N/A	0.5	0.33	0.99	TCTAAGATTTAAATTGAAAGTCTTGTGCTCCGGGAGTTGGTTGCGAAAGGGAGTTTACTTTTATATGCGTGGTGTGCTTATATGCTCTTGTGTCATTTCC	ACACTACATACACGAAGCAACTATACCTTTGATGTTTATGCTTACTGTTGAATCTTAAAATGCAATTTAATATATGCTCTTATGGTCTATATCTTTTGCG
CPSSR_193	CL723.Contig15_All	AT	7|Unigene26495_D1-1:1972-2185|+	N/A	8|CL326.Contig9_D3-1:1277-1292|+	8|CL4101.Contig1_D4-2:1268-1283|+	7|Unigene2388_D5-1:141-154|-	N/A	0.5	0.33	0.99	TCTAAGATTTAAATTGAAAGTCTTGTGCTCCGGGAGTTGGTTGCGAAAGGGAGTTTACTTTTATATGCGTGGTGTGCTTATATGCTCTTGTGTCATTTCC	ACACTACATACACGAAGCAACTATACCTTTGATGTTTATGCTTACTGTTGAATCTTAAAATGCAATTTAATATATGCTCTTATGGTCTATATCTTTTGCG
CPSSR_194	CL723.Contig15_All	AT	7|Unigene26499_D1-1:1924-2137|+	N/A	8|CL326.Contig9_D3-1:1277-1292|+	8|CL4101.Contig1_D4-2:1268-1283|+	7|Unigene2388_D5-1:141-154|-	N/A	0.5	0.33	0.99	TCTAAGATTTAAATTGAAAGTCTTGTGCTCCGGGAGTTGGTTGCGAAAGGGAGTTTACTTTTATATGCGTGGTGTGCTTATATGCTCTTGTGTCATTTCC	ACACTACATACACGAAGCAACTATACCTTTGATGTTTATGCTTACTGTTGAATCTTAAAATGCAATTTAATATATGCTCTTATGGTCTATATCTTTTGCG
CPSSR_195	CL723.Contig15_All	AT	7|Unigene26501_D1-1:2134-2347|+	N/A	8|CL326.Contig9_D3-1:1277-1292|+	8|CL4101.Contig1_D4-2:1268-1283|+	7|Unigene2388_D5-1:141-154|-	N/A	0.5	0.33	0.99	TCTAAGATTTAAATTGAAAGTCTTGTGCTCCGGGAGTTGGTTGCGAAAGGGAGTTTACTTTTATATGCGTGGTGTGCTTATATGCTCTTGTGTCATTTCC	ACACTACATACACGAAGCAACTATACCTTTGATGTTTATGCTTACTGTTGAATCTTAAAATGCAATTTAATATATGCTCTTATGGTCTATATCTTTTGCG
CPSSR_196	CL1064.Contig6_All	AT	7|CL1160.Contig1_D1-1:61-274|+	2|CL5287.Contig2_D2-1:1537-1540|-	2|CL2970.Contig5_D3-1:223-226|+	4|CL6166.Contig2_D4-2:1493-1500|-	2|CL8948.Contig1_D5-1:122-125|+	N/A	1.96	0.17	0.87	TCTTTATCATCTAAGTGATTTGTGCAGGTAACGGTTTGTGGGAACAGTGTAGTCTGAGTGCAGCCTAATTTACGCTACTTCGAAAGAAAGAGTTATTTAC	CAGAGAGTTGGTTGGTCAAGCTAGATGTCTTTCCGTAGCATAGTCCGTGATGTCAGGGATGGCATCGGGAGCTTATCAAGGAGAGGTTTTGAGGTGAGGA
CPSSR_197	CL902.Contig3_All	AT	8|Unigene3996_D1-1:58-273|+	8|Unigene26348_D2-1:94-109|-	N/A	5|CL4540.Contig1_D4-2:660-669|+	N/A	N/A	1.41	0.5	0.98	CTAAATTATTTACTGCTTTTCTTAGTCATGGAGTGGCCTCAAATTTAACTAGAGGAACAGCATTGTATCTAAAGAGAATCCAGAGTAAATCTTCTACTGC	AGACATTATCCTTGAGCTTAACTTGCCCTCACAAGTGATGCTGAAAGGAATAAATTTTTAAGTTTTGTGATCCTGGAAACGTTTCACATAAACACATCCC
CPSSR_198	CL12282.Contig2_All	AT	8|Unigene14970_D1-1:104-319|+	7|Unigene17869_D2-1:239-252|-	8|CL6970.Contig2_D3-1:227-242|+	N/A	N/A	8|Unigene7584_D6-1:282-297|+	0.43	0.33	1	CGTGAAGTACTTATTATCTAATTCACACCATGACAACAGTTTATTTAAGGCAGTTTGATGAGGATGGTGATCAACACAAGATTACATGTTTAAGGTGTAC	TAAGGACATGGAAGATACGATTGGAAGAAGTATTGGTGGTGCATCTTTTCATATGCCTCTTATTACTCCTCTCTGGCTTCATATTTCTCAGCATTGTTGA
CPSSR_199	CL5407.Contig2_All	AT	9|CL6867.Contig2_D1-1:670-887|+	7|CL4537.Contig3_D2-1:836-849|+	9|Unigene16630_D3-1:192-209|-	9|CL5862.Contig4_D4-2:743-760|+	7|CL3233.Contig3_D5-1:789-802|+	5|CL4937.Contig2_D6-1:204-213|-	1.49	0	1	GGTTCTCCTCACCTGGTACATCATCCTTCTAATGATAAATGTCGACCATTTCCTTAACTAACAGGCTTGATGCATCCATTTCACACTTGCAACTTCTGAG	GTCAATGACCTCTTTCAATTAAAATAGGTGACTAGCTAGAATCAGAATTTGGGTTGTCCTAAAATGTAATAAGCATTATTTTGGAGGCTGTCTTTGGATT
CPSSR_200	CL9398.Contig3_All	AT	9|Unigene17499_D1-1:429-646|+	8|CL3651.Contig2_D2-1:270-285|+	8|Unigene13969_D3-1:230-245|+	9|Unigene12664_D4-2:457-474|+	8|Unigene17040_D5-1:271-286|+	8|Unigene10168_D6-1:675-690|-	0.47	0	1	ATATAGAAGCATCAAACGACAAATTAATATACAGATAGAATCATAGAATAGCTAGAATTTGAAGACTAGCATATGTATACATATGAATATAGACAGTCCC	TAGTCATCCTGCCTACCTGGGCCAAAAGGGGCTCCTCCACTACTGCTAGTATTAGTACCGGATCCATAGATATGGGTTTGATGCTGATATTGATGCCCCA
CPSSR_201	Unigene5353_All	AT	9|Unigene23930_D1-1:164-381|+	5|Unigene23688_D2-1:190-199|+	N/A	6|CL2004.Contig2_D4-2:3277-3288|-	8|Unigene1448_D5-1:236-251|+	N/A	1.58	0.33	0.97	AACTTTGTAAGTCAGAAATAAACTTGTTGCTGAATTTGTCTCCCTGAAAATAGTATTCTAAAGTTAGAACTGGAAATTCCGAGTCGATGACCCAGAAAAC	CCTATTCTTCTTCTTGGCTACAGAAATTAACTGATAAACCCATTGTTAACTCTTCGCTCTTCACATGCGAGAGAGACGGTGCTGCCGCCATCCAATTATT
CPSSR_202	CL563.Contig1_All	AT	9|CL1040.Contig1_D1-1:1125-1342|+	9|CL1458.Contig4_D2-1:432-449|-	N/A	10|CL1209.Contig2_D4-2:1521-1540|+	8|CL1006.Contig14_D5-1:1511-1526|+	N/A	0.71	0.33	0.99	AAAAACAACAGAAAAAAGATACCCTGATTTCTTGTGAAAATGGTAAGAAAAAACAGGTTCTTGAATTGGTTTCAGTGAAAAACAAGAAACCACCAAGTTG	TTCTACAATGAAAAGAGATCAAAGAGGTTTAAAAATATGCAACCTCTTGTATCCAAGAAACTAAAAATACAACCTTTTGGGTATCAAAAACAACCCTTTT
CPSSR_203	CL563.Contig2_All	AT	9|CL1040.Contig3_D1-1:1119-1336|+	9|CL1458.Contig4_D2-1:432-449|-	N/A	10|CL1209.Contig2_D4-2:1521-1540|+	8|CL1006.Contig14_D5-1:1511-1526|+	N/A	0.71	0.33	0.99	AAAAACAACAGAAAAAAGATACCCTGATTTCTTGTGAAAATGGTAAGAAAAAACAGGTTCTTGAATTGGTTTCAGTGAAAAACAAGAAACCACCAAGTTG	TTCTACAATGAAAAGAGATCAAAGAGGTTTAAAAATATGCAACCTCTTGTATCCAAGAAACTAAAAATACAACCTTTTGGGTATCAAAAACAACCCTTTT
CPSSR_204	CL563.Contig5_All	AT	9|CL1040.Contig4_D1-1:1473-1690|+	9|CL1458.Contig4_D2-1:432-449|-	N/A	10|CL1209.Contig2_D4-2:1521-1540|+	8|CL1006.Contig14_D5-1:1511-1526|+	N/A	0.71	0.33	0.99	AAAAACAACAGAAAAAAGATACCCTGATTTCTTGTGAAAATGGTAAGAAAAAACAGGTTCTTGAATTGGTTTCAGTGAAAAACAAGAAACCACCAAGTTG	TTCTACAATGAAAAGAGATCAAAGAGGTTTAAAAATATGCAACCTCTTGTATCCAAGAAACTAAAAATACAACCTTTTGGGTATCAAAAACAACCCTTTT
CPSSR_205	CL563.Contig12_All	AT	9|CL1040.Contig5_D1-1:1467-1684|+	9|CL1458.Contig4_D2-1:432-449|-	N/A	10|CL1209.Contig2_D4-2:1521-1540|+	8|CL1006.Contig14_D5-1:1511-1526|+	N/A	0.71	0.33	0.99	AAAAACAACAGAAAAAAGATACCCTGATTTCTTGTGAAAATGGTAAGAAAAAACAGGTTCTTGAATTGGTTTCAGTGAAAAACAAGAAACCACCAAGTTG	TTCTACAATGAAAAGAGATCAAAGAGGTTTAAAAATATGCAACCTCTTGTATCCAAGAAACTAAAAATACAACCTTTTGGGTATCAAAAACAACCCTTTT
CPSSR_206	CL3358.Contig4_All	ATA	5|CL5881.Contig3_D1-1:438-652|+	N/A	N/A	4|CL3598.Contig3_D4-2:732-743|-	4|CL2796.Contig2_D5-1:538-549|+	5|CL1076.Contig1_D6-1:799-813|-	0.5	0.33	1	CTCTTGCACTCTTTAACTGATCAGGATTTGACGCCAAACTATTTGGAGACACAACTGCCGCGTATATTGGTGATCGCTTCTACATTCACAATATGCTATT	AGGGGGTAAAAAAGAACTGTGTTTTCATCAATGTTATGGAAATCGGAAATCGGAACTGATTGGAAATCAAAACTAGTCGGAAAAGGGACCGCCTAATGCT
CPSSR_207	Unigene88_All	ATA	6|Unigene11395_D1-1:210-427|+	5|Unigene22623_D2-1:201-215|-	5|Unigene12326_D3-1:201-215|-	5|CL2484.Contig3_D4-2:292-306|+	N/A	5|Unigene11534_D6-1:201-215|-	0.4	0.17	0.99	GAGGATTGGATAGTTAAGCATGGGAAGAACTACAACGAAGTTGAAGAGAAAGAAAAACGATTTGAGATTTTTAAAGATAACTTAAGATTTATTAATGAAC	AGAATATGAGTTATCGGGTCGGGTTAAACCGGTTTGCTGATTTGACAATTGATGAGTTTCGGTCCAAGTATTTGGGAAGTAAGAGTGGGAAGAGATTGAG
CPSSR_208	CL9881.Contig3_All	ATA	6|Unigene16513_D1-1:145-362|+	6|CL7883.Contig1_D2-1:1161-1178|-	5|Unigene22411_D3-1:884-898|+	5|Unigene21500_D4-2:265-279|+	5|Unigene25122_D5-1:237-251|+	5|Unigene20949_D6-1:1215-1229|-	0.47	0	0.99	TCCCACACACACTTCACCACATCATGCAAGCCAACAACATCTCCATTACTTCAACATATCCATTGCATCATTCCAAGAAGAAAAAAGGCTTCAAACACTT	AAGTGTTGTCCATAAGAGCATACATGGAGAAACCAAATTCAATATCGAATTTTGCAAACAAAGTGATTGGATCTCTCCCTGTTGTTGGCCTTGTGGCGAG
CPSSR_209	CL1520.Contig10_All	ATA	6|Unigene21419_D1-1:51-268|+	6|Unigene6512_D2-1:177-194|-	5|Unigene17484_D3-1:202-216|+	5|Unigene20148_D4-2:199-213|+	5|CL2822.Contig4_D5-1:150-164|+	N/A	0.49	0.17	1	AGAGTGAAAATAGTGATAGCGAAAAGTGGAAATTGGGATAATAATAATAAGAATACAAAAGAAAAGAAGGAAATGAAAGGCGGAGGAGGAATGAAGAGGC	ATCATCATTGGCAGCAACAAAGTAACAGCAGTAACAATAACATTAAGAGTAGATGGAGAGGAGTTTTGTGCGTCGGAGTGTTGGGTCTCGTCGTTCTCTC
CPSSR_210	CL120.Contig3_All	ATA	6|CL1897.Contig1_D1-1:196-413|+	5|CL2962.Contig5_D2-1:177-191|-	6|CL798.Contig9_D3-1:1065-1082|-	5|CL1929.Contig4_D4-2:1066-1080|-	N/A	6|CL2005.Contig1_D6-1:171-188|-	0.49	0.17	0.97	GACTTTTTTTGTGCTACTGGCTTTGCTTGCATGCCTAATGAGGATTTCTCTATAGATGAGCTTTTAGACTTTTCAAACGAAGAAGTGCTACAAAATTGTG	ATGATTTTGTTGTTGGAGATATAGAAAAAGATGATACTAGTGTTTTAGATGACGATAACAGCTCAAATTCCGGCAGCTTTTCCGCTGCCGGAGACTCTTG
CPSSR_211	CL1729.Contig2_All	ATC	5|CL3025.Contig1_D1-1:266-480|+	3|Unigene25548_D2-1:1261-1269|-	5|CL5189.Contig1_D3-1:1498-1512|-	5|CL1557.Contig9_D4-2:2217-2231|+	5|CL7470.Contig2_D5-1:1453-1467|-	5|CL764.Contig3_D6-1:4584-4598|+	0.75	0	0.99	CTCGCCTATGCTCACTTGACTTGTCACAGCTAGAGTACTCCCTGCTACTCAAACTATTTGAAGGACGAAGATAACCCCACTCCCCTGTAAAGCCACCATT	CTCATCAAGAAGTACAGCCTCTCTCTCATCATCTTTGTCCTCTGGTTCTGGAGGGAGCCAGAGTAGGCCATTGTCGTCATACTCCACTGGTTCAACATCT
CPSSR_212	CL1729.Contig4_All	ATC	5|CL3025.Contig2_D1-1:266-480|+	3|Unigene25548_D2-1:1261-1269|-	5|CL5189.Contig1_D3-1:1498-1512|-	5|CL1557.Contig9_D4-2:2217-2231|+	5|CL7470.Contig2_D5-1:1453-1467|-	5|CL764.Contig3_D6-1:4584-4598|+	0.75	0	0.99	CTCGCCTATGCTCACTTGACTTGTCACAGCTAGAGTACTCCCTGCTACTCAAACTATTTGAAGGACGAAGATAACCCCACTCCCCTGTAAAGCCACCATT	CTCATCAAGAAGTACAGCCTCTCTCTCATCATCTTTGTCCTCTGGTTCTGGAGGGAGCCAGAGTAGGCCATTGTCGTCATACTCCACTGGTTCAACATCT
CPSSR_213	CL2861.Contig3_All	ATC	5|CL3532.Contig1_D1-1:218-432|+	5|Unigene21274_D2-1:1031-1045|-	4|Unigene12830_D3-1:321-332|-	5|Unigene13852_D4-2:433-447|-	5|Unigene27157_D5-1:1024-1038|-	4|Unigene14555_D6-1:350-361|-	0.47	0	1	TACCCACCAACTCCATCTCATCCTCCTCGTCATTCCCACCATCCAACAGCTCATCTTCAGTAACAATGGCATCAAACTCCTCGTCATCAATGCTCTCAAG	ACCAACATCAAAGTCACTATCCAACTCATCCTCATCAAACACCTCCCCATCATTATGATCCATATATCTAACCTCATGAATCTTCCCTTTCTTCTTATTC
CPSSR_214	CL2861.Contig3_All	ATC	5|CL3532.Contig2_D1-1:3192-3406|+	5|Unigene21274_D2-1:1031-1045|-	4|Unigene12830_D3-1:321-332|-	5|Unigene13852_D4-2:433-447|-	5|Unigene27157_D5-1:1024-1038|-	4|Unigene14555_D6-1:350-361|-	0.47	0	1	TACCCACCAACTCCATCTCATCCTCCTCGTCATTCCCACCATCCAACAGCTCATCTTCAGTAACAATGGCATCAAACTCCTCGTCATCAATGCTCTCAAG	ACCAACATCAAAGTCACTATCCAACTCATCCTCATCAAACACCTCCCCATCATTATGATCCATATATCTAACCTCATGAATCTTCCCTTTCTTCTTATTC
CPSSR_215	CL47.Contig4_All	ATC	5|CL537.Contig5_D1-1:136-350|+	5|CL2301.Contig4_D2-1:179-193|+	5|CL6111.Contig2_D3-1:178-192|+	5|CL4117.Contig4_D4-2:220-234|+	5|Unigene26307_D5-1:1242-1256|-	4|Unigene11616_D6-1:152-163|-	0.37	0	1	CCCCGAATTCTCAAATTAGGGTTTGCAAAATCCCCAAAAAATTCACAAATTCACATGAACTCATGGCTCGATGCAACGACCACAAATTGTCGTCACCACA	AGCAATTAACGAAACAGTGGACGGTTCACACGAATTTACAATAAAGGGGTATTCATTAGCGAAGGGAATGGGCGTTGGGAAGTACATTCAGAGCGATACG
CPSSR_216	CL47.Contig11_All	ATC	5|CL537.Contig8_D1-1:136-350|+	5|CL2301.Contig4_D2-1:179-193|+	5|CL6111.Contig2_D3-1:178-192|+	5|CL4117.Contig4_D4-2:220-234|+	5|Unigene26307_D5-1:1242-1256|-	4|Unigene11616_D6-1:152-163|-	0.37	0	1	CCCCGAATTCTCAAATTAGGGTTTGCAAAATCCCCAAAAAATTCACAAATTCACATGAACTCATGGCTCGATGCAACGACCACAAATTGTCGTCACCACA	AGCAATTAACGAAACAGTGGACGGTTCACACGAATTTACAATAAAGGGGTATTCATTAGCGAAGGGAATGGGCGTTGGGAAGTACATTCAGAGCGATACG
CPSSR_217	CL47.Contig4_All	ATC	5|CL537.Contig9_D1-1:136-350|+	5|CL2301.Contig4_D2-1:179-193|+	5|CL6111.Contig2_D3-1:178-192|+	5|CL4117.Contig4_D4-2:220-234|+	5|Unigene26307_D5-1:1242-1256|-	4|Unigene11616_D6-1:152-163|-	0.37	0	1	CCCCGAATTCTCAAATTAGGGTTTGCAAAATCCCCAAAAAATTCACAAATTCACATGAACTCATGGCTCGATGCAACGACCACAAATTGTCGTCACCACA	AGCAATTAACGAAACAGTGGACGGTTCACACGAATTTACAATAAAGGGGTATTCATTAGCGAAGGGAATGGGCGTTGGGAAGTACATTCAGAGCGATACG
CPSSR_218	CL47.Contig11_All	ATC	5|CL537.Contig12_D1-1:136-350|+	5|CL2301.Contig4_D2-1:179-193|+	5|CL6111.Contig2_D3-1:178-192|+	5|CL4117.Contig4_D4-2:220-234|+	5|Unigene26307_D5-1:1242-1256|-	4|Unigene11616_D6-1:152-163|-	0.37	0	1	CCCCGAATTCTCAAATTAGGGTTTGCAAAATCCCCAAAAAATTCACAAATTCACATGAACTCATGGCTCGATGCAACGACCACAAATTGTCGTCACCACA	AGCAATTAACGAAACAGTGGACGGTTCACACGAATTTACAATAAAGGGGTATTCATTAGCGAAGGGAATGGGCGTTGGGAAGTACATTCAGAGCGATACG
CPSSR_219	CL4982.Contig1_All	ATC	5|CL872.Contig1_D1-1:75-289|+	5|Unigene19243_D2-1:1412-1426|-	5|Unigene18499_D3-1:1938-1952|-	3|Unigene9183_D4-2:1366-1374|-	5|CL8148.Contig2_D5-1:1363-1377|-	6|Unigene19109_D6-1:159-176|+	0.9	0	0.99	ACACAACACAACAATGGCATCACTGCATGCAATAACACCACAAAGCTTCCTCACCCTCTCAAACCCAAAACCCAAATCACAAATTCCAAATCTTCACATA	ATAATGGTCTCATCATATTGCCGAGAACCAAAAAACAAAAGCAATTCACATTTGTTGTTGCATCAATGGGGATTGACGAGGTGGATAGAATTCAAGTGCA
CPSSR_220	CL4982.Contig2_All	ATC	5|CL872.Contig2_D1-1:75-289|+	5|Unigene19243_D2-1:1412-1426|-	5|Unigene18499_D3-1:1938-1952|-	3|Unigene9183_D4-2:1366-1374|-	5|CL8148.Contig2_D5-1:1363-1377|-	6|Unigene19109_D6-1:159-176|+	0.9	0	0.99	ACACAACACAACAATGGCATCACTGCATGCAATAACACCACAAAGCTTCCTCACCCTCTCAAACCCAAAACCCAAATCACAAATTCCAAATCTTCACATA	ATAATGGTCTCATCATATTGCCGAGAACCAAAAAACAAAAGCAATTCACATTTGTTGTTGCATCAATGGGGATTGACGAGGTGGATAGAATTCAAGTGCA
CPSSR_221	CL4982.Contig3_All	ATC	5|CL872.Contig3_D1-1:75-289|+	5|Unigene19243_D2-1:1412-1426|-	5|Unigene18499_D3-1:1938-1952|-	3|Unigene9183_D4-2:1366-1374|-	5|CL8148.Contig2_D5-1:1363-1377|-	6|Unigene19109_D6-1:159-176|+	0.9	0	0.99	ACACAACACAACAATGGCATCACTGCATGCAATAACACCACAAAGCTTCCTCACCCTCTCAAACCCAAAACCCAAATCACAAATTCCAAATCTTCACATA	ATAATGGTCTCATCATATTGCCGAGAACCAAAAAACAAAAGCAATTCACATTTGTTGTTGCATCAATGGGGATTGACGAGGTGGATAGAATTCAAGTGCA
CPSSR_222	CL47.Contig4_All	ATC	5|CL1865.Contig3_D1-1:136-350|+	5|CL2301.Contig4_D2-1:179-193|+	5|CL6111.Contig2_D3-1:178-192|+	5|CL4117.Contig4_D4-2:220-234|+	5|Unigene26307_D5-1:1242-1256|-	4|Unigene11616_D6-1:152-163|-	0.37	0	1	CCCCGAATTCTCAAATTAGGGTTTGCAAAATCCCCAAAAAATTCACAAATTCACATGAACTCATGGCTCGATGCAACGACCACAAATTGTCGTCACCACA	AGCAATTAACGAAACAGTGGACGGTTCACACGAATTTACAATAAAGGGGTATTCATTAGCGAAGGGAATGGGCGTTGGGAAGTACATTCAGAGCGATACG
CPSSR_223	CL1072.Contig9_All	ATC	6|CL3056.Contig2_D1-1:1786-2003|+	5|Unigene15125_D2-1:292-306|+	6|CL4394.Contig1_D3-1:208-225|-	6|Unigene16424_D4-2:292-309|+	5|Unigene14148_D5-1:292-306|+	N/A	0.49	0.17	0.99	TAATCACCTGAGACGTTGGGGCCTTGGAGGGAGTGGATAGAAAAGCGCAAACTTCATTTTCGAATCCATCATCAAAGGTTACCTCCTCTTCGTCCTGCTG	AGAGTACCAACCGTAATCCTCTTCTTCTTCCTCTTCATCGCGACGATTGCTTGCGTAATTGTGATCGCAATTCTTCATCATCGGAATCGAATTCCGGCGT
CPSSR_224	Unigene9814_All	ATC	6|Unigene20857_D1-1:75-292|+	5|Unigene20227_D2-1:181-195|+	5|Unigene16857_D3-1:180-194|+	5|Unigene21679_D4-2:199-213|+	6|Unigene23070_D5-1:161-178|+	5|Unigene1086_D6-1:754-768|-	0.47	0	0.99	TTTTTTTCTCAGTCCTCCCAGTTCCTCCTCCTCACCATAATCCATTATCCCAACGTGTTCAACAATCAGCAAGCTTGCATGGCTCAGTAACTCCCTCTAA	TAAGCTCACAATAACGAGCTGTTCATCCAATTCTACAACAACTACTTCTGTTCTTGAAGATGACCCTTCTGTCACCTCCAACTCTGAAGCACAACAGGAT
CPSSR_225	CL288.Contig3_All	ATCC	5|CL6992.Contig2_D1-1:177-396|+	5|Unigene15550_D2-1:353-372|-	3|Unigene20027_D3-1:207-218|+	3|Unigene21686_D4-2:195-206|+	4|Unigene1532_D5-1:132-147|-	N/A	0.89	0.17	0.99	CCCTCACTATTACCAAAAGGAACAAAAAGCTAACCCCATCATCCCTCCTCACATCACTCACTTTTATTATTATTATTCCCTTTCATGACAACTAACTATT	ATCAGCTATCAGACAACAAGTACTCTCTACGTCTAAACAAATCATACGGTGCCCATAGCCCATCAAGCGGACACGCTTTCTTCGCATCAATTCTCAACCA
CPSSR_226	CL858.Contig1_All	ATG	5|CL7004.Contig1_D1-1:1778-1992|+	N/A	5|Unigene1015_D3-1:379-393|+	5|Unigene1488_D4-2:271-285|+	N/A	6|Unigene926_D6-1:230-247|-	0.43	0.33	1	GTGAGGTTCTTGATTACCGAGCCACCGGCGCCTATGATTTTGCTAACGCGCGATTCGTGGCATAGTAATCTGAACGCTGCGTGGCCTTGTGGGACGTTGA	ATTGTGGCTTTGAGCGGCGTTGCCGTTGTGATGATGTGCTGTGGGACGATGAAGGCCGGCTGCTGTCGTACATGTTTGGGAAGGAAGAAAAGTAGAGAGA
CPSSR_227	CL858.Contig2_All	ATG	5|CL7004.Contig2_D1-1:1542-1756|+	N/A	5|Unigene1015_D3-1:379-393|+	5|Unigene1488_D4-2:271-285|+	N/A	6|Unigene926_D6-1:230-247|-	0.43	0.33	1	GTGAGGTTCTTGATTACCGAGCCACCGGCGCCTATGATTTTGCTAACGCGCGATTCGTGGCATAGTAATCTGAACGCTGCGTGGCCTTGTGGGACGTTGA	ATTGTGGCTTTGAGCGGCGTTGCCGTTGTGATGATGTGCTGTGGGACGATGAAGGCCGGCTGCTGTCGTACATGTTTGGGAAGGAAGAAAAGTAGAGAGA
CPSSR_228	CL6473.Contig3_All	ATG	5|CL7140.Contig1_D1-1:764-978|+	4|Unigene17784_D2-1:514-525|+	4|Unigene16315_D3-1:187-198|-	6|CL4355.Contig2_D4-2:224-241|-	5|Unigene20055_D5-1:211-225|-	4|CL5917.Contig3_D6-1:208-219|-	0.75	0	0.98	CGTCGTAAAATACCGAAGAAGGATCAGCTGCTGAAGTGGGAAAATCAGCTGAGGTTTTGGGTGCAGTGTCTGAAGCAAGAAGTTGTGTTAAGCTTTGATT	CTTTAAAAGGTCATTTTCATCATCTACTTCATCTTCAAGAAGTGCTTCAAGCCATGTTGCTGGAGCTGACTTGTACCGGGCTAGACTGGTTCGACCCGGA
CPSSR_229	CL6473.Contig4_All	ATG	5|CL7140.Contig2_D1-1:414-628|+	4|Unigene17784_D2-1:514-525|+	4|Unigene16315_D3-1:187-198|-	6|CL4355.Contig2_D4-2:224-241|-	5|Unigene20055_D5-1:211-225|-	4|CL5917.Contig3_D6-1:208-219|-	0.75	0	0.98	CGTCGTAAAATACCGAAGAAGGATCAGCTGCTGAAGTGGGAAAATCAGCTGAGGTTTTGGGTGCAGTGTCTGAAGCAAGAAGTTGTGTTAAGCTTTGATT	CTTTAAAAGGTCATTTTCATCATCTACTTCATCTTCAAGAAGTGCTTCAAGCCATGTTGCTGGAGCTGACTTGTACCGGGCTAGACTGGTTCGACCCGGA
CPSSR_230	Unigene21372_All	ATG	5|Unigene21716_D1-1:517-731|+	3|Unigene22256_D2-1:854-862|-	5|Unigene10190_D3-1:793-807|-	3|Unigene21109_D4-2:848-856|-	5|Unigene24242_D5-1:809-823|-	3|Unigene18440_D6-1:794-802|-	1	0	0.94	GGACGAGATGTTAAGTTTCGTAGTAGATCTTTACACAGAAAGGCTAGATCTCTCTCGCCTTTACGTAATGGTGATATTCAATGGCATGCAGACGACGATA	GAAGTAAGAGTAACAAAAAAGCTGGTGATGGTGAGAGTAAAGAGAATGTGTTGGAGACGGAGACGGAGTCGTTATCAGAAACGACTCCGTCTTGTTCTGC
CPSSR_231	CL4837.Contig4_All	ATG	5|Unigene24368_D1-1:222-436|+	5|Unigene22326_D2-1:320-334|+	5|CL3444.Contig8_D3-1:2615-2629|-	5|Unigene22402_D4-2:1526-1540|-	4|Unigene20013_D5-1:1520-1531|-	5|Unigene1446_D6-1:1495-1509|-	0.37	0	0.99	AGAGATGTCCAGAGGTTATCAGCTTCACGAAGAAACTCAAGTATTGATTTTCAAGACGTGTTTGGTGGGCCTCCTAGGATGTCCTCAGTGCAAGACATGC	AAGCAGACGAGTGGCGTAGTTCTTGTCCTGGCCAGAGTACCAGTGAGAAGCCTGTGTTTGGTGGTGAACATGTGAATCGAAGACGATGCGTGAATGATTA
CPSSR_232	Unigene27639_All	ATG	6|Unigene1105_D1-1:784-1001|+	6|Unigene14182_D2-1:778-795|+	6|Unigene13456_D3-1:720-737|+	6|Unigene15268_D4-2:221-238|-	7|Unigene20449_D5-1:351-371|-	6|Unigene22756_D6-1:769-786|+	0.37	0	1	GACAAGAACTTCAAAGGCCGAGAAACTTCGCCTTTATGTCCTTGACGACCAGCCACAAAAAATTGTCCGGGAAAGACTCTGTTAACAAGGGTGTTCTTAT	AATTAGTGCACATGGTTTTGAAGTGTGAGACTGTGAGCGGGAGGTGGTTGCCGTAGAGGCCGAGGATAATGCGGCCTAAGGGGATAGAGTCGGAGCAGAG
CPSSR_233	Unigene35762_All	ATG	6|Unigene15272_D1-1:371-588|+	6|Unigene17453_D2-1:234-251|-	5|Unigene5410_D3-1:239-253|-	5|Unigene8363_D4-2:487-501|+	5|Unigene14891_D5-1:483-497|+	6|Unigene22065_D6-1:470-487|+	0.5	0	0.97	TTGAAGATGAGAAAAGCAATGAGGAAGAAAAGGACGAAGAGAATCTCAAACTCAGCAAATTTTACAAACCCAAACACTCCATCGACAGCCTTGCTCATCC	AATCTTGAATTCTATTGCTACTACTTGTGTTAGTACCAGTATTTCTCCTTCTTGTCGCTTTCCGATCTACCATCTCCATAGATAATATACAGATCACTTC
CPSSR_234	Unigene27125_All	ATG	6|Unigene22230_D1-1:301-518|+	6|Unigene1322_D2-1:402-419|+	N/A	6|Unigene22217_D4-2:1443-1460|-	6|Unigene29624_D5-1:402-419|+	5|Unigene17568_D6-1:402-416|+	0.4	0.17	1	CTTGCAGTTGATGAGTTGTTGCCTGAAAAGGGTAGTTTTCAGTACTATGCTGTTATGGCTCATCGTGATCGTATCATTCATGGACGTCATCTTCTTGCTA	ATAAAATAAAAAACAAGTCTCAGATGCTTACTTTTGCTTACGGAAATGAAACTTACAAGCTCGATTCTTTCGGATACTTGCATTATGCCAATGTCTCTGT
CPSSR_235	CL2342.Contig1_All	ATGGTC	4|CL1259.Contig1_D1-1:236-459|+	4|CL7433.Contig2_D2-1:346-369|+	4|CL2836.Contig1_D3-1:346-369|+	4|CL5972.Contig2_D4-2:1304-1327|-	3|Unigene25582_D5-1:345-362|+	4|CL5337.Contig4_D6-1:1272-1295|-	0.37	0	1	ATGGCATCCTTTATGCTCAATGGAACTGACAACCTTAAAATATTCAATGCCAAATCTCCAATTGGGTTACCAAGTTTCCAAGAAAAATGCTTTTTCAAGA	ATGTTTCCTATAACAAGAAACTGAAGCTTAAGCATGTGACACCAAAATGTTCTGTATCATCCTCCTCAAGGCCAGCAACACAGCCAAGATTCATACAGCA
CPSSR_236	CL1640.Contig4_All	ATT	6|CL2719.Contig1_D1-1:839-1056|+	N/A	6|CL5823.Contig1_D3-1:984-1001|+	5|CL949.Contig4_D4-2:1011-1025|+	6|CL3867.Contig1_D5-1:460-477|-	6|CL2463.Contig5_D6-1:937-954|+	0.4	0.17	0.99	CCTTCTTCTTCTCCCTATACTTCCTAACCGCCTCCCTATTCCCATTAGGCCGTTTCTTTGACGATAACTTCATACCCGTCGACTCCGCAGAATCATTGGA	AACAATCTTATCCTCCTCATCATCGTCATCCTCCTCCTCAACAACTAACTTACTATGTGAATGATAACACGTATGCGTATGCGTATTATCGGCCCCCGGA
CPSSR_237	CL3778.Contig1_All	CA	6|CL3121.Contig1_D1-1:168-379|+	6|CL701.Contig4_D2-1:203-214|+	6|CL828.Contig2_D3-1:1363-1374|-	6|CL7850.Contig2_D4-2:1950-1961|-	5|Unigene27832_D5-1:265-274|+	6|Unigene20999_D6-1:1995-2006|-	0.37	0	1	TTTTAACAGAAAAGATCTAAACTCAAAAAGAACCCTAACAGCATAAAGTCCCCTTTCCCGCTTTCAAACTTTTCACAATCCTAAAAATGCACAGCTAAAT	TACAATCTCACTCTAAATGTCTTCATTGCGCAAATTCATCTCCTCATCACTCAAAAACAGTACCAGATTCGGTTATTCCGCTGTTCTACAAGGGAGTAGA
CPSSR_238	CL3778.Contig2_All	CA	6|CL3121.Contig2_D1-1:168-379|+	6|CL701.Contig4_D2-1:203-214|+	6|CL828.Contig2_D3-1:1363-1374|-	6|CL7850.Contig2_D4-2:1950-1961|-	5|Unigene27832_D5-1:265-274|+	6|Unigene20999_D6-1:1995-2006|-	0.37	0	1	TTTTAACAGAAAAGATCTAAACTCAAAAAGAACCCTAACAGCATAAAGTCCCCTTTCCCGCTTTCAAACTTTTCACAATCCTAAAAATGCACAGCTAAAT	TACAATCTCACTCTAAATGTCTTCATTGCGCAAATTCATCTCCTCATCACTCAAAAACAGTACCAGATTCGGTTATTCCGCTGTTCTACAAGGGAGTAGA
CPSSR_239	CL3778.Contig3_All	CA	6|CL3121.Contig4_D1-1:168-379|+	6|CL701.Contig4_D2-1:203-214|+	6|CL828.Contig2_D3-1:1363-1374|-	6|CL7850.Contig2_D4-2:1950-1961|-	5|Unigene27832_D5-1:265-274|+	6|Unigene20999_D6-1:1995-2006|-	0.37	0	1	TTTTAACAGAAAAGATCTAAACTCAAAAAGAACCCTAACAGCATAAAGTCCCCTTTCCCGCTTTCAAACTTTTCACAATCCTAAAAATGCACAGCTAAAT	TACAATCTCACTCTAAATGTCTTCATTGCGCAAATTCATCTCCTCATCACTCAAAAACAGTACCAGATTCGGTTATTCCGCTGTTCTACAAGGGAGTAGA
CPSSR_240	CL3778.Contig4_All	CA	6|CL3121.Contig5_D1-1:168-379|+	6|CL701.Contig4_D2-1:203-214|+	6|CL828.Contig2_D3-1:1363-1374|-	6|CL7850.Contig2_D4-2:1950-1961|-	5|Unigene27832_D5-1:265-274|+	6|Unigene20999_D6-1:1995-2006|-	0.37	0	1	TTTTAACAGAAAAGATCTAAACTCAAAAAGAACCCTAACAGCATAAAGTCCCCTTTCCCGCTTTCAAACTTTTCACAATCCTAAAAATGCACAGCTAAAT	TACAATCTCACTCTAAATGTCTTCATTGCGCAAATTCATCTCCTCATCACTCAAAAACAGTACCAGATTCGGTTATTCCGCTGTTCTACAAGGGAGTAGA
CPSSR_241	CL3778.Contig6_All	CA	6|CL3121.Contig8_D1-1:168-379|+	6|CL701.Contig4_D2-1:203-214|+	6|CL828.Contig2_D3-1:1363-1374|-	6|CL7850.Contig2_D4-2:1950-1961|-	5|Unigene27832_D5-1:265-274|+	6|Unigene20999_D6-1:1995-2006|-	0.37	0	1	TTTTAACAGAAAAGATCTAAACTCAAAAAGAACCCTAACAGCATAAAGTCCCCTTTCCCGCTTTCAAACTTTTCACAATCCTAAAAATGCACAGCTAAAT	TACAATCTCACTCTAAATGTCTTCATTGCGCAAATTCATCTCCTCATCACTCAAAAACAGTACCAGATTCGGTTATTCCGCTGTTCTACAAGGGAGTAGA
CPSSR_242	CL3778.Contig9_All	CA	6|CL3121.Contig9_D1-1:168-379|+	6|CL701.Contig4_D2-1:203-214|+	6|CL828.Contig2_D3-1:1363-1374|-	6|CL7850.Contig2_D4-2:1950-1961|-	5|Unigene27832_D5-1:265-274|+	6|Unigene20999_D6-1:1995-2006|-	0.37	0	1	TTTTAACAGAAAAGATCTAAACTCAAAAAGAACCCTAACAGCATAAAGTCCCCTTTCCCGCTTTCAAACTTTTCACAATCCTAAAAATGCACAGCTAAAT	TACAATCTCACTCTAAATGTCTTCATTGCGCAAATTCATCTCCTCATCACTCAAAAACAGTACCAGATTCGGTTATTCCGCTGTTCTACAAGGGAGTAGA
CPSSR_243	Unigene17402_All	CA	6|Unigene13530_D1-1:347-558|+	7|Unigene21320_D2-1:1147-1160|-	6|Unigene95_D3-1:1145-1156|-	6|Unigene16738_D4-2:1141-1152|-	6|Unigene27508_D5-1:444-455|+	6|Unigene16441_D6-1:1147-1158|-	0.37	0	1	CAAATGAAAGACATCGAATGACTTAAATTAGAATGCCATATTTATTCAGCACAGGATATTGCAACATCGTACAAATAGTGATGTTGGGCACTCTTTCGGT	CTGGAATCACTTTGGATATGCTTCAATGAGTGACTGCAAGGCAGGGAGCTTAATGATTTTGTAACGAGGGAAACCAGCCTCTGCTAAGATATTCTTCCAT
CPSSR_244	CL4023.Contig5_All	CA	7|CL7090.Contig1_D1-1:22-235|+	9|Unigene18450_D2-1:1007-1024|-	8|CL3339.Contig4_D3-1:2231-2246|-	N/A	N/A	N/A	0.82	0.5	1	ATACACACACATGAACGTGATCTGATCTGTTTAATAGATTTTTTTATTATTACTACAGTTGTTTGACGGATCTTGTGCACTAACACTTTGAAACAAGTTC	CTTGTGTGTTTTGTATGTGTTGTGTCAGCTACTTACACGTTTTCTTGGTCCTACTAGCTTCTTCAACCAAGAAAATATTTTTCTTTGAAAAATAAAAATC
CPSSR_245	CL2300.Contig4_All	CA	7|CL148.Contig1_D1-1:22-235|+	8|CL1418.Contig1_D2-1:3188-3203|-	N/A	N/A	6|CL1041.Contig3_D5-1:120-131|+	7|CL6746.Contig1_D6-1:97-110|+	0.71	0.33	0.97	GTCTCGGTAATAGCCTTAAGTCTGCACACAGTCAGAAGTCCCAGTGGCTCTCGAGTGTCACCTAAGTACATAATACGTAACCCTTATCCAGCACGTCGCG	GAGAATCTTTGCATCATCGCATGGCTCAGTCACTGCAGATCCACAGCTCGCTCTCTACTTCACTCTCTCGCCCGCAACTTCTCCTCCCATTAATCACAAC
CPSSR_246	CL1835.Contig7_All	CA	8|Unigene11234_D1-1:57-272|+	6|CL6335.Contig3_D2-1:107-118|+	N/A	6|CL2999.Contig7_D4-2:2081-2092|-	N/A	N/A	0.94	0.5	0.96	GGTAACTCCGACCAACCGATTTCTAAACGCTATCATTTCTTTCTACCATAAAACACCCTTCCAAAACCCTCGCACACGCTTTTCCTCACTCTCACTCTGT	CTCTGCTCTCGAACTCTCTGAGAGTAAAACCCTAAAAAGCGTAAAATTGAAAAGCGAGGAGGTGAGAGAAACGCTAAAAATCTCTCACCTCAAATTCATC
CPSSR_247	CL3251.Contig5_All	CAA	5|CL6036.Contig1_D1-1:104-318|+	6|CL2041.Contig4_D2-1:198-215|+	6|CL3704.Contig5_D3-1:206-223|+	5|CL1152.Contig6_D4-2:194-208|+	6|CL2206.Contig3_D5-1:2426-2443|-	6|CL4853.Contig3_D6-1:1441-1458|-	0.47	0	0.99	GGCCCATCAGCGCAACTCAACGAGGCTGACACTGCACGATCTGGCGGCAAAATCACGCGCGCCAGACGAGCTTTTAGAACTCCAACGCCTTACCAAAAGC	CGCCGCGCATTTCGGATCAGAGTGATAACCCTAACTGGCTCAAGAATCTCATTCTCTCTCCCTCTCGAATTATCGCTTCTGGCGCCGGAAAACTCATCTC
CPSSR_248	CL3251.Contig9_All	CAA	5|CL6036.Contig2_D1-1:104-318|+	6|CL2041.Contig4_D2-1:198-215|+	6|CL3704.Contig5_D3-1:206-223|+	5|CL1152.Contig6_D4-2:194-208|+	6|CL2206.Contig3_D5-1:2426-2443|-	6|CL4853.Contig3_D6-1:1441-1458|-	0.47	0	0.99	GGCCCATCAGCGCAACTCAACGAGGCTGACACTGCACGATCTGGCGGCAAAATCACGCGCGCCAGACGAGCTTTTAGAACTCCAACGCCTTACCAAAAGC	CGCCGCGCATTTCGGATCAGAGTGATAACCCTAACTGGCTCAAGAATCTCATTCTCTCTCCCTCTCGAATTATCGCTTCTGGCGCCGGAAAACTCATCTC
CPSSR_249	CL3251.Contig5_All	CAA	5|CL6036.Contig3_D1-1:104-318|+	6|CL2041.Contig4_D2-1:198-215|+	6|CL3704.Contig5_D3-1:206-223|+	5|CL1152.Contig6_D4-2:194-208|+	6|CL2206.Contig3_D5-1:2426-2443|-	6|CL4853.Contig3_D6-1:1441-1458|-	0.47	0	0.99	GGCCCATCAGCGCAACTCAACGAGGCTGACACTGCACGATCTGGCGGCAAAATCACGCGCGCCAGACGAGCTTTTAGAACTCCAACGCCTTACCAAAAGC	CGCCGCGCATTTCGGATCAGAGTGATAACCCTAACTGGCTCAAGAATCTCATTCTCTCTCCCTCTCGAATTATCGCTTCTGGCGCCGGAAAACTCATCTC
CPSSR_250	CL3251.Contig9_All	CAA	5|CL6036.Contig4_D1-1:104-318|+	6|CL2041.Contig4_D2-1:198-215|+	6|CL3704.Contig5_D3-1:206-223|+	5|CL1152.Contig6_D4-2:194-208|+	6|CL2206.Contig3_D5-1:2426-2443|-	6|CL4853.Contig3_D6-1:1441-1458|-	0.47	0	0.99	GGCCCATCAGCGCAACTCAACGAGGCTGACACTGCACGATCTGGCGGCAAAATCACGCGCGCCAGACGAGCTTTTAGAACTCCAACGCCTTACCAAAAGC	CGCCGCGCATTTCGGATCAGAGTGATAACCCTAACTGGCTCAAGAATCTCATTCTCTCTCCCTCTCGAATTATCGCTTCTGGCGCCGGAAAACTCATCTC
CPSSR_251	Unigene267_All	CAA	5|Unigene839_D1-1:3020-3234|+	3|CL29.Contig5_D2-1:3110-3118|+	5|Unigene22394_D3-1:236-250|-	3|Unigene1025_D4-2:1639-1647|+	5|Unigene28196_D5-1:2137-2151|+	6|CL883.Contig10_D6-1:3020-3037|+	1.12	0	0.98	ATCTAACCATTGCAAAGTAGTTTTGCTGATATACTCATCAGCCGGCCACGAATTCCGTCTAAAGTGAAACAAATTCCCGCTCACCATCTTAATTTAATCT	TTTACTTATAAGCTTCAACGATCGATCGTTATACTAAAAAAAATCAATTCGATCGTTTATCAGATTTGACGCCGCCTATCAGACTAGTAAAGTATTATTA
CPSSR_252	CL81.Contig23_All	CAA	5|Unigene1026_D1-1:3109-3323|+	3|CL29.Contig5_D2-1:3110-3118|+	5|Unigene22394_D3-1:236-250|-	3|Unigene1025_D4-2:1639-1647|+	5|Unigene28196_D5-1:2137-2151|+	6|CL883.Contig10_D6-1:3020-3037|+	1.12	0	0.98	ATCTAACCATTGCAAAGTAGTTTTGCTGATATACTCATCAGCCGGCCACGAATTCCGTCTAAAGTGAAACAAATTCCCGCTCACCATCTTAATTTAATCT	TTTACTTATAAGCTTCAACGATCGATCGTTATACTAAAAAAAATCAATTCGATCGTTTATCAGATTTGACGCCGCCTATCAGACTAGTAAAGTATTATTA
CPSSR_253	CL81.Contig24_All	CAA	5|Unigene1032_D1-1:3077-3291|+	3|CL29.Contig5_D2-1:3110-3118|+	5|Unigene22394_D3-1:236-250|-	3|Unigene1025_D4-2:1639-1647|+	5|Unigene28196_D5-1:2137-2151|+	6|CL883.Contig10_D6-1:3020-3037|+	1.12	0	0.98	ATCTAACCATTGCAAAGTAGTTTTGCTGATATACTCATCAGCCGGCCACGAATTCCGTCTAAAGTGAAACAAATTCCCGCTCACCATCTTAATTTAATCT	TTTACTTATAAGCTTCAACGATCGATCGTTATACTAAAAAAAATCAATTCGATCGTTTATCAGATTTGACGCCGCCTATCAGACTAGTAAAGTATTATTA
CPSSR_254	CL81.Contig18_All	CAA	5|Unigene1574_D1-1:3052-3266|+	3|CL29.Contig5_D2-1:3110-3118|+	5|Unigene22394_D3-1:236-250|-	3|Unigene1025_D4-2:1639-1647|+	5|Unigene28196_D5-1:2137-2151|+	6|CL883.Contig10_D6-1:3020-3037|+	1.12	0	0.98	ATCTAACCATTGCAAAGTAGTTTTGCTGATATACTCATCAGCCGGCCACGAATTCCGTCTAAAGTGAAACAAATTCCCGCTCACCATCTTAATTTAATCT	TTTACTTATAAGCTTCAACGATCGATCGTTATACTAAAAAAAATCAATTCGATCGTTTATCAGATTTGACGCCGCCTATCAGACTAGTAAAGTATTATTA
CPSSR_255	CL11253.Contig2_All	CAA	5|Unigene7637_D1-1:38-252|+	5|Unigene5968_D2-1:156-170|+	N/A	N/A	4|CL6108.Contig2_D5-1:225-236|+	N/A	0.47	0.5	0.99	AACAACAATTACAACAAACACAACAATTAGAAAAACACAACAACTCTCGTCGCTAACACAAATGGAACAAAACACACAAACAACACAAGAAACACAGCAG	ACGACGACAATGTCGAAGAACGCGAGAAAAAAGCTGTTAAAGCAGCAGAAATGGGAGGCAAAGAAGGCGGAGAAGAAGGCGATGATGAAACAGCAAAGGC
CPSSR_256	CL5959.Contig1_All	CAA	5|CL708.Contig1_D1-1:88-302|+	4|CL4899.Contig1_D2-1:1360-1371|-	N/A	4|CL3534.Contig1_D4-2:214-225|+	N/A	N/A	0.47	0.5	0.64	ACCTCGTAATCATCGAATCTCAACAAAATGCAATCTCTATACACTCTTCAATCTCCAACTCTTCGTCCATCTCCACTACGTAACCCAACGCGCTACAATG	GAACAACAACAACATTTAAGCTGCGTGTCACGTGCAATTCAGGTGCGCCAAAGCGGGAGACGGATCCGAAGAAGAGAGTGGTGATAACGGGAATGGGGCT
CPSSR_257	CL81.Contig4_All	CAA	5|CL802.Contig1_D1-1:2969-3183|+	3|CL29.Contig5_D2-1:3110-3118|+	5|Unigene22394_D3-1:236-250|-	3|Unigene1025_D4-2:1639-1647|+	5|Unigene28196_D5-1:2137-2151|+	6|CL883.Contig10_D6-1:3020-3037|+	1.12	0	0.98	ATCTAACCATTGCAAAGTAGTTTTGCTGATATACTCATCAGCCGGCCACGAATTCCGTCTAAAGTGAAACAAATTCCCGCTCACCATCTTAATTTAATCT	TTTACTTATAAGCTTCAACGATCGATCGTTATACTAAAAAAAATCAATTCGATCGTTTATCAGATTTGACGCCGCCTATCAGACTAGTAAAGTATTATTA
CPSSR_258	CL81.Contig5_All	CAA	5|CL802.Contig2_D1-1:3039-3253|+	3|CL29.Contig5_D2-1:3110-3118|+	5|Unigene22394_D3-1:236-250|-	3|Unigene1025_D4-2:1639-1647|+	5|Unigene28196_D5-1:2137-2151|+	6|CL883.Contig10_D6-1:3020-3037|+	1.12	0	0.98	ATCTAACCATTGCAAAGTAGTTTTGCTGATATACTCATCAGCCGGCCACGAATTCCGTCTAAAGTGAAACAAATTCCCGCTCACCATCTTAATTTAATCT	TTTACTTATAAGCTTCAACGATCGATCGTTATACTAAAAAAAATCAATTCGATCGTTTATCAGATTTGACGCCGCCTATCAGACTAGTAAAGTATTATTA
CPSSR_259	CL81.Contig6_All	CAA	5|CL802.Contig3_D1-1:3005-3219|+	3|CL29.Contig5_D2-1:3110-3118|+	5|Unigene22394_D3-1:236-250|-	3|Unigene1025_D4-2:1639-1647|+	5|Unigene28196_D5-1:2137-2151|+	6|CL883.Contig10_D6-1:3020-3037|+	1.12	0	0.98	ATCTAACCATTGCAAAGTAGTTTTGCTGATATACTCATCAGCCGGCCACGAATTCCGTCTAAAGTGAAACAAATTCCCGCTCACCATCTTAATTTAATCT	TTTACTTATAAGCTTCAACGATCGATCGTTATACTAAAAAAAATCAATTCGATCGTTTATCAGATTTGACGCCGCCTATCAGACTAGTAAAGTATTATTA
CPSSR_260	CL81.Contig11_All	CAA	5|CL802.Contig4_D1-1:2916-3130|+	3|CL29.Contig5_D2-1:3110-3118|+	5|Unigene22394_D3-1:236-250|-	3|Unigene1025_D4-2:1639-1647|+	5|Unigene28196_D5-1:2137-2151|+	6|CL883.Contig10_D6-1:3020-3037|+	1.12	0	0.98	ATCTAACCATTGCAAAGTAGTTTTGCTGATATACTCATCAGCCGGCCACGAATTCCGTCTAAAGTGAAACAAATTCCCGCTCACCATCTTAATTTAATCT	TTTACTTATAAGCTTCAACGATCGATCGTTATACTAAAAAAAATCAATTCGATCGTTTATCAGATTTGACGCCGCCTATCAGACTAGTAAAGTATTATTA
CPSSR_261	CL81.Contig13_All	CAA	5|CL802.Contig5_D1-1:2948-3162|+	3|CL29.Contig5_D2-1:3110-3118|+	5|Unigene22394_D3-1:236-250|-	3|Unigene1025_D4-2:1639-1647|+	5|Unigene28196_D5-1:2137-2151|+	6|CL883.Contig10_D6-1:3020-3037|+	1.12	0	0.98	ATCTAACCATTGCAAAGTAGTTTTGCTGATATACTCATCAGCCGGCCACGAATTCCGTCTAAAGTGAAACAAATTCCCGCTCACCATCTTAATTTAATCT	TTTACTTATAAGCTTCAACGATCGATCGTTATACTAAAAAAAATCAATTCGATCGTTTATCAGATTTGACGCCGCCTATCAGACTAGTAAAGTATTATTA
CPSSR_262	CL81.Contig17_All	CAA	5|CL802.Contig6_D1-1:3007-3221|+	3|CL29.Contig5_D2-1:3110-3118|+	5|Unigene22394_D3-1:236-250|-	3|Unigene1025_D4-2:1639-1647|+	5|Unigene28196_D5-1:2137-2151|+	6|CL883.Contig10_D6-1:3020-3037|+	1.12	0	0.98	ATCTAACCATTGCAAAGTAGTTTTGCTGATATACTCATCAGCCGGCCACGAATTCCGTCTAAAGTGAAACAAATTCCCGCTCACCATCTTAATTTAATCT	TTTACTTATAAGCTTCAACGATCGATCGTTATACTAAAAAAAATCAATTCGATCGTTTATCAGATTTGACGCCGCCTATCAGACTAGTAAAGTATTATTA
CPSSR_263	CL81.Contig16_All	CAA	5|CL802.Contig7_D1-1:2973-3187|+	3|CL29.Contig5_D2-1:3110-3118|+	5|Unigene22394_D3-1:236-250|-	3|Unigene1025_D4-2:1639-1647|+	5|Unigene28196_D5-1:2137-2151|+	6|CL883.Contig10_D6-1:3020-3037|+	1.12	0	0.98	ATCTAACCATTGCAAAGTAGTTTTGCTGATATACTCATCAGCCGGCCACGAATTCCGTCTAAAGTGAAACAAATTCCCGCTCACCATCTTAATTTAATCT	TTTACTTATAAGCTTCAACGATCGATCGTTATACTAAAAAAAATCAATTCGATCGTTTATCAGATTTGACGCCGCCTATCAGACTAGTAAAGTATTATTA
CPSSR_264	CL81.Contig23_All	CAA	5|CL802.Contig8_D1-1:2950-3164|+	3|CL29.Contig5_D2-1:3110-3118|+	5|Unigene22394_D3-1:236-250|-	3|Unigene1025_D4-2:1639-1647|+	5|Unigene28196_D5-1:2137-2151|+	6|CL883.Contig10_D6-1:3020-3037|+	1.12	0	0.98	ATCTAACCATTGCAAAGTAGTTTTGCTGATATACTCATCAGCCGGCCACGAATTCCGTCTAAAGTGAAACAAATTCCCGCTCACCATCTTAATTTAATCT	TTTACTTATAAGCTTCAACGATCGATCGTTATACTAAAAAAAATCAATTCGATCGTTTATCAGATTTGACGCCGCCTATCAGACTAGTAAAGTATTATTA
CPSSR_265	CL13645.Contig1_All	CAA	5|Unigene19145_D1-1:318-532|+	2|Unigene19453_D2-1:532-537|-	2|CL5607.Contig2_D3-1:524-529|-	5|CL289.Contig2_D4-2:326-340|+	2|CL8156.Contig2_D5-1:147-152|+	2|CL6178.Contig2_D6-1:478-483|-	1.41	0	0.59	AATGTTTTGCTGTAAAGGCTTTGATAAAATGGAGAAAAGTGAGCAGCAACAGCAGCCACAGAGACAACAATCTCAGCAGTTGAACCAGTTAATAATGGTG	CAGCAACACTCTGAAAATGTGAGCTTTAACAGTAATATGTCAAGGGAAGATGAAGAAGAGATGTCAAGATCAGCTCTTTCTACTTTTAAAGCTAAAGAGG
CPSSR_266	Unigene20314_All	CAA	5|Unigene22575_D1-1:2929-3143|+	5|Unigene23918_D2-1:248-262|-	5|CL6120.Contig2_D3-1:3025-3039|+	N/A	6|Unigene29848_D5-1:246-263|-	5|CL855.Contig1_D6-1:3031-3045|+	0.4	0.17	0.99	TCTCACACTTTGGACACCTCACCAACCTCACTTTCCCACCTCCTTCCTCCATCAAAACACTATTACTATAATAACTGTTGAGATTATTAATTTACAACAG	GTAGAAGAAAAATATGAAGAAAGATGAAATTTTGTTCAAACCCCACTTCAAATAACTCTCAAAGACAGCATCTTTCACGTTCCGTTACTAAAAACGGGTC
CPSSR_267	CL4659.Contig12_All	CAA	6|CL2439.Contig1_D1-1:20-237|+	4|CL4376.Contig2_D2-1:152-163|+	N/A	N/A	N/A	6|CL4209.Contig5_D6-1:157-174|+	0.94	0.5	0.96	ACAACAACACTCTTTTTCAAGAACCTCAACCGCGCTTCACTACGCCACAATCACCGCATCATACTCTCAACAACAACATCACTTGACGCTCTCTTCTACT	ACAATCCTAGCGGAGAATTCAAGATGAGAGAATTGAGCAGTTGGGATAAACTCTCTGTTAAATTCAAAACTCTCTTCGCTTTGCCTTGGGAACGTGTCCC
CPSSR_268	CL4659.Contig12_All	CAA	6|CL2439.Contig2_D1-1:20-237|+	4|CL4376.Contig2_D2-1:152-163|+	N/A	N/A	N/A	6|CL4209.Contig5_D6-1:157-174|+	0.94	0.5	0.96	ACAACAACACTCTTTTTCAAGAACCTCAACCGCGCTTCACTACGCCACAATCACCGCATCATACTCTCAACAACAACATCACTTGACGCTCTCTTCTACT	ACAATCCTAGCGGAGAATTCAAGATGAGAGAATTGAGCAGTTGGGATAAACTCTCTGTTAAATTCAAAACTCTCTTCGCTTTGCCTTGGGAACGTGTCCC
CPSSR_269	CL4659.Contig12_All	CAA	6|CL2439.Contig3_D1-1:20-237|+	4|CL4376.Contig2_D2-1:152-163|+	N/A	N/A	N/A	6|CL4209.Contig5_D6-1:157-174|+	0.94	0.5	0.96	ACAACAACACTCTTTTTCAAGAACCTCAACCGCGCTTCACTACGCCACAATCACCGCATCATACTCTCAACAACAACATCACTTGACGCTCTCTTCTACT	ACAATCCTAGCGGAGAATTCAAGATGAGAGAATTGAGCAGTTGGGATAAACTCTCTGTTAAATTCAAAACTCTCTTCGCTTTGCCTTGGGAACGTGTCCC
CPSSR_270	CL4659.Contig12_All	CAA	6|CL2439.Contig5_D1-1:20-237|+	4|CL4376.Contig2_D2-1:152-163|+	N/A	N/A	N/A	6|CL4209.Contig5_D6-1:157-174|+	0.94	0.5	0.96	ACAACAACACTCTTTTTCAAGAACCTCAACCGCGCTTCACTACGCCACAATCACCGCATCATACTCTCAACAACAACATCACTTGACGCTCTCTTCTACT	ACAATCCTAGCGGAGAATTCAAGATGAGAGAATTGAGCAGTTGGGATAAACTCTCTGTTAAATTCAAAACTCTCTTCGCTTTGCCTTGGGAACGTGTCCC
CPSSR_271	CL4659.Contig12_All	CAA	6|CL2439.Contig6_D1-1:20-237|+	4|CL4376.Contig2_D2-1:152-163|+	N/A	N/A	N/A	6|CL4209.Contig5_D6-1:157-174|+	0.94	0.5	0.96	ACAACAACACTCTTTTTCAAGAACCTCAACCGCGCTTCACTACGCCACAATCACCGCATCATACTCTCAACAACAACATCACTTGACGCTCTCTTCTACT	ACAATCCTAGCGGAGAATTCAAGATGAGAGAATTGAGCAGTTGGGATAAACTCTCTGTTAAATTCAAAACTCTCTTCGCTTTGCCTTGGGAACGTGTCCC
CPSSR_272	CL4659.Contig12_All	CAA	6|CL2439.Contig7_D1-1:20-237|+	4|CL4376.Contig2_D2-1:152-163|+	N/A	N/A	N/A	6|CL4209.Contig5_D6-1:157-174|+	0.94	0.5	0.96	ACAACAACACTCTTTTTCAAGAACCTCAACCGCGCTTCACTACGCCACAATCACCGCATCATACTCTCAACAACAACATCACTTGACGCTCTCTTCTACT	ACAATCCTAGCGGAGAATTCAAGATGAGAGAATTGAGCAGTTGGGATAAACTCTCTGTTAAATTCAAAACTCTCTTCGCTTTGCCTTGGGAACGTGTCCC
CPSSR_273	CL4659.Contig12_All	CAA	6|CL2439.Contig10_D1-1:20-237|+	4|CL4376.Contig2_D2-1:152-163|+	N/A	N/A	N/A	6|CL4209.Contig5_D6-1:157-174|+	0.94	0.5	0.96	ACAACAACACTCTTTTTCAAGAACCTCAACCGCGCTTCACTACGCCACAATCACCGCATCATACTCTCAACAACAACATCACTTGACGCTCTCTTCTACT	ACAATCCTAGCGGAGAATTCAAGATGAGAGAATTGAGCAGTTGGGATAAACTCTCTGTTAAATTCAAAACTCTCTTCGCTTTGCCTTGGGAACGTGTCCC
CPSSR_274	CL4659.Contig12_All	CAA	6|CL2439.Contig12_D1-1:20-237|+	4|CL4376.Contig2_D2-1:152-163|+	N/A	N/A	N/A	6|CL4209.Contig5_D6-1:157-174|+	0.94	0.5	0.96	ACAACAACACTCTTTTTCAAGAACCTCAACCGCGCTTCACTACGCCACAATCACCGCATCATACTCTCAACAACAACATCACTTGACGCTCTCTTCTACT	ACAATCCTAGCGGAGAATTCAAGATGAGAGAATTGAGCAGTTGGGATAAACTCTCTGTTAAATTCAAAACTCTCTTCGCTTTGCCTTGGGAACGTGTCCC
CPSSR_275	CL4659.Contig12_All	CAA	6|CL2439.Contig13_D1-1:20-237|+	4|CL4376.Contig2_D2-1:152-163|+	N/A	N/A	N/A	6|CL4209.Contig5_D6-1:157-174|+	0.94	0.5	0.96	ACAACAACACTCTTTTTCAAGAACCTCAACCGCGCTTCACTACGCCACAATCACCGCATCATACTCTCAACAACAACATCACTTGACGCTCTCTTCTACT	ACAATCCTAGCGGAGAATTCAAGATGAGAGAATTGAGCAGTTGGGATAAACTCTCTGTTAAATTCAAAACTCTCTTCGCTTTGCCTTGGGAACGTGTCCC
CPSSR_276	CL4659.Contig12_All	CAA	6|CL2439.Contig17_D1-1:20-237|+	4|CL4376.Contig2_D2-1:152-163|+	N/A	N/A	N/A	6|CL4209.Contig5_D6-1:157-174|+	0.94	0.5	0.96	ACAACAACACTCTTTTTCAAGAACCTCAACCGCGCTTCACTACGCCACAATCACCGCATCATACTCTCAACAACAACATCACTTGACGCTCTCTTCTACT	ACAATCCTAGCGGAGAATTCAAGATGAGAGAATTGAGCAGTTGGGATAAACTCTCTGTTAAATTCAAAACTCTCTTCGCTTTGCCTTGGGAACGTGTCCC
CPSSR_277	CL3996.Contig1_All	CAA	6|CL5624.Contig2_D1-1:14-231|+	N/A	6|CL7176.Contig2_D3-1:673-690|-	2|Unigene19391_D4-2:477-482|-	N/A	6|CL6877.Contig1_D6-1:123-140|+	1.73	0.33	0.84	TTCACAATCTCAGACAAAAAACCGAACTCAAAATTCTCAAATCCCAAAATCAAAAATTTCCTCAAATCCCGTAAAAATGATGCGACCACAACAACTACCC	GACCAGTTAACGAGGATGTTTTACGACCTATCATCCATCGTGCTCAACATGCTCCGATCTCCGCCATCGCCGGAACAATTTCCCGACCAGTTGAGGCTTC
CPSSR_278	CL3996.Contig2_All	CAA	6|CL5624.Contig3_D1-1:14-231|+	N/A	6|CL7176.Contig2_D3-1:673-690|-	2|Unigene19391_D4-2:477-482|-	N/A	6|CL6877.Contig1_D6-1:123-140|+	1.73	0.33	0.84	TTCACAATCTCAGACAAAAAACCGAACTCAAAATTCTCAAATCCCAAAATCAAAAATTTCCTCAAATCCCGTAAAAATGATGCGACCACAACAACTACCC	GACCAGTTAACGAGGATGTTTTACGACCTATCATCCATCGTGCTCAACATGCTCCGATCTCCGCCATCGCCGGAACAATTTCCCGACCAGTTGAGGCTTC
CPSSR_279	CL3488.Contig10_All	CAA	6|CL632.Contig1_D1-1:319-536|+	6|CL1951.Contig2_D2-1:1110-1127|-	3|CL2702.Contig3_D3-1:1103-1111|-	3|CL1778.Contig14_D4-2:425-433|+	4|CL752.Contig5_D5-1:1015-1026|-	2|CL2393.Contig6_D6-1:328-333|-	1.53	0	0.88	ATTCAACAACTCTCCGTTTCGAACGATGAAACTTGAGCCGCCGCAAACGCAAAGCAGAAAGGACACGTGTAAGTCTATCGGAGTCGCCGTCGTTCACCAG	CTCAACGGTCACCAGACAGTTACGATTCCGGCCGAGTCTCCGGCGGATGCGGATGAAGTTCACGATAATCATGATGATGTTGACGACGGAGTTTTTATTC
CPSSR_280	CL3488.Contig11_All	CAA	6|CL632.Contig2_D1-1:319-536|+	6|CL1951.Contig2_D2-1:1110-1127|-	3|CL2702.Contig3_D3-1:1103-1111|-	3|CL1778.Contig14_D4-2:425-433|+	4|CL752.Contig5_D5-1:1015-1026|-	2|CL2393.Contig6_D6-1:328-333|-	1.53	0	0.88	ATTCAACAACTCTCCGTTTCGAACGATGAAACTTGAGCCGCCGCAAACGCAAAGCAGAAAGGACACGTGTAAGTCTATCGGAGTCGCCGTCGTTCACCAG	CTCAACGGTCACCAGACAGTTACGATTCCGGCCGAGTCTCCGGCGGATGCGGATGAAGTTCACGATAATCATGATGATGTTGACGACGGAGTTTTTATTC
CPSSR_281	CL3488.Contig10_All	CAA	6|Unigene24165_D1-1:319-536|+	6|CL1951.Contig2_D2-1:1110-1127|-	3|CL2702.Contig3_D3-1:1103-1111|-	3|CL1778.Contig14_D4-2:425-433|+	4|CL752.Contig5_D5-1:1015-1026|-	2|CL2393.Contig6_D6-1:328-333|-	1.53	0	0.88	ATTCAACAACTCTCCGTTTCGAACGATGAAACTTGAGCCGCCGCAAACGCAAAGCAGAAAGGACACGTGTAAGTCTATCGGAGTCGCCGTCGTTCACCAG	CTCAACGGTCACCAGACAGTTACGATTCCGGCCGAGTCTCCGGCGGATGCGGATGAAGTTCACGATAATCATGATGATGTTGACGACGGAGTTTTTATTC
CPSSR_282	CL3488.Contig11_All	CAA	6|Unigene24166_D1-1:319-536|+	6|CL1951.Contig2_D2-1:1110-1127|-	3|CL2702.Contig3_D3-1:1103-1111|-	3|CL1778.Contig14_D4-2:425-433|+	4|CL752.Contig5_D5-1:1015-1026|-	2|CL2393.Contig6_D6-1:328-333|-	1.53	0	0.88	ATTCAACAACTCTCCGTTTCGAACGATGAAACTTGAGCCGCCGCAAACGCAAAGCAGAAAGGACACGTGTAAGTCTATCGGAGTCGCCGTCGTTCACCAG	CTCAACGGTCACCAGACAGTTACGATTCCGGCCGAGTCTCCGGCGGATGCGGATGAAGTTCACGATAATCATGATGATGTTGACGACGGAGTTTTTATTC
CPSSR_283	CL3488.Contig10_All	CAA	6|Unigene24167_D1-1:319-536|+	6|CL1951.Contig2_D2-1:1110-1127|-	3|CL2702.Contig3_D3-1:1103-1111|-	3|CL1778.Contig14_D4-2:425-433|+	4|CL752.Contig5_D5-1:1015-1026|-	2|CL2393.Contig6_D6-1:328-333|-	1.53	0	0.88	ATTCAACAACTCTCCGTTTCGAACGATGAAACTTGAGCCGCCGCAAACGCAAAGCAGAAAGGACACGTGTAAGTCTATCGGAGTCGCCGTCGTTCACCAG	CTCAACGGTCACCAGACAGTTACGATTCCGGCCGAGTCTCCGGCGGATGCGGATGAAGTTCACGATAATCATGATGATGTTGACGACGGAGTTTTTATTC
CPSSR_284	CL3488.Contig11_All	CAA	6|Unigene24168_D1-1:319-536|+	6|CL1951.Contig2_D2-1:1110-1127|-	3|CL2702.Contig3_D3-1:1103-1111|-	3|CL1778.Contig14_D4-2:425-433|+	4|CL752.Contig5_D5-1:1015-1026|-	2|CL2393.Contig6_D6-1:328-333|-	1.53	0	0.88	ATTCAACAACTCTCCGTTTCGAACGATGAAACTTGAGCCGCCGCAAACGCAAAGCAGAAAGGACACGTGTAAGTCTATCGGAGTCGCCGTCGTTCACCAG	CTCAACGGTCACCAGACAGTTACGATTCCGGCCGAGTCTCCGGCGGATGCGGATGAAGTTCACGATAATCATGATGATGTTGACGACGGAGTTTTTATTC
CPSSR_285	CL947.Contig2_All	CAA	6|CL1031.Contig1_D1-1:391-608|+	6|CL7544.Contig2_D2-1:606-623|-	2|Unigene16965_D3-1:543-548|-	6|CL3636.Contig1_D4-2:595-612|-	6|Unigene21093_D5-1:606-623|-	6|CL6725.Contig1_D6-1:606-623|-	1.49	0	0.9	TTGCTGATATGTCTACTGAGGGCGATGCAGACAATGGAGCAGTGCGTTCAACAAACGGAAATCAAGTCACAGCCTCATCATCATCAAACAATGACACCAC	TAGCAGCCTCACAATGACAGAACACCAAGTAGCAAAGCTAATGGAACAAGACATGGGCCAAGCCATGCAGTACTTACAGGGCAAAGGCCTTTGTCTCATG
CPSSR_286	CL947.Contig3_All	CAA	6|CL1031.Contig2_D1-1:885-1102|+	6|CL7544.Contig2_D2-1:606-623|-	2|Unigene16965_D3-1:543-548|-	6|CL3636.Contig1_D4-2:595-612|-	6|Unigene21093_D5-1:606-623|-	6|CL6725.Contig1_D6-1:606-623|-	1.49	0	0.9	TTGCTGATATGTCTACTGAGGGCGATGCAGACAATGGAGCAGTGCGTTCAACAAACGGAAATCAAGTCACAGCCTCATCATCATCAAACAATGACACCAC	TAGCAGCCTCACAATGACAGAACACCAAGTAGCAAAGCTAATGGAACAAGACATGGGCCAAGCCATGCAGTACTTACAGGGCAAAGGCCTTTGTCTCATG
CPSSR_287	CL2377.Contig3_All	CAA	6|CL1357.Contig1_D1-1:179-396|+	6|Unigene12122_D2-1:180-197|+	6|CL5387.Contig4_D3-1:288-305|+	5|CL2457.Contig2_D4-2:1371-1385|-	N/A	6|CL1685.Contig4_D6-1:1432-1449|-	0.4	0.17	0.91	CAACATCACCATGGCCCATACAAACAACAACAACACGACAGAAGGAGATCTGAATAACACACAACATGAACAACAAACACAACAACAGCAGCAATGGATG	TGGATGATGGGAATGGGCATGCAATATCCAGCATCAGCTATGGCTATGATGCAACAACAAATGATGATGTATCATCATCATCCTCAACATTACATGCCAT
CPSSR_288	CL4965.Contig4_All	CAC	5|CL5901.Contig4_D1-1:44-258|+	N/A	4|CL2558.Contig3_D3-1:153-164|+	N/A	N/A	4|CL402.Contig2_D6-1:1104-1115|-	0.47	0.5	0.88	CCACCATCGCCCCCACCACCAGTTTACTCACCACCTCCCCCTCCCCCATCTCCCCCGCCTCCATCGCCACCTCCACCATCACCTCCCCCGCCCGTTTACT	CATCACCAGTTTATTCTTCACCACCACCACCATCATCACCGCCCCCTGCACCTGTATACTGTGTCCGCCCACCACCGCCTCCACCAAATTCACCGCCACC
CPSSR_289	CL4965.Contig5_All	CAC	5|CL5901.Contig4_D1-1:509-723|+	6|CL7363.Contig3_D2-1:738-755|-	5|CL2558.Contig3_D3-1:585-599|+	6|CL1361.Contig3_D4-2:467-484|+	5|CL7352.Contig1_D5-1:686-700|-	5|CL402.Contig2_D6-1:669-683|-	0.47	0	1	CCACCACCACCTCCTCAACCAACCCCATCACCACCTCCCGCACCAATTGTGTACAAGCCTCCACCATCTCCATCACCTCCGCCGCCACCTGTCTATCATT	CGCCATTGGCATCTCCTCCCCCAGTGCACCATTCTCCACCGCCTCCACCAATGGCATCGCCACCGCCACCAGTTCCATGTGAACATCCACCACCAGCTTC
CPSSR_290	CL11930.Contig1_All	CAC	5|CL8179.Contig1_D1-1:374-588|+	2|Unigene24804_D2-1:3040-3045|-	2|CL5786.Contig2_D3-1:3110-3115|-	2|CL1174.Contig1_D4-2:3122-3127|-	2|CL2544.Contig4_D5-1:1266-1271|-	2|Unigene22179_D6-1:471-476|+	1.12	0	0.76	CGAGGCCGAGGGTCTCGATTCCGATTATCTGCAGTGGACGTCTCCCAAAAATAATACGCGTTCCGCTACGTCTTCTAAGAGGAGGTCCTATATGGACCAA	GGGGTGTTGAGTCTGGATTTTGGTGGTGAATCTGTTCGTTCGCACGAGAGCTATTCTCTTAAAGCTTGTAAGGTTGAGGAAGAGTCATTCTTGTTGTCGG
CPSSR_291	CL11930.Contig2_All	CAC	5|CL8179.Contig2_D1-1:374-588|+	2|Unigene24804_D2-1:3040-3045|-	2|CL5786.Contig2_D3-1:3110-3115|-	2|CL1174.Contig1_D4-2:3122-3127|-	2|CL2544.Contig4_D5-1:1266-1271|-	2|Unigene22179_D6-1:471-476|+	1.12	0	0.76	CGAGGCCGAGGGTCTCGATTCCGATTATCTGCAGTGGACGTCTCCCAAAAATAATACGCGTTCCGCTACGTCTTCTAAGAGGAGGTCCTATATGGACCAA	GGGGTGTTGAGTCTGGATTTTGGTGGTGAATCTGTTCGTTCGCACGAGAGCTATTCTCTTAAAGCTTGTAAGGTTGAGGAAGAGTCATTCTTGTTGTCGG
CPSSR_292	Unigene24058_All	CAC	5|Unigene10181_D1-1:50-264|+	6|Unigene27671_D2-1:205-222|+	N/A	5|Unigene14003_D4-2:151-165|+	N/A	3|Unigene9893_D6-1:208-216|+	1.09	0.33	1	AACGTCGCCCGTTAACCCTAACGCCATCTCGCCGTAACGCCCAATGGCTAACTCTGACGGCGAAGACGATTTCTCCATCTACAGTGACGAAAATACCCCT	CATCAAATCCACTCTCACCGTCCTTACGCGCCGCCGCAACAACTCCACGCGCCGCCGCCAACCACCACAACCACCTCCGGCTCCAACTACCCCGAAACAA
CPSSR_293	Unigene25001_All	CAC	5|Unigene13862_D1-1:487-701|+	5|Unigene7843_D2-1:559-573|+	3|Unigene14276_D3-1:559-567|+	3|Unigene62_D4-2:470-478|+	5|CL4063.Contig1_D5-1:558-572|+	5|Unigene892_D6-1:560-574|+	0.94	0	0.99	GCGTCATTGGTGATTTTCATATCAGGAATCTCACTCTTTGCAACCCTCTTAACTCTACTGAACGCAAACTTACACATCTCTTCATCTTCTTTACCTCCAT	TTTCGCCTTTCTCTCTCTTCTTGCTTTCTTTTACTTTCGAATTTCCCTCTTCCTTGTTTTGCTTTTGCTTTGCGATTTGTTTTAGAGTTTTGTTCTCGTC
CPSSR_294	CL6313.Contig1_All	CAC	5|Unigene18787_D1-1:163-377|+	6|Unigene18865_D2-1:392-409|+	6|Unigene21313_D3-1:388-405|+	6|CL6455.Contig1_D4-2:392-409|+	6|Unigene27173_D5-1:2574-2591|-	6|Unigene298_D6-1:389-406|+	0.37	0	0.9	AATTCTCTACTCCAAAAATCTCATCTTTGGCTCGTAAAGTAAACAATCTTCCAATAACAATTAGTGTGATAGTAAGTAACATTCAAAATGGCGTCGTCAA	ACTGTTCAATCTCAACAACCACAGCAAAGCCATCTTCTTACCAACAAAACCCTCCGCCACAAACCACCCACCACCGCAATCGCCAACGTCAGCCATGGAC
CPSSR_295	CL4547.Contig2_All	CAC	6|CL7655.Contig1_D1-1:1022-1239|+	6|CL7180.Contig2_D2-1:1230-1247|+	6|CL750.Contig6_D3-1:367-384|-	3|Unigene23224_D4-2:1125-1133|+	6|CL7752.Contig2_D5-1:299-316|-	6|CL7134.Contig1_D6-1:1126-1143|+	1.12	0	0.98	AATGATACTAGGAAGGACCCGCGAAAAGGTTCAGGCACTACAAAACAAGCAAGGGAAAGCCCTACAAAGAAAAACGTAGGACGGCCACCAAAGAGAGGGG	CTTCACTACCAGCAAAAAGGACTAGGGATGCCGGGGAAACAAGTGGTTCCCGACAAGCAAAGAAAAGATCAAGGAAGTGAAGGATGATATCCCTAGCTTT
CPSSR_296	CL4547.Contig2_All	CAC	6|CL7655.Contig2_D1-1:1355-1572|+	6|CL7180.Contig2_D2-1:1230-1247|+	6|CL750.Contig6_D3-1:367-384|-	3|Unigene23224_D4-2:1125-1133|+	6|CL7752.Contig2_D5-1:299-316|-	6|CL7134.Contig1_D6-1:1126-1143|+	1.12	0	0.98	AATGATACTAGGAAGGACCCGCGAAAAGGTTCAGGCACTACAAAACAAGCAAGGGAAAGCCCTACAAAGAAAAACGTAGGACGGCCACCAAAGAGAGGGG	CTTCACTACCAGCAAAAAGGACTAGGGATGCCGGGGAAACAAGTGGTTCCCGACAAGCAAAGAAAAGATCAAGGAAGTGAAGGATGATATCCCTAGCTTT
CPSSR_297	CL5243.Contig1_All	CAC	6|Unigene25369_D1-1:1-218|+	6|CL7563.Contig1_D2-1:1358-1375|-	N/A	3|Unigene20342_D4-2:543-551|-	3|CL8295.Contig2_D5-1:199-207|+	6|CL3033.Contig1_D6-1:178-195|+	1.47	0.17	0.86	TACGGCGGCAACTCCTCAGACTCCGACTCCGACAAGACGGCACCACCACCAAAATCACCTCAACCATCAACACCACCGCCGCCGGCCGCCACTCTCCTCT	TCCTCACACGCTCAACACAACGCGTCCGAACATTCCCGCACACAACAGGAAACTTCGCAGTCCACATATACATCCCAATAACCCTAAAATCCCCACAACA
CPSSR_298	Unigene1925_All	CAG	5|Unigene22676_D1-1:74-288|+	5|Unigene23994_D2-1:163-177|+	7|CL406.Contig2_D3-1:925-945|-	4|Unigene21068_D4-2:167-178|+	5|Unigene25105_D5-1:172-186|+	7|Unigene16320_D6-1:938-958|-	1.12	0	1	AGTTGGTATCTTAATTAGAGTATAGAAGCGAAAAAAGGCAAAGCAGAGACGGAAACAAAAGAGAGTATGCAAGGTAGCGTGTTGTTGGCAGACGCCGCCT	CAATAGCAATAGGAGGAGGAAGAAGAAGAAGGAGAAGTTGGTACGGCCACAAAATATCTCAGCAATCCCTAAAACAACAAAAGCCCATTTCTTCTTCTTT
CPSSR_299	CL2201.Contig5_All	CAG	6|CL5392.Contig1_D1-1:1672-1889|+	5|CL5582.Contig4_D2-1:1614-1628|-	5|CL418.Contig6_D3-1:1554-1568|+	5|CL2637.Contig2_D4-2:1585-1599|-	5|CL5443.Contig2_D5-1:1615-1629|-	5|CL2157.Contig6_D6-1:1400-1414|+	0.37	0	1	GCAAGCTGGAGGACCTTTGTTATCCCGCGGAGACACAGATATGCTGATGAAGTTGAAACTAGCTCAACTACAGCAGCAGCAGCAACAGAGCAGCAGTTCA	CTTCACCAGCATGCATATTCAAATGAGCAATCTCAGAATTTAGGTCAAAATCTTAACCAGCAGGATAAATTGGGGTGTGCTGGAAGTGTTACGTTGGATG
CPSSR_300	CL2201.Contig6_All	CAG	6|CL5392.Contig2_D1-1:1320-1537|+	5|CL5582.Contig4_D2-1:1614-1628|-	5|CL418.Contig6_D3-1:1554-1568|+	5|CL2637.Contig2_D4-2:1585-1599|-	5|CL5443.Contig2_D5-1:1615-1629|-	5|CL2157.Contig6_D6-1:1400-1414|+	0.37	0	1	GCAAGCTGGAGGACCTTTGTTATCCCGCGGAGACACAGATATGCTGATGAAGTTGAAACTAGCTCAACTACAGCAGCAGCAGCAACAGAGCAGCAGTTCA	CTTCACCAGCATGCATATTCAAATGAGCAATCTCAGAATTTAGGTCAAAATCTTAACCAGCAGGATAAATTGGGGTGTGCTGGAAGTGTTACGTTGGATG
CPSSR_301	CL10570.Contig4_All	CAG	6|CL586.Contig1_D1-1:1842-2059|+	4|CL2236.Contig2_D2-1:455-466|-	6|CL1504.Contig2_D3-1:382-399|-	5|CL309.Contig2_D4-2:1918-1932|+	4|CL1318.Contig4_D5-1:2113-2124|+	5|CL1360.Contig2_D6-1:413-427|-	0.82	0	1	GGGTGAGGAGCACAGTGGGTATTCTCTGGAGCTGTGGCACCTGAAAATGGCCTTCCTCTTCCAGCAGGTCTTCTAAATTCGATACCTTGTGTAGGCCACC	CTCCTCTTCCATATCCAGCATTATTCCTCCCGCCCTGATTTCCCCAGGCTCTTGGAGGAGCAGCAGTCTGAGTAGTCCACTGTCTTGCAGCAGCACTGCT
CPSSR_302	CL10570.Contig4_All	CAG	6|CL586.Contig2_D1-1:2024-2241|+	4|CL2236.Contig2_D2-1:455-466|-	6|CL1504.Contig2_D3-1:382-399|-	5|CL309.Contig2_D4-2:1918-1932|+	4|CL1318.Contig4_D5-1:2113-2124|+	5|CL1360.Contig2_D6-1:413-427|-	0.82	0	1	GGGTGAGGAGCACAGTGGGTATTCTCTGGAGCTGTGGCACCTGAAAATGGCCTTCCTCTTCCAGCAGGTCTTCTAAATTCGATACCTTGTGTAGGCCACC	CTCCTCTTCCATATCCAGCATTATTCCTCCCGCCCTGATTTCCCCAGGCTCTTGGAGGAGCAGCAGTCTGAGTAGTCCACTGTCTTGCAGCAGCACTGCT
CPSSR_303	CL6522.Contig1_All	CAG	6|Unigene14914_D1-1:94-311|+	6|Unigene1091_D2-1:628-645|-	6|CL7243.Contig2_D3-1:577-594|-	4|Unigene10162_D4-2:211-222|+	4|Unigene360_D5-1:716-727|-	4|Unigene474_D6-1:615-626|-	1	0	0.99	ATCCCCACGAAAACACCATCAAATTCAATCAAAAATTCGTCAACTCTCTTCAATCATCATCTCTCCACAGACTCACAGCAGCAGCAATGGAAGCTCAACA	TGAGTCGGCCTCACCAATGAAGCTCTTGTTCGTTGAAATGGGCGTCGGATACGATCAACACGGACAGGATGTTACTGCTGCGGCAATGCGGGCTTGTAGG
CPSSR_304	Unigene24640_All	CAG	6|Unigene19989_D1-1:121-338|+	N/A	4|CL5432.Contig2_D3-1:679-690|-	3|Unigene16939_D4-2:656-664|-	N/A	3|Unigene14224_D6-1:675-683|-	1.22	0.33	0.99	TAAGCGTGCGCATGCACCAGTCGACGACGAGAACAGGAGAGTCACTCGCAGCCGCGCGAAGCAAGACTCGAGACTCGCTCGTAGCGTTGCTAAAAATGAA	CCGAAGAAGAGTGCTGCGTCTGCGTCTAAGCAGAAGAAGAAAAAAGGAAAAGCGAAGGAAAATGCTGAGACTGAGGAAGCTAAGGAGGTGGGAAAGACCG
CPSSR_305	Unigene20433_All	CAG	7|Unigene13905_D1-1:82-302|+	6|Unigene15712_D2-1:676-693|-	6|Unigene27209_D3-1:182-199|+	6|Unigene20462_D4-2:1148-1165|+	7|Unigene18741_D5-1:1090-1110|+	6|Unigene9238_D6-1:146-163|-	0.47	0	1	AAGAACGAGTTATCACAATTACTGCTATGGAGGACCTCGAGTCATGCTACTCCCCTGCTCAGTATGCTATTATATGTGTATTTAGAAAATCATTTGAACT	TGTGCAGGCTCGTTTACTTGTTGAGCCACCATTTATTGCCTGCTTGAGTGGAGATGAAGGTCATACAGTTACTCGGATAAAACAGGCCACTGGTGCCAGT
CPSSR_306	Unigene31739_All	CAGA	5|CL3249.Contig3_D1-1:232-451|+	6|CL7976.Contig2_D2-1:305-328|+	6|Unigene16256_D3-1:173-196|+	5|Unigene18536_D4-2:743-762|-	N/A	5|Unigene22012_D6-1:280-299|+	0.49	0.17	1	ACACAACTGGAGGTAAATTCCACAGTCCATGATATCAATTCAAGAACACTCGATTCTACCTTGGATTAGCATAAGCCATGAGATTGACAGACACAAAGAC	CAGCAATAATCTAACTTGGACAGACACCCTTACAGCACTACAGGACCAGCAGAAACAAATCAGACTCAGAAACTGTGACATTCTCTTGAACACAACAAAA
CPSSR_307	CL11718.Contig1_All	CAT	5|Unigene18172_D1-1:1136-1350|+	5|Unigene19301_D2-1:1228-1242|+	2|CL492.Contig1_D3-1:1232-1237|+	5|CL7339.Contig1_D4-2:1229-1243|+	5|CL1191.Contig1_D5-1:1112-1126|-	2|CL2232.Contig1_D6-1:1240-1245|+	1.41	0	0.97	GTTGCTTTCATTGCCATAGTATTGGTGACAACATCGTGCATCTGATTTGAATACTTCTTGTTCCCCGTCGGATGAGGAATATGACTCTGGATTCCCCTGC	TTGCTCTGCAGATATCTTGAACTTTGGCTTTATCCTTTGCCACATCTTGCTGAGTGGAAGTTCCCTTGCGGACGTCGTATATGCTATTCTCTTGAACAGT
CPSSR_308	CL11432.Contig6_All	CAT	5|Unigene20298_D1-1:166-380|+	4|CL1082.Contig5_D2-1:951-962|-	4|Unigene18324_D3-1:101-112|-	N/A	N/A	4|CL5616.Contig1_D6-1:364-375|+	0.43	0.33	0.98	CCATGGCCGTACCAAGAACATCGATATCTGAGTTTTAACATTCCTTAAAACACAATATGCAATAAAATGCCTCTGCTAGTTCAAGCTCTCTATTCAAAGG	CAGGAAGAGGCTGGTTTGCTGCTGCAGCAAGTTCAGCTTCATGCTGTTGCTGTGCAGCCAAGTCAATTTGTACTTCAGGTGGAGCAAGAGCAGGAGACTC
CPSSR_309	Unigene5415_All	CAT	5|Unigene25578_D1-1:1271-1485|+	5|Unigene24724_D2-1:4082-4096|-	N/A	4|CL3488.Contig2_D4-2:1356-1367|+	4|Unigene29575_D5-1:4082-4093|-	4|Unigene21304_D6-1:1356-1367|+	0.49	0.17	0.99	TCTTCCACCTCTGACCCATCCTCATAATCAACTTCATCCATAACTTGTTGTCTTTGTTTTCGAGCATCTATACCTAGATCATCAGTCTCTTCGTCATCTC	CTTCATTCCCCTGACGTCGTCCACTCTCAGATATGTCTCCGTCCAGTTCATCAGAGGTCTTTGATTGTAGAGGTTCTGCGAAATTCTTGATACCACTTAT
CPSSR_310	Unigene35735_All	CAT	6|CL5981.Contig1_D1-1:95-312|+	4|CL6731.Contig4_D2-1:1080-1091|-	6|CL2616.Contig2_D3-1:1365-1382|-	6|Unigene23713_D4-2:1387-1404|-	6|CL5481.Contig3_D5-1:203-220|+	6|Unigene18560_D6-1:175-192|+	0.75	0	1	CTCACAAAAACTCAGAACCTCACTTCACTGAACCATCAAACCAAAAAAATGCGGACCTTAAACTACCTAACAATAACATCATCTTCAACACCACTCTCCC	CCCAAAGGCCACCAACAAAGATAATTCTCCCAAAGAAAAAACCTCTAAAATGGTCTAAAGGCGTAGGGCCAGGCGAGTACGGTGGGCCACCCACCACCAC
CPSSR_311	Unigene35735_All	CAT	6|CL5981.Contig2_D1-1:95-312|+	4|CL6731.Contig4_D2-1:1080-1091|-	6|CL2616.Contig2_D3-1:1365-1382|-	6|Unigene23713_D4-2:1387-1404|-	6|CL5481.Contig3_D5-1:203-220|+	6|Unigene18560_D6-1:175-192|+	0.75	0	1	CTCACAAAAACTCAGAACCTCACTTCACTGAACCATCAAACCAAAAAAATGCGGACCTTAAACTACCTAACAATAACATCATCTTCAACACCACTCTCCC	CCCAAAGGCCACCAACAAAGATAATTCTCCCAAAGAAAAAACCTCTAAAATGGTCTAAAGGCGTAGGGCCAGGCGAGTACGGTGGGCCACCCACCACCAC
CPSSR_312	CL3931.Contig7_All	CAT	7|CL593.Contig1_D1-1:1428-1648|+	6|CL7737.Contig2_D2-1:1215-1232|+	6|CL4963.Contig2_D3-1:659-676|-	6|CL3454.Contig4_D4-2:1094-1111|+	6|CL7226.Contig2_D5-1:1142-1159|+	6|CL1418.Contig3_D6-1:1512-1529|+	0.37	0	1	CCAATATAGTAAAACTGATTATGATCATATTTATTCAAGACTCTCAAAAGATTATCAGCTATAAAAACAGTATCATCATCACCCATCACAAACCATCTCA	TCAAATTACCAAACCTTAATGTCTCCGAAACAATTCTTGATATCCTAAGTGCTGACCTATGACCTCTGGGATACTTGTACTTGAATCTCGATGTATCACC
CPSSR_313	CL3931.Contig8_All	CAT	7|CL593.Contig2_D1-1:1246-1466|+	6|CL7737.Contig2_D2-1:1215-1232|+	6|CL4963.Contig2_D3-1:659-676|-	6|CL3454.Contig4_D4-2:1094-1111|+	6|CL7226.Contig2_D5-1:1142-1159|+	6|CL1418.Contig3_D6-1:1512-1529|+	0.37	0	1	CCAATATAGTAAAACTGATTATGATCATATTTATTCAAGACTCTCAAAAGATTATCAGCTATAAAAACAGTATCATCATCACCCATCACAAACCATCTCA	TCAAATTACCAAACCTTAATGTCTCCGAAACAATTCTTGATATCCTAAGTGCTGACCTATGACCTCTGGGATACTTGTACTTGAATCTCGATGTATCACC
CPSSR_314	CL3931.Contig9_All	CAT	7|CL593.Contig3_D1-1:1545-1765|+	6|CL7737.Contig2_D2-1:1215-1232|+	6|CL4963.Contig2_D3-1:659-676|-	6|CL3454.Contig4_D4-2:1094-1111|+	6|CL7226.Contig2_D5-1:1142-1159|+	6|CL1418.Contig3_D6-1:1512-1529|+	0.37	0	1	CCAATATAGTAAAACTGATTATGATCATATTTATTCAAGACTCTCAAAAGATTATCAGCTATAAAAACAGTATCATCATCACCCATCACAAACCATCTCA	TCAAATTACCAAACCTTAATGTCTCCGAAACAATTCTTGATATCCTAAGTGCTGACCTATGACCTCTGGGATACTTGTACTTGAATCTCGATGTATCACC
CPSSR_315	CL8226.Contig1_All	CAT	7|Unigene25528_D1-1:539-759|+	6|Unigene18804_D2-1:618-635|+	6|Unigene14450_D3-1:620-637|+	N/A	N/A	N/A	0.47	0.5	0.99	AAAAACGCCTTCATTTGAGCAGCCATACATCCATACCTCGTTGGGAACCCAAACAAAAACCCATCAGCATTAACAATATCATCAACACACAACACATGAA	CCTTAGGCGGGACCCTCATTTGAGCCAAAACATCATCACTCAGTGTCTCGGGAACTCTATACAACACTCCTTCAACTCCCTCAACACCATCAACACCCTT
CPSSR_316	CL14761.Contig1_All	CCA	5|CL3017.Contig1_D1-1:215-429|+	4|Unigene22537_D2-1:170-181|+	6|Unigene16228_D3-1:157-174|+	6|Unigene21762_D4-2:829-846|-	5|CL3345.Contig1_D5-1:674-688|+	6|Unigene15837_D6-1:882-899|-	0.75	0	0.97	TAAAACCCAAACCCTACAGCAACATTCCATCGAACACATGGCGAACAAGAGACAAAGAGAAGCACGAAAACACTACAAATCAGCCAACCCAGATCTCTTC	CAACAATCCCAAAAACCCAAAAAAAGCAAAAACCTTCAAAAACCAATGAAACCCAAACAAAAAATTCAACAAACACCCATTAAGAGTACCCGGCATGAAA
CPSSR_317	CL14761.Contig1_All	CCA	5|CL3017.Contig2_D1-1:215-429|+	4|Unigene22537_D2-1:170-181|+	6|Unigene16228_D3-1:157-174|+	6|Unigene21762_D4-2:829-846|-	5|CL3345.Contig1_D5-1:674-688|+	6|Unigene15837_D6-1:882-899|-	0.75	0	0.97	TAAAACCCAAACCCTACAGCAACATTCCATCGAACACATGGCGAACAAGAGACAAAGAGAAGCACGAAAACACTACAAATCAGCCAACCCAGATCTCTTC	CAACAATCCCAAAAACCCAAAAAAAGCAAAAACCTTCAAAAACCAATGAAACCCAAACAAAAAATTCAACAAACACCCATTAAGAGTACCCGGCATGAAA
CPSSR_318	CL4965.Contig5_All	CCA	5|CL671.Contig2_D1-1:832-1046|+	N/A	N/A	5|CL5166.Contig4_D4-2:436-450|-	N/A	6|Unigene16645_D6-1:1106-1123|+	0.47	0.5	0.99	TCCGCCACCTTCACCACCTCCACCAGTGTACTCACCTCCCCCACCACCACCTTCACCACCTCCACCATCACCATTACCACCACCAGTTTACTGTGTGCGC	CCTCCAAACTCACCTCCACCACCAGCTCCAGTGTACTCTCCACCACCACCATCGCCTTCTCCGCCACCACCACAATATTCACCTCCTCCGCCACCAATTT
CPSSR_319	Unigene5661_All	CCA	5|Unigene12971_D1-1:60-274|+	3|Unigene20804_D2-1:2354-2362|-	5|Unigene21111_D3-1:2501-2515|-	4|Unigene22166_D4-2:2520-2531|-	5|Unigene7656_D5-1:166-180|+	4|Unigene10315_D6-1:166-177|+	0.75	0	0.87	CACCACTCGCCACCACTTCACGCCACTGTGACCGCCTCATGCGCTCACTTTATCTCTCCTCCCTCTCTCTCCTCCGCACTCTCTCCTCCCTCAACCACTG	TCGCCGCCGCCTCCTCCTCCACCTCACCACCCCTTCCACCACCACACTCCGACGGGTCACCGCCGGAGCCTTACACACGAGCACTAATTTCGTCGAACAC
CPSSR_320	CL5909.Contig3_All	CCA	6|CL6288.Contig1_D1-1:1858-2075|+	5|CL8116.Contig2_D2-1:298-312|-	5|Unigene10957_D3-1:845-859|+	6|CL1934.Contig2_D4-2:2014-2031|+	5|CL8881.Contig2_D5-1:1962-1976|+	5|Unigene16115_D6-1:341-355|-	0.47	0	1	GGACTGAGACCCAAAACCACCAGCGTCCACATCCGGCAACTGCATCCGCCACAAAACAGCACCAAGTTTCCTCACCGAAACCTTTTTCACATCTCTCCTC	TGCACATCATCTTCAACACGCGCCGCCGCCTCTTCAGTCTTCCACTTCAACAACGGAGTATCCGGCCTGCTTTTTTTCCCAACTGGGGTTCTACTCCTCC
CPSSR_321	CL5909.Contig3_All	CCA	6|CL6288.Contig2_D1-1:1927-2144|+	5|CL8116.Contig2_D2-1:298-312|-	5|Unigene10957_D3-1:845-859|+	6|CL1934.Contig2_D4-2:2014-2031|+	5|CL8881.Contig2_D5-1:1962-1976|+	5|Unigene16115_D6-1:341-355|-	0.47	0	1	GGACTGAGACCCAAAACCACCAGCGTCCACATCCGGCAACTGCATCCGCCACAAAACAGCACCAAGTTTCCTCACCGAAACCTTTTTCACATCTCTCCTC	TGCACATCATCTTCAACACGCGCCGCCGCCTCTTCAGTCTTCCACTTCAACAACGGAGTATCCGGCCTGCTTTTTTTCCCAACTGGGGTTCTACTCCTCC
CPSSR_322	CL2154.Contig2_All	CCA	6|CL6439.Contig1_D1-1:41-258|+	7|Unigene17959_D2-1:681-701|-	4|Unigene14065_D3-1:157-168|+	4|Unigene13968_D4-2:152-163|+	4|Unigene12596_D5-1:155-166|+	7|Unigene17387_D6-1:493-513|-	1.37	0	0.94	CTCAAAAACTCCTTATCCTATCCTCTCCAAACAATGGCATCTTCATCAACTCTCTCAACCACACTCTCCCTCCACCCATCTCCCCTCTCCTCTACCAAAC	ACCTCCACTTCCCCGTCCTCCGCCGCCACCGCGCCCTCAATCTCCGCCCACTCGCCGCCGTGTCCGCCCCAGAAAAAATCGAAAAACTCGGCACAGAAAT
CPSSR_323	CL11150.Contig1_All	CCA	6|CL7138.Contig2_D1-1:1101-1318|+	5|CL3763.Contig2_D2-1:329-343|-	5|CL3738.Contig2_D3-1:334-348|-	5|CL497.Contig2_D4-2:1158-1172|+	5|CL4153.Contig2_D5-1:1243-1257|+	5|CL1415.Contig2_D6-1:331-345|-	0.37	0	1	CTGCATCGGTTGGCCTTGGAAAACCTGAGAAGCTCTATTATCAACAACATCATCACGAAATCTCTTGCCACTACTAGACCCATCTTCAGCCTTCAAGAAC	TGAGGCTTAGCTTGCTCCAAGCTCAACCCCAACGGAAACACACCACCACCGCCATGAAACCCACCGCCACCGCCGCCGTGGATGTGACTGGACCCACCGG
CPSSR_324	CL6473.Contig4_All	CCA	6|CL7140.Contig2_D1-1:199-416|+	5|Unigene17784_D2-1:299-313|+	6|Unigene16315_D3-1:399-416|-	6|CL4355.Contig2_D4-2:439-456|-	6|Unigene20055_D5-1:423-440|-	6|CL5917.Contig3_D6-1:420-437|-	0.37	0	0.99	TCCTTGCTCTACTTTCAAATGAGACGTATACTTCAAAGCTGATGCATCCCTCCCAATAGTCCCACCACCACCAGAACCACCCAAGTAACCAAAACTTGCC	TAACTAGAAAAGTATCCATCAACATCATCACCACTGCCAAGGAACTCAGCTGGAGAGCTGTTCTGCCTAGCAAATCCTGACGACGATGTCCCCGCCGCGT
CPSSR_325	CL4239.Contig4_All	CCA	6|CL49.Contig1_D1-1:62-279|+	6|Unigene23730_D2-1:539-556|-	6|CL2309.Contig3_D3-1:539-556|-	N/A	5|Unigene28719_D5-1:107-121|+	N/A	0.43	0.33	0.99	TTCACTAATTCAATCAATCAAATCCAAATCCCTAATGGACTCTCGACGCCCAAATCGCACAGTTAGCGACCCAAAAGTCCGCCATGTCGGCTTCTTCACT	CAGACCACCGCATCTCCGCCCACCTCCACCGCTCTCTCCCCCGTCATGATCCCTCCGCCCCGCCACAACTCCGACTCCGCCGCACTCTCCCTCCCTCACC
CPSSR_326	CL4239.Contig4_All	CCA	6|CL49.Contig3_D1-1:62-279|+	N/A	6|CL2309.Contig3_D3-1:539-556|-	N/A	5|Unigene28719_D5-1:107-121|+	N/A	0.47	0.5	0.99	TTCACTAATTCAATCAATCAAATCCAAATCCCTAATGGACTCTCGACGCCCAAATCGCACAGTTAGCGACCCAAAAGTCCGCCATGTCGGCTTCTTCACT	CAGACCACCGCATCTCCGCCCACCTCCACCGCTCTCTCCCCCGTCATGATCCCTCCGCCCCGTCACAACTCCGACTCCGTCGCACTCTCCGTCACTCATG
CPSSR_327	CL2453.Contig3_All	CCA	6|Unigene22350_D1-1:30-247|+	2|CL7036.Contig2_D2-1:1439-1444|-	3|CL924.Contig1_D3-1:1716-1724|-	6|CL2778.Contig2_D4-2:1613-1630|-	6|CL439.Contig2_D5-1:421-438|+	6|CL1097.Contig6_D6-1:652-669|+	1.67	0	0.89	CATGCATGAAGATGAGATGTGTTCATGGCTTCACTATCCTTTAGTAGAGGATTCTTCATCTTTTGATCATAACTTTTGTGCTGCTGATCTGCTTTATCCG	TCTTCCTTCCATACAACGAGCGCCGCGAGCACAACTACAATGGCTACGACAACACTCCCTGTACCCACGAGTCATGTGAACATGAGCGAGCCGAAGCCAC
CPSSR_328	CL5056.Contig8_All	CCAA	5|Unigene12291_D1-1:220-439|+	5|Unigene5751_D2-1:228-247|-	5|CL3790.Contig1_D3-1:321-340|+	5|Unigene1718_D4-2:321-340|+	5|Unigene601_D5-1:313-332|+	3|Unigene777_D6-1:320-331|+	0.75	0	0.99	ATGATCTGAAAATATCTATTACAATATAGCGATACACAGTGAGGATCAACTCCAAAACTAAGATCTTTATACAATACATGGGCACCTCGATAGTGAAACC	CCCCGCCCCAATTGTCCTCAACATTATTGACTGTAAGTATCTGGCCTGGAAACAAAATATCAATGATTATTTGGCAATCACCGCTCCATTGGACCTGATG
CPSSR_329	Unigene680_All	CCG	5|Unigene6598_D1-1:152-366|+	5|Unigene14004_D2-1:280-294|-	5|Unigene12567_D3-1:255-269|+	5|Unigene12256_D4-2:258-272|+	5|Unigene14719_D5-1:535-549|-	4|Unigene19688_D6-1:262-273|+	0.37	0	0.99	TCTCTAAAAAATCTCCTCTTTCTCTCTCAAGAAATCCCCACACACTCTCTCTCTATAATCCACCATGACTTCCGACTCACCCACCCCAATCGACACAACC	CTGCCACAGCCGCCATCTCCTCCGCCGTTGTGCCTTCCTGCGCCTCCGATATCCACCCCTGCGACTGCGTCCGTCCGCCGTCTGCCTCCCCCTTGTTGGT
CPSSR_330	Unigene27735_All	CCG	5|Unigene12769_D1-1:145-359|+	5|Unigene11728_D2-1:123-137|+	N/A	5|Unigene19330_D4-2:329-343|+	5|Unigene9620_D5-1:124-138|+	4|Unigene12072_D6-1:136-147|+	0.4	0.17	0.99	TATCTCTTCATGGCCACTTCCATCACAACTCTTAACCCCAATCGGGTTAGGCCCCACACTACTCACCGCCTTCTCACTCCGACAACTCCCCATCCTTCCA	CGCTTCACTTCACCAGCCGTTCGATCAAATGCCTCAACCGTATTAGCATACCATTCAACACTCACTTTACTCGGCGCATAACACGTGTCAATCGATAATC
CPSSR_331	Unigene9793_All	CCG	5|Unigene16529_D1-1:48-262|+	5|Unigene16326_D2-1:1297-1311|-	3|Unigene23544_D3-1:183-191|+	4|Unigene12269_D4-2:1233-1244|-	3|Unigene17042_D5-1:1338-1346|-	4|Unigene16310_D6-1:183-194|+	0.82	0	0.98	TCTTGTCTTTCCCACAACACACAAAATGTCTCGTCGTACATACTCCTTACCCTCATGCTTCAACCCCACTGAGAGCCGCCACCCCACGGCTGAGCCGCCA	CCTCCAGTCTCCGGCAATTCAAACCTCACAACGTGCCTTTACCGTACACACATAGGCCACTTCTCCCTCACATGGTCTCGCTCCGCCGTTGGCCGGACCG
CPSSR_332	CL12841.Contig2_All	CCG	5|Unigene23181_D1-1:121-335|+	5|Unigene21395_D2-1:221-235|+	5|Unigene13671_D3-1:2534-2548|-	5|CL4150.Contig2_D4-2:1960-1974|-	3|Unigene24585_D5-1:131-139|+	5|Unigene18819_D6-1:2509-2523|-	0.75	0	0.98	GCCTCTAACCGAACAACAACCACCTCAACCGGATCCCGAACAACCATCGGAACCACCACAACCTCCACCACCGCGAGAGGAAGAGCCGCCGCAACGACTA	CCACCGCAAGAGGAAGATAGAGAAGAGTTTGGCGTTTATAAGACCAAAAGCATACAATTTCTGGGACGCAGCACTCCTATCATTCTCCAGAACGACAATG
CPSSR_333	CL740.Contig2_All	CCG	6|Unigene12326_D1-1:14-231|+	4|Unigene15423_D2-1:340-351|-	4|Unigene13860_D3-1:342-353|-	4|Unigene10768_D4-2:120-131|+	6|Unigene11235_D5-1:297-314|-	6|Unigene14093_D6-1:120-137|+	1	0	0.95	ACATTTCTCCTCCCACCACAAATCGCTCAATCACCAACAAACCTCCCCCTCAAAATGGACGGTCTCGATCACTCCTCAACTCCCCCACCCACCAATCCAA	ACGATCTCCCACCCACACTCCTCGACCTCACAAGCTACCAACTCCACGATCTCGACTCGGTCGAGTTATCTCCGAGTCTAACCGAGTTGGACTTAACCGC
CPSSR_334	CL5094.Contig2_All	CCG	6|Unigene16901_D1-1:48-265|+	4|Unigene13934_D2-1:147-158|+	6|Unigene19280_D3-1:693-710|-	N/A	6|Unigene20347_D5-1:687-704|-	N/A	0.87	0.33	0.98	CTTCTATCTCTTTCACACATTCTCGTTCTCTTAAAATTAACCATGTGGAGAAGAATCGTCTCTTCGCATCTCGCCAAAACCCTAGCTTCCTCTTCACGAT	CCACACCTCGTTCCGCCATCCCTCCGCCCTCCTCCTCCTTCATCCTCTGCCGCCACTTCTCCGCCGAACCCGCGGCTGCTGTGAAGAAGACGGTTGAGGA
CPSSR_335	Unigene20593_All	CCT	5|Unigene13182_D1-1:197-411|+	N/A	7|Unigene17652_D3-1:398-418|+	5|Unigene17052_D4-2:567-581|-	5|Unigene19384_D5-1:542-556|-	N/A	0.87	0.33	1	TTATTAACATAATCATCTTTAACAATACCCGCCATAAAACTCCTAACTTCCTCTCTAACCATCTCTTTAACAACCACCATTAACTCCTTACTAATCGCCC	TCTCCTTCTCCCGCCCCGTCCCGGGCAACGAAAGACTCAACGACAACGCGGGATGATCACCCGTCTCCCGCGAACATGAATCACTCAACTCCGACCCACA
CPSSR_336	CL1280.Contig1_All	CCT	6|CL2925.Contig1_D1-1:196-413|+	4|CL5859.Contig3_D2-1:1198-1209|-	7|Unigene20908_D3-1:1174-1194|-	5|CL4805.Contig2_D4-2:1168-1182|-	5|Unigene24016_D5-1:1168-1182|-	5|Unigene280_D6-1:1171-1185|-	0.94	0	0.99	TCCACCGCCACCACCGCCGCCGTACTACTACTCCCATGAACCCCACGCGCCGACGTTACCTCCACCGCCGCATCTATCACACCCGCCTTCATATGTCCAC	CCGCCGCAGCCGCAGCCGCAGCCACAGGCTCCGGCAGTCCACGCGTACTATAATTCAGTTGCGCCGTACAACGCGTGCAATTACGCGAACCCAATGATGA
CPSSR_337	CL1280.Contig1_All	CCT	6|CL2925.Contig2_D1-1:196-413|+	4|CL5859.Contig3_D2-1:1198-1209|-	7|Unigene20908_D3-1:1174-1194|-	5|CL4805.Contig2_D4-2:1168-1182|-	5|Unigene24016_D5-1:1168-1182|-	5|Unigene280_D6-1:1171-1185|-	0.94	0	0.99	TCCACCGCCACCACCGCCGCCGTACTACTACTCCCATGAACCCCACGCGCCGACGTTACCTCCACCGCCGCATCTATCACACCCGCCTTCATATGTCCAC	CCGCCGCAGCCGCAGCCGCAGCCACAGGCTCCGGCAGTCCACGCGTACTATAATTCAGTTGCGCCGTACAACGCGTGCAATTACGCGAACCCAATGATGA
CPSSR_338	CL6823.Contig2_All	CCT	6|Unigene13293_D1-1:197-414|+	4|Unigene10381_D2-1:293-304|+	6|Unigene14582_D3-1:295-312|+	6|Unigene16167_D4-2:766-783|-	6|Unigene28270_D5-1:749-766|-	4|Unigene19449_D6-1:296-307|+	0.94	0	0.98	TTAGCCAGATAAATCCCTGATATGCATCAGCAACTCCTTACAGGTCAGGTGACAAAGCAGCCAAACGTCTGCAAGATATGCTCAGCTTTGTCCATCAAGG	TGCCCACCAGCACCACTCCCAAACCCACCATCGTCAGCACCACTCTGCCACACACTCTGCCACGCCTGACTCGGCGGCTGCTGCTGCTGCGGCATAAACA
CPSSR_339	CL9665.Contig1_All	CCT	6|Unigene17403_D1-1:257-474|+	6|Unigene14315_D2-1:778-795|-	6|Unigene18779_D3-1:779-796|-	6|CL995.Contig1_D4-2:302-319|+	6|Unigene16503_D5-1:389-406|+	5|Unigene14478_D6-1:296-310|+	0.37	0	0.99	TCGTAAACTTCCGATGGAACAACGCCGACTCATGGGGCTCAACATGGTCATTCCTCGCCACCTCAATCGCCACCTACATCACCGCCGCCATCTTCGTCCA	ACTCCGCCGCAGCCGCCGCCCAATCCCACTAGGCCCCATCCCAGCCATCCACAGCCTAATTATGGTCACAACCTCCGTCGTAATCTTCATCGGAATCCTT
CPSSR_340	CL11958.Contig2_All	CCT	6|Unigene22911_D1-1:1096-1313|+	4|Unigene1658_D2-1:1073-1084|+	6|CL6365.Contig1_D3-1:386-403|-	6|Unigene403_D4-2:1075-1092|+	6|Unigene19433_D5-1:489-506|-	5|Unigene6292_D6-1:378-392|-	0.76	0	0.98	GCAGCGCCGAATATGAAGAACTTGGATTTGTCGAGCATTTGCCAGTCGATTTCCGCCGGTCCAGTAACCTGATTTTCCTGCTGCGTTGTTGCCGAGGATC	CCCTCGCTGCAGCAGCACTCAAGCTCATTTTCACCAAGAATTCTCAAACCCTAAGAAAAGTTTAGCTGTACAGAATTGGGGGAAAACGCAGAAGACGATA
CPSSR_341	CL5537.Contig2_All	CGA	5|CL772.Contig2_D1-1:101-315|+	5|CL2436.Contig5_D2-1:818-832|-	5|CL2657.Contig2_D3-1:656-670|-	5|Unigene20631_D4-2:658-672|-	5|CL3335.Contig2_D5-1:383-397|+	2|CL5298.Contig4_D6-1:1313-1318|-	1.12	0	0.88	AAAATTCCCATCCTATCCTCCGCTCCAAAATCCACCTCAACCCCACTTCCCTCACTTTCTCTCTCCTCACTCCTCCCTCCCCCACCCTCCAGATCCACTC	CCGCCGCCTCCGGCGATCATTCCACGACGTCCTTGAACTCGAGATCAACCACCCGTGGAAGTACGATGAAGGAGAGGGAGATGATGACGTCATGCACGCG
CPSSR_342	CL5537.Contig4_All	CGA	5|CL772.Contig3_D1-1:101-315|+	5|CL2436.Contig5_D2-1:818-832|-	5|CL2657.Contig2_D3-1:656-670|-	5|Unigene20631_D4-2:658-672|-	5|CL3335.Contig2_D5-1:383-397|+	2|CL5298.Contig4_D6-1:1313-1318|-	1.12	0	0.88	AAAATTCCCATCCTATCCTCCGCTCCAAAATCCACCTCAACCCCACTTCCCTCACTTTCTCTCTCCTCACTCCTCCCTCCCCCACCCTCCAGATCCACTC	CCGCCGCCTCCGGCGATCATTCCACGACGTCCTTGAACTCGAGATCAACCACCCGTGGAAGTACGATGAAGGAGAGGGAGATGATGACGTCATGCACGCG
CPSSR_343	CL75.Contig3_All	CGA	5|Unigene21798_D1-1:117-331|+	5|CL1357.Contig2_D2-1:281-295|+	5|Unigene20321_D3-1:201-215|+	4|Unigene25329_D4-2:214-225|+	4|CL5614.Contig2_D5-1:2111-2122|-	5|Unigene20769_D6-1:283-297|+	0.47	0	1	AACAACAACATCCTGAAAATCCCCAATCTCTCGATTCCCCCAAAACCCTAACCCTAGAAACCCCAGATTCCCCTCACCCACAAAGCCCCCATCTTTCCCT	CGGCGATTGCGTCCCCGCTACGGCTGGCCTTCGTCGCGGCGGAGTCGGTGGCGGAGGAGGATGGAGTAAGAGGAAGAAGCAGAAGCGGAGGCCGGCGGCT
CPSSR_344	CL7925.Contig3_All	CGAAC	5|CL7428.Contig1_D1-1:1551-1775|+	5|Unigene22638_D2-1:1637-1661|+	N/A	N/A	4|Unigene27447_D5-1:899-918|-	N/A	0.47	0.5	0.98	TAGCCAGTATTCGCACCTCTCTTTATTCTTATTCATCATCATCTCTAACTCTCCCTTCCTTCTTCTCTTTGCGATTTGCGCGACCCGAATCGAATCGAAT	CAAACCTTTTTTTTTAACTGTTCGGGCCTTATACGGAACGAAAAATAATTGAGGCCCCAAAACCCCTCTTGCAAAAAAATACATAAACCCTAGCCGACCC
CPSSR_345	CL7925.Contig3_All	CGAAC	5|CL7428.Contig2_D1-1:921-1145|+	5|Unigene22638_D2-1:1637-1661|+	N/A	N/A	4|Unigene27447_D5-1:899-918|-	N/A	0.47	0.5	0.98	TAGCCAGTATTCGCACCTCTCTTTATTCTTATTCATCATCATCTCTAACTCTCCCTTCCTTCTTCTCTTTGCGATTTGCGCGACCCGAATCGAATCGAAT	CAAACCTTTTTTTTTAACTGTTCGGGCCTTATACGGAACGAAAAATAATTGAGGCCCCAAAACCCCTCTTGCAAAAAAATACATAAACCCTAGCCGACCC
CPSSR_346	Unigene27914_All	CGC	5|Unigene15023_D1-1:146-360|+	5|Unigene17774_D2-1:1623-1637|-	5|Unigene15015_D3-1:246-260|+	3|Unigene14984_D4-2:250-258|+	3|Unigene19481_D5-1:245-253|+	5|Unigene23410_D6-1:243-257|+	0.94	0	0.98	TCCCCATTTTCCACCACCTCAGGCGGCGGCGGTCGCGGCCGAGGCCGTGGCGGTCCCGCCTCTTTCAACTTCGTCAGCGACTCGCCCGATTCACAACCCT	CATCACCACCGCAGGAATCAGGGAAAGTCTCGGGATACGGTCGGGGCCGCGGAACCCCACTTCCTGACTCGTTCTCGTCGCTCCTCTCAGCTATCGGCCG
CPSSR_347	CL33.Contig25_All	CGC	5|CL812.Contig18_D1-1:64-278|+	4|CL1755.Contig6_D2-1:1251-1262|-	4|CL984.Contig7_D3-1:2552-2563|-	4|CL2912.Contig25_D4-2:209-220|+	5|Unigene27059_D5-1:155-169|+	4|CL1333.Contig24_D6-1:156-167|+	0.47	0	1	CTTCCGCATCATCCTCCTCCTACTCTTCGTCCCCGTCCCCGTCTCCGTCCTCCCCCGCCGCATCGTTCCCTCCAATGAAGAAAGCCAAATCGCAAGCTGT	AGAAGCCTCCTCCGGAGACGCAAACCGGAGCACGAGCCCCACCGCCACTGCCGAATCTGACGCGGTGTTCGACGATGATCCCCAGCAGCGGCAGGGTGAT
CPSSR_348	CL33.Contig26_All	CGC	5|CL812.Contig28_D1-1:64-278|+	4|CL1755.Contig6_D2-1:1251-1262|-	4|CL984.Contig7_D3-1:2552-2563|-	4|CL2912.Contig25_D4-2:209-220|+	5|Unigene27059_D5-1:155-169|+	4|CL1333.Contig24_D6-1:156-167|+	0.47	0	1	CTTCCGCATCATCCTCCTCCTACTCTTCGTCCCCGTCCCCGTCTCCGTCCTCCCCCGCCGCATCGTTCCCTCCAATGAAGAAAGCCAAATCGCAAGCTGT	AGAAGCCTCCTCCGGAGACGCAAACCGGAGCACGAGCCCCACCGCCACTGCCGAATCTGACGCGGTGTTCGACGATGATCCCCAGCAGCGGCAGGGTGAT
CPSSR_349	CL10041.Contig1_All	CGC	5|Unigene22254_D1-1:710-924|+	N/A	2|Unigene18342_D3-1:819-824|+	N/A	4|Unigene24162_D5-1:807-818|+	5|Unigene21069_D6-1:807-821|+	1.22	0.33	0.95	AACTTTTGACTATCAACATCATAAGGCAAATTCCCAACAAACAGCTTAGCATCCTCAGAAGGCTCCTCAAACACTCCCTCTTCTTCTTCTTCGCCTTCTT	CTTGTTGGGTATTTCCCCAGGCGGGCTCAGCAACTTGTTCTTCTTCAACAACTTTGTCGTCCTGTTGTTGTGCTAGAGTGACAGTGCTGTCATCAGCAGT
CPSSR_350	CL4292.Contig3_All	CGC	6|CL7952.Contig2_D1-1:4490-4707|+	4|CL6281.Contig2_D2-1:4590-4601|+	4|CL1437.Contig2_D3-1:409-420|-	4|CL2390.Contig5_D4-2:4588-4599|+	4|CL384.Contig4_D5-1:4590-4601|+	4|CL3200.Contig1_D6-1:4573-4584|+	0.75	0	0.98	TATCAGCACAAGCAAAAAGCCTCGAGAACGGAACAGCAGCAGGAGGTGGCTCGATCTCTTCATTCTCATCATCGATCTCCTCATCTTCAGCCTCAGCTTG	CTCAGCACTCGCGTCCAAGTAAGGCGACGGAGATTCCGGCGGCTCGGAAACCTCCGAAACCGGCGTTAACGGCTGTATATGCGGCGGCGACCACCCGAAC
CPSSR_351	CL12150.Contig1_All	CGG	5|Unigene1163_D1-1:47-261|+	2|Unigene10571_D2-1:332-337|-	5|Unigene7963_D3-1:179-193|+	5|Unigene18071_D4-2:612-626|-	5|CL3797.Contig2_D5-1:176-190|+	4|Unigene14652_D6-1:615-626|-	1.11	0	0.89	ATCGTATCATCATCAAAACCAAGTAACAAACAACACCTCCGCAAATCTGAATTACGACTCACAACTCCGTCAAAACCGAGTTTTCTCCGAGTTGACTCGC	CTATGGACGGGCAGAATCGGGTGGCGCTGGCGCATGTAGTTTCGGATTGTGTAAAGCGGTGGTTTCAGGAGACGTTGAAGGAAGCTAAAGGTGGGGATAT
CPSSR_352	Unigene32640_All	CGG	5|Unigene20864_D1-1:1022-1236|+	6|Unigene21186_D2-1:142-159|-	5|Unigene19159_D3-1:1125-1139|+	6|Unigene22940_D4-2:1154-1171|+	7|Unigene23958_D5-1:1132-1152|+	5|Unigene19549_D6-1:1101-1115|+	0.75	0	0.98	AAGGAAAGACTGTTCTTGAAGCTCCCGGTGATCTCCGCCAAATCGTTACGAATTCCGGCGATCGCTTCCGATGATGATGACGGGAGCTCTGGTGAGAGTT	TGGTGGTTGGTGGCGGAGCGATGAAGTCGACGACGCCGCGGAGTTGGCGACTGAGTGATTCGGAGAGTATTACGATGTCATTTTGACTGTCGGGTTGAAG
CPSSR_353	Unigene10052_All	CGG	6|Unigene24222_D1-1:1650-1867|+	3|Unigene20449_D2-1:1752-1760|+	6|Unigene22065_D3-1:1748-1765|+	6|Unigene23829_D4-2:1751-1768|+	3|Unigene24952_D5-1:1750-1758|+	6|Unigene21711_D6-1:164-181|-	1.41	0	0.92	GAGTGTTGAGGGAGATTAGGGTTAAAAGCAGGGGCAGTAGGAGGGGTAGGATCAGGATTTTGGGGATACGGAGGGTAATTTGGGTAATTTTGAGGGTATT	GAGAGTAGCTGGAGGATAGCGGCGGAGCGGAGGCGGAGGAGTAAGGGTTTGGGTGATCGGCGGCGGGGTTTTGGAGGTGTGGTGGAGGGAAATTATAATA
CPSSR_354	Unigene16821_All	CGGAGC	4|Unigene329_D1-1:994-1217|+	3|Unigene19308_D2-1:304-321|+	N/A	N/A	4|Unigene23382_D5-1:304-327|+	4|Unigene1065_D6-1:486-509|-	0.43	0.33	1	TTATGACCGGAGGTCCAGGTATGCTGGACGAGAAAGCAGAAGAGATGATGAGAGATCCAGTCGTGATGGTGGCAGGTATTACAGAGACTCAAAATCTCGT	AGGAGTCGTAGTCACAGCAGGAGTAGGAGCCGGAGCATACAAGCTAGTCATCAAAGTCCACCAAGAGAAGCAAGCAAGGAAAAAAAATCGACATCTAGCA
CPSSR_355	CL7186.Contig1_All	CGT	5|CL5691.Contig1_D1-1:49-263|+	5|CL2775.Contig2_D2-1:311-325|+	5|Unigene826_D3-1:317-331|+	6|CL6400.Contig2_D4-2:149-166|+	5|CL2774.Contig2_D5-1:149-163|+	5|Unigene16198_D6-1:997-1011|-	0.37	0	1	AGGGATCAATGTGAGATGTGAAGGGAAGAGCGGGAAGAGCGACGACTCCTGGTCCTGGAAGGAAGGATATTGTCCAAATCGATTTCGGCAAGGGGGTCGC	CTTCTTCTACTTCATTTTCATCATCATCGCAGCCACCATCATCAGAATCATCACTGCCATCATCATCTTCAGAATCATTGTCTTCATCTTTTTCGATCAT
CPSSR_356	CL7186.Contig2_All	CGT	5|CL5691.Contig2_D1-1:49-263|+	5|CL2775.Contig2_D2-1:311-325|+	5|Unigene826_D3-1:317-331|+	6|CL6400.Contig2_D4-2:149-166|+	5|CL2774.Contig2_D5-1:149-163|+	5|Unigene16198_D6-1:997-1011|-	0.37	0	1	AGGGATCAATGTGAGATGTGAAGGGAAGAGCGGGAAGAGCGACGACTCCTGGTCCTGGAAGGAAGGATATTGTCCAAATCGATTTCGGCAAGGGGGTCGC	CTTCTTCTACTTCATTTTCATCATCATCGCAGCCACCATCATCAGAATCATCACTGCCATCATCATCTTCAGAATCATTGTCTTCATCTTTTTCGATCAT
CPSSR_357	CL526.Contig2_All	CGT	5|Unigene13129_D1-1:55-269|+	5|Unigene7468_D2-1:183-197|+	5|Unigene10204_D3-1:178-192|+	7|Unigene935_D4-2:160-180|+	5|Unigene15859_D5-1:155-169|+	5|CL5321.Contig2_D6-1:197-211|-	0.75	0	0.98	GGGAGATTAACGACATCATTAGTCTTCATATTCTCGACATTGGATTTAGCGAATGAGTCATCCGACAGCGTAAAAGGACGGTCATGATCTTCTTGTTGGC	CAGCGTCTTCGGTTGTTGAGAGGTTGATGCATGAGAAACGTTCAAGTGATGCGAAGAAGGCTCCGGCCACGCTGGTGCCAAGCCAGCTCGCGACGCCTTG
CPSSR_358	CL9278.Contig3_All	CGT	5|Unigene21618_D1-1:745-959|+	N/A	5|CL4536.Contig2_D3-1:556-570|+	5|CL430.Contig2_D4-2:177-191|-	6|CL8104.Contig2_D5-1:842-859|+	5|CL6148.Contig2_D6-1:836-850|+	0.4	0.17	0.98	TCGTCTTCGAAGCGAGACGGGGACTCGCCGTTACATGGGTGTGTTCCGTCTGGTGCTGATTCATCTTCGATGTTTTTGCGGTCCCATCCTGGAGGTGGCC	TTTGTTTGATTCGTTCCCAGCCAGGTGGCGGGCCTTCGTCTTCGTGTGGTGTTGCTGATTGTGTAAGTTCGTCTTTGTGTCCGTTTTCCATTTTTGTTTT
CPSSR_359	CL6219.Contig2_All	CT	6|CL2139.Contig2_D1-1:41-252|+	N/A	5|CL2943.Contig2_D3-1:121-130|+	5|Unigene26039_D4-2:133-142|+	N/A	N/A	0.47	0.5	0.96	CTACTGACTAGACCACCCGGTTCATCCATCAGCACTGATCGATCTCTCTAACATCTCCATTTCCATCATCTCTCAGATCCGATCTCATCACTCACACACA	AAAATCCCACCGTTGGATGCTGATCCCGATCGCGATCTCATGGCTTCTTCCTCCCCATCCTCATCGCCGTCATCATCATCCCAATCTCCGATAAAACGCA
CPSSR_360	CL14277.Contig1_All	CT	6|Unigene19936_D1-1:644-855|+	4|Unigene18258_D2-1:286-293|-	6|Unigene17364_D3-1:281-292|-	4|Unigene7839_D4-2:252-259|-	4|Unigene7788_D5-1:755-762|+	6|Unigene17863_D6-1:284-295|-	1	0	0.98	TCGTGAAGCTTTGCCAAATGTCTCATAGTTTGTGTATTCAATTCCTGATATAACCTGCTTGCTTTAACAGCAGCAGTAGCAAACTTTTTCATATCTGTAG	GAGATTCGTAAACACCTTCATCTGTCTCCAACTTGGTCAGTTCCACAAAAGACAACCCCAATTTTCCCAGTGTCTCCCCAATATCTTGCTGAGCTTTTAC
CPSSR_361	Unigene9683_All	CT	6|Unigene21402_D1-1:45-256|+	7|Unigene21322_D2-1:1752-1765|-	7|Unigene20892_D3-1:28-41|+	6|Unigene20975_D4-2:1636-1647|-	6|Unigene25922_D5-1:1542-1553|-	6|Unigene18790_D6-1:1661-1672|-	0.47	0	0.7	CTCTCACTATAAAAAATATATCCAATTTATTCGTCATCTGCGCTAGAAAATCCACTTTTTTTCTTAACAATTAAGCTTCCATTAATTTCCCTTTAAATCA	TCAATTCTTCATCACTTCTCCAAATAGAAAAAATCAGAATTCATTTATCTCTTTTGTTTATCATTCTCTCACAAAAAAAAAATTGAAAAATGGCGTCCAA
CPSSR_362	Unigene35903_All	CT	6|CL1083.Contig2_D1-1:28-239|+	6|Unigene13962_D2-1:173-184|-	6|Unigene9521_D3-1:157-168|+	9|Unigene20964_D4-2:164-181|+	N/A	6|Unigene6866_D6-1:168-179|-	1.2	0.17	0.99	ACGCATTTACCGTACAAGATTCAAAGTAAGTCCACCCGCAGCGAATCAAAACCCAAATCTCTCTATATAAATAGGCCATCTTTCAACCCTCATTATACTC	AGGCGCAGCTTTTACCACTCTAAGGAAAAACACAATGGTTGACCAAGTTCAGCACCCCAGTGTCATGCACAAGGTTGCTGGCCACCTTGTTGTTCGTTCC
CPSSR_363	Unigene4669_All	CT	7|Unigene1754_D1-1:264-477|+	N/A	N/A	7|Unigene26311_D4-2:154-167|+	N/A	6|CL3321.Contig1_D6-1:131-142|+	0.47	0.5	1	CACATCTGATAGACATCGGATAATGATGAAAAATATTGTGAAACTCACTATCTGTTGTAATGATTTTTGCCAAATCATATATTCAATGGTCGCTATATCA	TTATAATTCGTTTGATTTTAAGATTTTTTTAGGCTTTTTTATTAGAATTTAACTTGATACGTATGAGCTAGCTGTATTTTTGTTTATGTGAATGAATAAA
CPSSR_364	UK	CT	7|Unigene19397_D1-1:219-432|+	N/A	7|CL113.Contig3_D3-1:382-395|+	5|Unigene22527_D4-2:107-116|+	N/A	N/A	0.94	0.5	0.94	ATTGGTAATCCGTTGGTATGCACCAACGGATAAATCCGTTGATAAATCCGTTGGTATGTCCATTTTATCCATTTCCAGTTGCATCCAGCCACACATTCGA	TTCTCATTCTTTCTCCTCAAACCGACGCTCTCCCTCTCAAACTTGCTCTCTCAGTCGGACCCTTGCTCTCTCTGTTCCAACGCCGGAGCTGAATCAAATC
CPSSR_365	UK	CT	7|Unigene19398_D1-1:219-432|+	N/A	7|CL113.Contig3_D3-1:382-395|+	5|Unigene22527_D4-2:107-116|+	N/A	N/A	0.94	0.5	0.94	ATTGGTAATCCGTTGGTATGCACCAACGGATAAATCCGTTGATAAATCCGTTGGTATGTCCATTTTATCCATTTCCAGTTGCATCCAGCCACACATTCGA	TTCTCATTCTTTCTCCTCAAACCGACGCTCTCCCTCTCAAACTTGCTCTCTCAGTCGGACCCTTGCTCTCTCTGTTCCAACGCCGGAGCTGAATCAAATC
CPSSR_366	UK	CT	7|Unigene19400_D1-1:219-432|+	N/A	7|CL113.Contig3_D3-1:382-395|+	5|Unigene22527_D4-2:107-116|+	N/A	N/A	0.94	0.5	0.94	ATTGGTAATCCGTTGGTATGCACCAACGGATAAATCCGTTGATAAATCCGTTGGTATGTCCATTTTATCCATTTCCAGTTGCATCCAGCCACACATTCGA	TTCTCATTCTTTCTCCTCAAACCGACGCTCTCCCTCTCAAACTTGCTCTCTCAGTCGGACCCTTGCTCTCTCTGTTCCAACGCCGGAGCTGAATCAAATC
CPSSR_367	CL4705.Contig1_All	CT	7|CL1239.Contig1_D1-1:76-289|+	7|CL5341.Contig4_D2-1:1132-1145|-	7|Unigene22908_D3-1:1506-1519|-	8|CL7962.Contig4_D4-2:1132-1147|-	8|CL3573.Contig3_D5-1:169-184|+	N/A	0.49	0.17	0.99	AATCACTACAGTCTATCTCACACACAATACATTACATACACATATACATACACAACAAATTCTCTCATTTCCTCTCTATAATTTTCTAGGGTTTCAGATC	CATGATTTCTAGAGAGAGAAAGTTAAATTAGTGTTTAAGTGCTTGGAGTTTTGATAATAATTTGGTGTTGGAGGTAAGAGGGGGTGGTTTGATTAGATGT
CPSSR_368	CL4705.Contig2_All	CT	7|CL1239.Contig3_D1-1:76-289|+	7|CL5341.Contig4_D2-1:1132-1145|-	7|Unigene22908_D3-1:1506-1519|-	8|CL7962.Contig4_D4-2:1132-1147|-	8|CL3573.Contig3_D5-1:169-184|+	N/A	0.49	0.17	0.99	AATCACTACAGTCTATCTCACACACAATACATTACATACACATATACATACACAACAAATTCTCTCATTTCCTCTCTATAATTTTCTAGGGTTTCAGATC	CATGATTTCTAGAGAGAGAAAGTTAAATTAGTGTTTAAGTGCTTGGAGTTTTGATAATAATTTGGTGTTGGAGGTAAGAGGGGGTGGTTTGATTAGATGT
CPSSR_369	CL4705.Contig4_All	CT	7|CL1239.Contig4_D1-1:76-289|+	7|CL5341.Contig4_D2-1:1132-1145|-	7|Unigene22908_D3-1:1506-1519|-	8|CL7962.Contig4_D4-2:1132-1147|-	8|CL3573.Contig3_D5-1:169-184|+	N/A	0.49	0.17	0.99	AATCACTACAGTCTATCTCACACACAATACATTACATACACATATACATACACAACAAATTCTCTCATTTCCTCTCTATAATTTTCTAGGGTTTCAGATC	CATGATTTCTAGAGAGAGAAAGTTAAATTAGTGTTTAAGTGCTTGGAGTTTTGATAATAATTTGGTGTTGGAGGTAAGAGGGGGTGGTTTGATTAGATGT
CPSSR_370	CL10669.Contig3_All	CT	8|CL6147.Contig2_D1-1:17-232|+	9|CL7051.Contig1_D2-1:117-134|+	8|Unigene17901_D3-1:112-127|+	N/A	8|Unigene20016_D5-1:333-348|-	8|CL6501.Contig1_D6-1:201-216|-	0.4	0.17	0.99	TTCGGCATACAACAGGACGAGATTTCCCAACAAAACACAACAGCAACCGAGATTAATCCGATCTCTTTGATCAAATTACTCAACTGCTTAGCACGTTGCG	GCAATTCGAAATTCTGAATTTTCTATAGAGTTTATCTCTTCACCAAATATAGAATTCTTTATCTCCATCTCCTGTGTGCAATGTTTTAATTTTCAGAAAA
CPSSR_371	Unigene4158_All	CT	8|Unigene23215_D1-1:91-306|+	6|Unigene18270_D2-1:2442-2453|-	6|CL3225.Contig1_D3-1:193-204|+	6|CL5994.Contig1_D4-2:2548-2559|-	6|Unigene1578_D5-1:2528-2539|-	6|Unigene14868_D6-1:2285-2296|-	0.75	0	1	AAAACGCAATCTTTGCGTTATATTACTTCCATCAGAATCCACAAACACAAATTAAAAAGCAAAAACTTCTCTCATTACTATTATTCCCATCTTCTTTTTC	TCATGCATTCACCAACACTCTAACAACCTCTAAGCGTAAGCCTCACCAATCTTTTAACGCAAAGATGCAATCAGGTTTCGGCGGCGGAGGAGGAGGACCC
CPSSR_372	CL6844.Contig2_All	CTA	5|Unigene16228_D1-1:996-1210|+	N/A	N/A	N/A	6|Unigene23355_D5-1:284-301|-	5|Unigene18552_D6-1:1159-1173|+	0.47	0.5	0.98	AATATTGACGAGTTAAGAACTGGAGATGATGATTTGTCCAATTTGTTAAGGCCTTTGATACTTACAAGATGTAAATCAGAGCCAGCTAGGAAGACTATTG	CAGGAAAGCTTGTTGATTCAGAAATGGTATTATGGAAGAAGAGAAGGTTGGATTTTGCTGATTCTTCTTCATTTCATAATTTGTGATAACTTTTTTAATT
CPSSR_373	CL8474.Contig2_All	CTAA	5|Unigene7395_D1-1:110-329|+	N/A	N/A	3|Unigene444_D4-2:116-127|+	N/A	3|Unigene31604_D6-1:105-116|+	0.94	0.5	1	GAGAGAGTGCACAAAAAGTGTTTGATATATTGAATGTGAAAAATCTGCACAAGTATATTCACAAAGTAGCTCTCTAAGTAACTCTCTTTTTATACAAGTC	CTGTTATTGACAAATTGCCAACAAGCACCTGCTAATAACAATAAAACTATAGTACATGCTGATGGGGTGATTGATGCATTTTTGTACTCCCTCCCACCGT
CPSSR_374	Unigene13186_All	CTC	5|Unigene15818_D1-1:214-428|+	N/A	N/A	5|Unigene16520_D4-2:326-340|+	4|Unigene21033_D5-1:395-406|+	N/A	0.47	0.5	0.99	CTCACCTAACCTAACCCAACCCATCAACATTCACCAACACTGATCCGTCTCCCACCTCTTCCCAACAACCCCCCACCTAACCCCACCTCGTACACCACCA	AACCCCAAATCGTAAACAGCTCTCGCCATCGGATCCGAAAGCGTATCGTAAGCGCTCCGAATCTCAACAAACTCATTTGCATCAGCTTCGGGATGTTGCT
CPSSR_375	Unigene4161_All	CTC	6|CL4397.Contig4_D1-1:959-1176|+	4|Unigene14266_D2-1:702-713|+	6|CL1562.Contig3_D3-1:1469-1486|+	4|CL2727.Contig2_D4-2:1110-1121|-	4|CL1061.Contig5_D5-1:1369-1380|+	4|CL3399.Contig2_D6-1:189-200|+	0.94	0	0.98	TGGGAAAACTGATTGGTTTGCCCCATACCACCTTGTAAATTCATTGTTGGTTGTTGATGGATGGTCATATTCTTGAAAGGATATTGTGTAGAAGATGAAG	CTGTATGTTGATTATAGTACAACAAACTTCCATCACCAATCCTCAATTCTTCAGCCTTTGCAGCTTCCAAATGTTGTAAAGAAGTTGCTAAAGACAATGA
CPSSR_376	CL8901.Contig1_All	CTG	5|CL2213.Contig1_D1-1:476-690|+	5|Unigene20782_D2-1:573-587|+	3|Unigene17979_D3-1:533-541|-	5|Unigene19445_D4-2:514-528|-	3|Unigene23360_D5-1:577-585|+	3|Unigene16781_D6-1:570-578|+	1	0	1	CAGTAGCAGTCTCTGCATTCATAGACTGCATGCCGTTACTAGCACCTCCAGCCTGCATTGCCATCTGCCCTTGAAAAGCTTGTTGATATTGCTGGTGCAT	CAACATCTGCATTTGGTGTGGACTACTAAATTGTAATGGCATTTTTGGTGAGAACATTCCAGGTTGTTGAGCCATTGCCATTGCTGCCTGAGGATGTTGC
CPSSR_377	CL8901.Contig2_All	CTG	5|CL2213.Contig2_D1-1:476-690|+	5|Unigene20782_D2-1:573-587|+	3|Unigene17979_D3-1:533-541|-	5|Unigene19445_D4-2:514-528|-	3|Unigene23360_D5-1:577-585|+	3|Unigene16781_D6-1:570-578|+	1	0	1	CAGTAGCAGTCTCTGCATTCATAGACTGCATGCCGTTACTAGCACCTCCAGCCTGCATTGCCATCTGCCCTTGAAAAGCTTGTTGATATTGCTGGTGCAT	CAACATCTGCATTTGGTGTGGACTACTAAATTGTAATGGCATTTTTGGTGAGAACATTCCAGGTTGTTGAGCCATTGCCATTGCTGCCTGAGGATGTTGC
CPSSR_378	CL12467.Contig1_All	CTG	5|Unigene1487_D1-1:704-918|+	5|Unigene597_D2-1:1253-1267|-	5|CL6238.Contig2_D3-1:1066-1080|-	5|Unigene25781_D4-2:769-783|-	4|Unigene25116_D5-1:776-787|-	5|Unigene21428_D6-1:801-815|+	0.37	0	0.99	ACGTACTCCCAGCTGCACCACTTGTAGGTGCCACTGCCCACATAGGTGTAGCCGGGAGAATTCCCGATGGTCTCAGGATCCCTGCTGCAGCAGCAGCATC	TTGCGTTGTATCCTCCTCACCTCCACCACTTGCACCTTCACCGCCACTCTTTCGAGCATCCTTGTTTCCTCCTCCCGCATGATCCCCTTGATTGTCTTCT
CPSSR_379	Unigene1250_All	CTG	5|Unigene20912_D1-1:1139-1353|+	5|Unigene21600_D2-1:245-259|-	N/A	N/A	4|Unigene1964_D5-1:1146-1157|+	5|Unigene1234_D6-1:304-318|-	0.43	0.33	0.99	CAACGGGAGCCATTTGTGTAGTCAACTGCCCACCCTGAAACAACCCCGGCGTCTGTTGCTGCTGTTGCGGAGTCCCGAATCCGAACCCGAAACCGCCACT	TGGCTGTTGTTGAAACATCGACGGCGTCTGTTGTTGCTGCGTTTGTGGAGTGTAGAATAGTGAGGTTCCGGTGAACGAAGGAGTGAATGACGGAGTTGAC
CPSSR_380	CL2997.Contig2_All	CTT	5|CL2190.Contig1_D1-1:939-1153|+	6|CL5841.Contig1_D2-1:235-252|-	5|CL5117.Contig1_D3-1:229-243|-	5|CL7327.Contig1_D4-2:235-249|-	5|Unigene22234_D5-1:236-250|-	4|CL7161.Contig1_D6-1:235-246|-	0.58	0	1	AATTTAAGAGCCCCGACAGAGTGACCTTGCTATCTTTCTGTTCGCCTTCATTCTTTATCTTCTTAATCGGATCCTTCTCTTCCTCATCCTCACTGTCTTC	CTCCTCCTTTCTTCTACCAGCAAGATCAAGCGAACAATCGATATCCTCAATCACTATAATAGACTTGCCCGACGTCTCGATCAACAACTTCCTCAGCTCA
CPSSR_381	CL76.Contig10_All	CTT	5|CL2910.Contig1_D1-1:2890-3104|+	5|CL2526.Contig8_D2-1:3316-3330|+	5|CL2487.Contig5_D3-1:170-184|-	2|CL3215.Contig8_D4-2:77-82|-	2|CL4901.Contig4_D5-1:3098-3103|+	2|CL3939.Contig4_D6-1:3053-3058|+	1.5	0	0.72	TTCCCCTGAATATGATCGAGGACGGAGCGAGCAGAATTGAGAGAGATTCCGCGCTCAGGAGACGGCCCGCCGCAGATGATTCCAACTCTCAGAGCTCTTC	TCGCCACTGGAGTTGTCGCGGCGGCGCGTGCAACTACTTCAGAGCCAAAGCGCGTGGGCGTTTCCATGCAATGAGTGATCCGAATTGTGCGATTGAGCTT
CPSSR_382	CL76.Contig12_All	CTT	5|CL2910.Contig2_D1-1:812-1026|+	5|CL2526.Contig8_D2-1:3316-3330|+	5|CL2487.Contig5_D3-1:170-184|-	2|CL3215.Contig8_D4-2:77-82|-	2|CL4901.Contig4_D5-1:3098-3103|+	2|CL3939.Contig4_D6-1:3053-3058|+	1.5	0	0.72	TTCCCCTGAATATGATCGAGGACGGAGCGAGCAGAATTGAGAGAGATTCCGCGCTCAGGAGACGGCCCGCCGCAGATGATTCCAACTCTCAGAGCTCTTC	TCGCCACTGGAGTTGTCGCGGCGGCGCGTGCAACTACTTCAGAGCCAAAGCGCGTGGGCGTTTCCATGCAATGAGTGATCCGAATTGTGCGATTGAGCTT
CPSSR_383	CL76.Contig13_All	CTT	5|CL2910.Contig3_D1-1:2873-3087|+	5|CL2526.Contig8_D2-1:3316-3330|+	5|CL2487.Contig5_D3-1:170-184|-	2|CL3215.Contig8_D4-2:77-82|-	2|CL4901.Contig4_D5-1:3098-3103|+	2|CL3939.Contig4_D6-1:3053-3058|+	1.5	0	0.72	TTCCCCTGAATATGATCGAGGACGGAGCGAGCAGAATTGAGAGAGATTCCGCGCTCAGGAGACGGCCCGCCGCAGATGATTCCAACTCTCAGAGCTCTTC	TCGCCACTGGAGTTGTCGCGGCGGCGCGTGCAACTACTTCAGAGCCAAAGCGCGTGGGCGTTTCCATGCAATGAGTGATCCGAATTGTGCGATTGAGCTT
CPSSR_384	CL6762.Contig1_All	CTT	5|CL7487.Contig2_D1-1:171-385|+	5|CL4202.Contig3_D2-1:3419-3433|-	6|CL1045.Contig1_D3-1:3315-3332|-	4|CL2876.Contig4_D4-2:3314-3325|-	4|CL5864.Contig1_D5-1:259-270|+	4|CL1303.Contig3_D6-1:281-292|+	0.75	0	1	CTCAAACACAAAAAACATCATCGTACTTATATTACTTCTTCTTCTCATCGCAACCTCACCATACGTCCCCTGCTCCGCCGCCCCACTAGATTACTCCTCC	CATCTTCTTTTTTAACTCCCTCTCAATCTCTTCGCTTCAACTCTCACTTCTCCTCCCTCTCCCATCCCGCTGTCGCCACTCAACCCCCTCAAGATGTTGT
CPSSR_385	Unigene32125_All	CTT	5|Unigene22408_D1-1:1159-1373|+	5|Unigene15467_D2-1:1247-1261|+	4|Unigene12216_D3-1:1242-1253|+	5|Unigene20667_D4-2:371-385|-	N/A	5|Unigene599_D6-1:1143-1157|+	0.4	0.17	0.99	TCTCATTATAAAACCTCCTCGCGGCCTTAGACAATCCCGCCCCCGCGCCCGCGCCAACCCGCGCCTCGCCTTTCACCCCTTCCCTCTTCCCCTCCTTGTC	ACTCTGCTTCGGCTTAACATCGGTCACAGCCATAGCCTTAACGAGATGCTCAGGCGGCTCGGCTTGTATTCTGAGATTCCCATCTTCGCCTCGCACAATC
CPSSR_386	Unigene20451_All	CTT	5|Unigene23597_D1-1:1374-1588|+	2|CL2358.Contig2_D2-1:464-469|+	N/A	2|Unigene19451_D4-2:425-430|-	5|CL5552.Contig2_D5-1:481-495|-	2|Unigene1747_D6-1:59-64|+	1.47	0.17	0.57	TTTTGTTCTTGAAAGGACATAAACTGTGGGGTTTCCACACTTTGTAACATTTGTAGAAATGGCATTTTGTCGTCTAAGCTTGGTAGTGAAAAGTATTGTG	CATTCTCATATCTTATGCTTCCTGTGCTGGTAATTAAGCCTTGGTCTAAGCTGTACTCTACATCCAAATGCTCAGCAAGAAAGCAAGGATTTATAGGTCC
CPSSR_387	CL4048.Contig2_All	CTT	5|Unigene27620_D1-1:68-282|+	5|CL3611.Contig1_D2-1:259-273|-	4|Unigene26893_D3-1:99-110|-	5|Unigene17221_D4-2:226-240|-	5|Unigene8846_D5-1:168-182|+	4|Unigene15350_D6-1:134-145|-	0.47	0	0.96	AGAATAATCATCATCAAAACGATGGCTACTGAGAAGAAACCTGAAAATCTCATTATCCATAGCATCTTTGATATGTTCAAGCAGCCAGCCTCCTAGGCCG	CTGCTACCTGATGCAGCTGCGCTTCTCTTTCAGTGATGATCCCACAAGCTTTGAGGTCACAGAAAGAAGATGGGCTCCGCGCTATTATGCGCCGGGCCGC
CPSSR_388	CL8541.Contig1_All	CTT	6|CL8094.Contig1_D1-1:146-363|+	7|CL6190.Contig2_D2-1:317-337|+	6|CL2045.Contig2_D3-1:2201-2218|-	6|CL6256.Contig2_D4-2:317-334|+	N/A	N/A	0.43	0.33	0.99	CAAGACAGCAGTAGCGACGAAGACTGCGAAATTCAACGAAACAAAACCAAAACGACGCCGCAGCAGCAGAATCCCAGACACAATTCAATGACGCAACAAA	CAGCTCTGGAATCTAGAAGTTTCTGGAAAGCCGGCCTCTATGTTGCGGGCCCCACCACTTCCAACCTCTCCTCTTACGGGGATTTGGAGCATGCCAGAGT
CPSSR_389	CL4406.Contig3_All	CTT	6|Unigene22087_D1-1:1071-1288|+	6|Unigene22782_D2-1:1149-1166|+	N/A	6|Unigene21905_D4-2:1157-1174|+	7|Unigene27903_D5-1:1168-1188|+	N/A	0.43	0.33	0.99	ATAAGTGGAGACTGAAGTTGATTATGACCCATCAAAATAAACTCTTCATCTTCTTGTTCTAAGTTTACAACATTTTCCTCATTTCCACCATCTTCCACTA	CCCTTGGAATCCCAGCTTCCTCTCTCCCATTTACATTCCCCATTTTCTATTTTTGTTTTCAACAAAATCTTTGATTTTTATTTATTAATAAAAACCCAAT
CPSSR_390	Unigene23987_All	GA	10|Unigene21009_D1-1:1423-1642|+	8|CL7875.Contig1_D2-1:1605-1620|+	8|Unigene13620_D3-1:1667-1682|+	N/A	N/A	N/A	0.94	0.5	1	CAGGCTTCGATGATGCTACCGGAAACTTGAGCGCAAGATTCCCTACGGTAAGGCGCACGAATGGACATGGATCCATTTTAGTTGAAGTGGGAATATCCGC	TTTATTATTTGAGAGGGATTTCAGAACAATGTTGTCAGTTAAATGAGAGTAAAGGTGGAAAACATTGGGATTCGTGAACACTTGAAACAGGTTTTGTAAT
CPSSR_391	Unigene12967_All	GA	10|Unigene24636_D1-1:462-681|+	9|CL5285.Contig1_D2-1:562-579|+	N/A	N/A	9|Unigene28535_D5-1:561-578|+	N/A	0.47	0.5	0.99	TTAATGTGTGATTTGAGAATCCGCGTTTGAGTGTTCCGTATGTGAAGATTAGTGTTTTTGTTGTGCTGGGTTTCTGAGTTTGGATTCCCATTTTTGTGAT	AAGGAGGATTTTTTAGAGAGAGAAAGAGGAGTTTTAGAGAGAGAGGGAATCGAATACCCAGAAGCTAAAAAAGGAGGGTAATGATTCGGAAAATGGGAGT
CPSSR_392	CL10535.Contig1_All	GA	10|CL1172.Contig1_D1-1:1806-2025|+	9|CL7671.Contig1_D2-1:1882-1899|+	6|Unigene238_D3-1:2014-2025|+	9|CL2990.Contig1_D4-2:285-302|-	9|Unigene28534_D5-1:1939-1956|+	9|CL2417.Contig1_D6-1:1905-1922|+	1.25	0	0.91	CAATTTGACAAATACTAACAAAACAAAATCCGGAAAAAAAATAATATTGGATAGTCCAAAAATCAAGAATTTAAGCAACACCCATTAAAATTGATGTGAT	AAGGAGGATTTTTTAGAGAGAGAAAGAGGAGTTTTAGAGAGAGAGGGAATCGAATACCCAGAAGCTAAAAAAGGAGGGTAATGATTCGGAAAATGGGAGT
CPSSR_393	CL4325.Contig2_All	GA	6|CL6110.Contig1_D1-1:535-746|+	6|Unigene10530_D2-1:176-187|-	6|CL4054.Contig3_D3-1:380-391|+	4|CL5608.Contig2_D4-2:383-390|+	4|CL1458.Contig1_D5-1:176-183|-	4|CL4312.Contig2_D6-1:168-175|-	1	0	0.97	TCGTCGTCTTCGTATGGGTCGAGGAGGTCCATTTCTTCATCAGAATCCATCGCGATTTGATTAATTTATTTGATTTGTGAAAAAAGAGATTTTTGTGTGT	AATTGAGAGGATTTGTTTGTTTAGGGCTATTTAATTGAATTTGGAAAAGGTGATAAAAGTGGAGTAAATATTTTTGAGTGCCCAAAGAATAAAAAGAGAG
CPSSR_394	CL691.Contig3_All	GA	6|CL6508.Contig1_D1-1:916-1127|+	8|CL5548.Contig3_D2-1:1035-1050|+	6|Unigene7784_D3-1:184-195|+	N/A	N/A	N/A	0.94	0.5	0.97	CGTAGTGGGCGGCGGCGGTGACGGTGGCGAGACAAGAAGAAGATCGGAGAGAATTTGAACGGCAGAGAGATCTCAACAGCATCATTTTCCCCATTGTATT	AATTAGACCCAAAAAAGCAGTAGCAGTGCCTAATCTCCAGGAATGCGTATGTATGTATGTGTAAACTCTACAAAATTGCTGCTGGTGTTTTGTGTTACTG
CPSSR_395	CL691.Contig4_All	GA	6|CL6508.Contig2_D1-1:761-972|+	8|CL5548.Contig3_D2-1:1035-1050|+	6|Unigene7784_D3-1:184-195|+	N/A	N/A	N/A	0.94	0.5	0.97	CGTAGTGGGCGGCGGCGGTGACGGTGGCGAGACAAGAAGAAGATCGGAGAGAATTTGAACGGCAGAGAGATCTCAACAGCATCATTTTCCCCATTGTATT	AATTAGACCCAAAAAAGCAGTAGCAGTGCCTAATCTCCAGGAATGCGTATGTATGTATGTGTAAACTCTACAAAATTGCTGCTGGTGTTTTGTGTTACTG
CPSSR_396	CL2567.Contig2_All	GA	6|Unigene20428_D1-1:1419-1630|+	5|Unigene21033_D2-1:278-287|-	5|Unigene8148_D3-1:233-242|-	N/A	6|Unigene18683_D5-1:398-409|-	6|Unigene18232_D6-1:392-403|-	0.49	0.17	0.99	TATTTGGAGACTAAAAGCAATAGCTTTATTATTGATTAAAAGCTGTAATCTAAATTAAAAATAATGACTTCAAAGCTGAGAATGAAGAGAGAATAATGGT	TAGAGAGATGGGAATTTGGAAAAGTGGAGAGTGAAAGAATAAAGTGGAAAAAAGTAGTGCACAAAGTGGAGGAACTGAGGAAGGGAGATTTATTGGATTC
CPSSR_397	Unigene12179_All	GA	6|CL895.Contig1_D1-1:712-923|+	6|CL1074.Contig8_D2-1:812-823|+	6|CL201.Contig7_D3-1:815-826|+	N/A	7|CL2991.Contig5_D5-1:772-785|+	6|CL1927.Contig1_D6-1:115-126|+	0.4	0.17	1	CATGAAAATTTTGGATGCCGAGACACATTAAGAATATATTGCCCTTGAAAACTTAGTCCAGCCCCCTAAACAGATTTATCATCTTGTTGACACACAACAT	ACAAAAAGTGACTGTTACTGCAATAATAATTAAATACTATCTGGACTAACCTATACATAAAGTGGAAATAGAGATATATTCTTAACTTGCAGCAGATTAT
CPSSR_398	CL3156.Contig8_All	GA	6|CL895.Contig5_D1-1:688-899|+	6|CL1074.Contig8_D2-1:812-823|+	6|CL201.Contig7_D3-1:815-826|+	N/A	7|CL2991.Contig5_D5-1:772-785|+	6|CL1927.Contig1_D6-1:115-126|+	0.4	0.17	1	CATGAAAATTTTGGATGCCGAGACACATTAAGAATATATTGCCCTTGAAAACTTAGTCCAGCCCCCTAAACAGATTTATCATCTTGTTGACACACAACAT	ACAAAAAGTGACTGTTACTGCAATAATAATTAAATACTATCTGGACTAACCTATACATAAAGTGGAAATAGAGATATATTCTTAACTTGCAGCAGATTAT
CPSSR_399	CL3156.Contig3_All	GA	6|CL895.Contig6_D1-1:664-875|+	6|CL1074.Contig8_D2-1:812-823|+	6|CL201.Contig7_D3-1:815-826|+	N/A	7|CL2991.Contig5_D5-1:772-785|+	6|CL1927.Contig1_D6-1:115-126|+	0.4	0.17	1	CATGAAAATTTTGGATGCCGAGACACATTAAGAATATATTGCCCTTGAAAACTTAGTCCAGCCCCCTAAACAGATTTATCATCTTGTTGACACACAACAT	ACAAAAAGTGACTGTTACTGCAATAATAATTAAATACTATCTGGACTAACCTATACATAAAGTGGAAATAGAGATATATTCTTAACTTGCAGCAGATTAT
CPSSR_400	Unigene16817_All	GA	6|Unigene23664_D1-1:489-700|+	7|Unigene14458_D2-1:477-490|+	6|Unigene9798_D3-1:108-119|-	6|Unigene14611_D4-2:316-327|+	6|Unigene20214_D5-1:157-168|-	6|Unigene12285_D6-1:470-481|+	0.37	0	0.86	GAAGGAAGGAGACTTGTTTTTGGGCGAGTGCTTGTTGTTGTTGTTTGAGGATGTTGTTTTCAGAGAGCGTGTAATCATGTAAGCGAGGACTTCACAGTCG	AGTGAAGTTAGAGAGAAAATGGTTGCTGGAAGGAGAAGTTGAAGAAGTGAGAGGAAGTCTGTGGAAGTTGAAAATGGGTGGACTTGACCTTTGTTGTTTG
CPSSR_401	CL7306.Contig1_All	GA	6|CL1698.Contig1_D1-1:1224-1435|+	N/A	N/A	7|Unigene21382_D4-2:102-115|-	7|CL3924.Contig2_D5-1:1344-1357|+	5|CL5430.Contig1_D6-1:1136-1145|+	0.83	0.33	0.97	AAGTCGATATAAGCAATGTTCTTGAAGATGATCAAATAAAGATGGACCCTACAAAGAGATGCTGATCATGATTAAAATCATCAAAATTCTGTCAAGATCT	TGAGAGACAAGTCCATGAAGGCTTTTGTTGTAGTTGAGCTAAATCTTGAGGATGTTAAATAAATTGCCAATGATGAGTGTCAGCTTTCAATGATATACAT
CPSSR_402	CL7306.Contig1_All	GA	6|CL1698.Contig2_D1-1:1045-1256|+	N/A	N/A	7|Unigene21382_D4-2:102-115|-	7|CL3924.Contig2_D5-1:1344-1357|+	5|CL5430.Contig1_D6-1:1136-1145|+	0.83	0.33	0.97	AAGTCGATATAAGCAATGTTCTTGAAGATGATCAAATAAAGATGGACCCTACAAAGAGATGCTGATCATGATTAAAATCATCAAAATTCTGTCAAGATCT	TGAGAGACAAGTCCATGAAGGCTTTTGTTGTAGTTGAGCTAAATCTTGAGGATGTTAAATAAATTGCCAATGATGAGTGTCAGCTTTCAATGATATACAT
CPSSR_403	CL746.Contig3_All	GA	7|CL3171.Contig1_D1-1:1043-1256|+	9|CL5360.Contig2_D2-1:806-823|+	9|Unigene17565_D3-1:647-664|+	N/A	N/A	7|Unigene13628_D6-1:139-152|-	1	0.33	0.99	GAACGAGTCACCCGAGTTGGGACATGATGTACTAGTTATATAGAGAACAGACAGAAATCATTTGTTGTGTCGTGTCTTTAAGTCTTTGTAATAATGGGAT	AGATTCAATTTTGCTGTCTTCCGATTAGGGCAAACCGTCATTAATGGCGCGTTGAATTTTTCGCATACGCGCGTGGGCTAGCGCGTGTGGGTGTTGGGGT
CPSSR_404	CL746.Contig3_All	GA	7|CL3171.Contig2_D1-1:696-909|+	9|CL5360.Contig2_D2-1:806-823|+	9|Unigene17565_D3-1:647-664|+	N/A	N/A	7|Unigene13628_D6-1:139-152|-	1	0.33	0.99	GAACGAGTCACCCGAGTTGGGACATGATGTACTAGTTATATAGAGAACAGACAGAAATCATTTGTTGTGTCGTGTCTTTAAGTCTTTGTAATAATGGGAT	AGATTCAATTTTGCTGTCTTCCGATTAGGGCAAACCGTCATTAATGGCGCGTTGAATTTTTCGCATACGCGCGTGGGCTAGCGCGTGTGGGTGTTGGGGT
CPSSR_405	CL746.Contig3_All	GA	7|CL3171.Contig3_D1-1:710-923|+	9|CL5360.Contig2_D2-1:806-823|+	9|Unigene17565_D3-1:647-664|+	N/A	N/A	7|Unigene13628_D6-1:139-152|-	1	0.33	0.99	GAACGAGTCACCCGAGTTGGGACATGATGTACTAGTTATATAGAGAACAGACAGAAATCATTTGTTGTGTCGTGTCTTTAAGTCTTTGTAATAATGGGAT	AGATTCAATTTTGCTGTCTTCCGATTAGGGCAAACCGTCATTAATGGCGCGTTGAATTTTTCGCATACGCGCGTGGGCTAGCGCGTGTGGGTGTTGGGGT
CPSSR_406	CL746.Contig3_All	GA	7|CL3171.Contig4_D1-1:746-959|+	9|CL5360.Contig2_D2-1:806-823|+	9|Unigene17565_D3-1:647-664|+	N/A	N/A	7|Unigene13628_D6-1:139-152|-	1	0.33	0.99	GAACGAGTCACCCGAGTTGGGACATGATGTACTAGTTATATAGAGAACAGACAGAAATCATTTGTTGTGTCGTGTCTTTAAGTCTTTGTAATAATGGGAT	AGATTCAATTTTGCTGTCTTCCGATTAGGGCAAACCGTCATTAATGGCGCGTTGAATTTTTCGCATACGCGCGTGGGCTAGCGCGTGTGGGTGTTGGGGT
CPSSR_407	CL746.Contig3_All	GA	7|CL3171.Contig5_D1-1:1007-1220|+	9|CL5360.Contig2_D2-1:806-823|+	9|Unigene17565_D3-1:647-664|+	N/A	N/A	7|Unigene13628_D6-1:139-152|-	1	0.33	0.99	GAACGAGTCACCCGAGTTGGGACATGATGTACTAGTTATATAGAGAACAGACAGAAATCATTTGTTGTGTCGTGTCTTTAAGTCTTTGTAATAATGGGAT	AGATTCAATTTTGCTGTCTTCCGATTAGGGCAAACCGTCATTAATGGCGCGTTGAATTTTTCGCATACGCGCGTGGGCTAGCGCGTGTGGGTGTTGGGGT
CPSSR_408	CL746.Contig3_All	GA	7|CL3171.Contig6_D1-1:330-543|+	9|CL5360.Contig2_D2-1:806-823|+	9|Unigene17565_D3-1:647-664|+	N/A	N/A	7|Unigene13628_D6-1:139-152|-	1	0.33	0.99	GAACGAGTCACCCGAGTTGGGACATGATGTACTAGTTATATAGAGAACAGACAGAAATCATTTGTTGTGTCGTGTCTTTAAGTCTTTGTAATAATGGGAT	AGATTCAATTTTGCTGTCTTCCGATTAGGGCAAACCGTCATTAATGGCGCGTTGAATTTTTCGCATACGCGCGTGGGCTAGCGCGTGTGGGTGTTGGGGT
CPSSR_409	CL6237.Contig1_All	GA	8|Unigene18001_D1-1:2008-2223|+	7|CL5462.Contig2_D2-1:2092-2105|+	8|CL6753.Contig2_D3-1:2066-2081|+	7|Unigene17619_D4-2:1236-1249|+	8|Unigene25484_D5-1:976-991|+	7|CL6409.Contig2_D6-1:135-148|-	0.5	0	0.99	AACAGGAGGAGTTCCACTCATTGTTGGTCCTGCCATATGCCCAAGTAGAGGTTACACAACTTAAAAAATGAGAATATGAGATTGTATTTGTTACGCGAGC	GCGTGTGGATTTAAGCGTTGAAGGCTTTTTGATTATTGGTAATTACACAAGCGAGGCAGCAGAATCTCAGCGGGCGTACTTGAGAGTTGAGCTTGCTCAA
CPSSR_410	Unigene20056_All	GA	8|Unigene25772_D1-1:1630-1845|+	9|Unigene22856_D2-1:1770-1787|+	10|Unigene18261_D3-1:1738-1757|+	10|CL1463.Contig2_D4-2:2926-2945|-	9|Unigene21791_D5-1:1781-1798|+	8|Unigene18676_D6-1:1768-1783|+	0.82	0	0.98	TGTTTGCAACATCACCACCATCTTCCTCGGGTATATCAGCCTCATTATCCGACAATTCCTCAAGGTCTTCCAAGAAAGAGTCGGCTAGAGTTGCCATTGT	CAGAGATTTCTTGATTGCCGTTGAGTAGTATAACGAAATGCGGACGATAATGGTATATAGTTGAGAAGGTTTTCGTCGGTGTCGGGGGTTGAATCTGGAG
CPSSR_411	Unigene20052_All	GA	8|CL1224.Contig1_D1-1:1113-1328|+	6|CL1474.Contig5_D2-1:1108-1119|+	N/A	N/A	7|CL4234.Contig7_D5-1:1314-1327|+	N/A	0.82	0.5	0.99	CCCCTGAAAAATCCGCCAGACATTTTTTAGGGTTTTTTGGGGATTTGGGGGTTTTGAAGAGTGTTGATGTGAATTCGATGTGAGAGGGTTTTGCGAACGC	GCGAGCCGGAAATGAAAGTGGGATTTTGCGTGAAAATGAAGAGTGCGTTAAGTGTGTTTGGGTTTTTGAAGGCTTGAGCTTTATGGACTAATTTTGTTGT
CPSSR_412	Unigene20053_All	GA	8|CL1224.Contig2_D1-1:1008-1223|+	6|CL1474.Contig5_D2-1:1108-1119|+	N/A	N/A	7|CL4234.Contig7_D5-1:1314-1327|+	N/A	0.82	0.5	0.99	CCCCTGAAAAATCCGCCAGACATTTTTTAGGGTTTTTTGGGGATTTGGGGGTTTTGAAGAGTGTTGATGTGAATTCGATGTGAGAGGGTTTTGCGAACGC	GCGAGCCGGAAATGAAAGTGGGATTTTGCGTGAAAATGAAGAGTGCGTTAAGTGTGTTTGGGTTTTTGAAGGCTTGAGCTTTATGGACTAATTTTGTTGT
CPSSR_413	Unigene20054_All	GA	8|CL1224.Contig3_D1-1:1215-1430|+	6|CL1474.Contig5_D2-1:1108-1119|+	N/A	N/A	7|CL4234.Contig7_D5-1:1314-1327|+	N/A	0.82	0.5	0.99	CCCCTGAAAAATCCGCCAGACATTTTTTAGGGTTTTTTGGGGATTTGGGGGTTTTGAAGAGTGTTGATGTGAATTCGATGTGAGAGGGTTTTGCGAACGC	GCGAGCCGGAAATGAAAGTGGGATTTTGCGTGAAAATGAAGAGTGCGTTAAGTGTGTTTGGGTTTTTGAAGGCTTGAGCTTTATGGACTAATTTTGTTGT
CPSSR_414	Unigene20055_All	GA	8|CL1224.Contig4_D1-1:1058-1273|+	6|CL1474.Contig5_D2-1:1108-1119|+	N/A	N/A	7|CL4234.Contig7_D5-1:1314-1327|+	N/A	0.82	0.5	0.99	CCCCTGAAAAATCCGCCAGACATTTTTTAGGGTTTTTTGGGGATTTGGGGGTTTTGAAGAGTGTTGATGTGAATTCGATGTGAGAGGGTTTTGCGAACGC	GCGAGCCGGAAATGAAAGTGGGATTTTGCGTGAAAATGAAGAGTGCGTTAAGTGTGTTTGGGTTTTTGAAGGCTTGAGCTTTATGGACTAATTTTGTTGT
CPSSR_415	Unigene20056_All	GA	8|CL1224.Contig5_D1-1:1063-1278|+	6|CL1474.Contig5_D2-1:1108-1119|+	N/A	N/A	7|CL4234.Contig7_D5-1:1314-1327|+	N/A	0.82	0.5	0.99	CCCCTGAAAAATCCGCCAGACATTTTTTAGGGTTTTTTGGGGATTTGGGGGTTTTGAAGAGTGTTGATGTGAATTCGATGTGAGAGGGTTTTGCGAACGC	GCGAGCCGGAAATGAAAGTGGGATTTTGCGTGAAAATGAAGAGTGCGTTAAGTGTGTTTGGGTTTTTGAAGGCTTGAGCTTTATGGACTAATTTTGTTGT
CPSSR_416	Unigene20057_All	GA	8|CL1224.Contig6_D1-1:1160-1375|+	6|CL1474.Contig5_D2-1:1108-1119|+	N/A	N/A	7|CL4234.Contig7_D5-1:1314-1327|+	N/A	0.82	0.5	0.99	CCCCTGAAAAATCCGCCAGACATTTTTTAGGGTTTTTTGGGGATTTGGGGGTTTTGAAGAGTGTTGATGTGAATTCGATGTGAGAGGGTTTTGCGAACGC	GCGAGCCGGAAATGAAAGTGGGATTTTGCGTGAAAATGAAGAGTGCGTTAAGTGTGTTTGGGTTTTTGAAGGCTTGAGCTTTATGGACTAATTTTGTTGT
CPSSR_417	CL14435.Contig4_All	GA	9|CL5158.Contig2_D1-1:495-712|+	8|CL5975.Contig2_D2-1:197-212|-	8|Unigene15710_D3-1:564-579|+	9|Unigene15073_D4-2:579-596|+	8|CL5020.Contig1_D5-1:418-433|+	5|Unigene18520_D6-1:196-205|-	1.34	0	0.99	AGTTGTTGCCGAGGTGCCGAGGTATGCCGAGAAAGTGCCGAAGAATGTGAATGTGAAAATGAGTCCGAGGATGATTCATCAGCCTAGGTAGATTTAGAGT	AATGTTAGATCTAAGTACGTATATGAGTTGTGTGTTTTATTGTGTACATAAATAACGGATTTAGATCTGTTTGTGTATGAACTTGTTTGAGTTAGTTGAT
CPSSR_418	CL1256.Contig1_All	GA	9|Unigene21851_D1-1:740-957|+	N/A	9|CL3535.Contig1_D3-1:859-876|+	N/A	N/A	7|Unigene19387_D6-1:110-123|-	0.94	0.5	1	CTCAAAAGGCGATGCACTAATTCCAGGTGCTGGCTCGCTGAGGAGTCGTTGAGTTTCCTTGATGATTCTGCGAGGAAGGTTGTTGCCAGCCATATTTTGT	TGGGCTCTAGAGGAACACGCAAGTAGAGTCTCTGTGTTCAAGGAAAAATGATGGAGTTGATGTTAAAAGAAATCGCTCGAAAATGATGTAACCTTATTGT
CPSSR_419	Unigene35025_All	GA	9|Unigene24729_D1-1:1384-1601|+	9|Unigene18476_D2-1:1385-1402|+	9|Unigene22158_D3-1:1482-1499|+	8|Unigene23280_D4-2:264-279|-	9|Unigene23380_D5-1:1481-1498|+	9|Unigene19617_D6-1:1443-1460|+	0.37	0	1	GGGCGAGACTTGGATTTGTAAGCAGCGAAATTAAGGTTGGGGCAAAACGACGTCGTGTAATTCGAAATCGCCGACATTGTGATCAGCTTTAGCGTTTCTG	TTGTGTGATGATTTTAGAGAGAGAAAGATGAAGGCGGAGTGCCCAAAGCGGAAAAACCAAAAGTTGAGGCTTATGGCTGTTGTTGCTTCTGGGAATCTCT
CPSSR_420	CL7165.Contig1_All	GA	9|CL1321.Contig1_D1-1:15-232|+	N/A	N/A	9|CL7363.Contig2_D4-2:141-158|-	N/A	7|CL2928.Contig3_D6-1:161-174|+	0.94	0.5	1	GTCAAAATCAAAATCACAATATCGCTACTCCAAACTCTTAATCACATTTTCTCTAATTTTTCTCTTCGAATCTTCCAGAAACCCTAATTACTCAATCGCC	GTATTGAAGTCTGTGATAATCATGTCGAGGAAGATGCTTATTGATGGAGAGAAGGAGAGCGGTGTTCCTCCAGTGCAAGACGAGACAACATATGACTTTG
CPSSR_421	CL13691.Contig6_All	GAA	5|CL3220.Contig2_D1-1:1047-1261|+	N/A	4|CL6089.Contig3_D3-1:1002-1013|+	5|CL4741.Contig4_D4-2:697-711|-	5|CL3721.Contig5_D5-1:1393-1407|+	N/A	0.43	0.33	0.99	TAAATGATGAGAAAGCCCTGAATGGTGAAGAGCGGACAAAGGTTTCTAGTGGCGTTGATGACAATTCTTGTGTTGAAAAGCAGCCCAAGGCAAAGAAGAC	AAAGACAATAATTGACCCTAAAGGTAATGAAGCAACAACTGCTGGAGAAAATAAGGAGGTTGACAGAACTAAGCTCAGTATTTCTGAGGTCAGGATGTTG
CPSSR_422	CL13691.Contig4_All	GAA	5|CL3220.Contig7_D1-1:1047-1261|+	N/A	4|CL6089.Contig3_D3-1:1002-1013|+	5|CL4741.Contig4_D4-2:697-711|-	5|CL3721.Contig5_D5-1:1393-1407|+	N/A	0.43	0.33	0.99	TAAATGATGAGAAAGCCCTGAATGGTGAAGAGCGGACAAAGGTTTCTAGTGGCGTTGATGACAATTCTTGTGTTGAAAAGCAGCCCAAGGCAAAGAAGAC	AAAGACAATAATTGACCCTAAAGGTAATGAAGCAACAACTGCTGGAGAAAATAAGGAGGTTGACAGAACTAAGCTCAGTATTTCTGAGGTCAGGATGTTG
CPSSR_423	CL1838.Contig3_All	GAA	5|CL5530.Contig1_D1-1:95-309|+	4|CL5923.Contig2_D2-1:223-234|+	N/A	4|Unigene7204_D4-2:194-205|+	4|CL3004.Contig1_D5-1:234-245|+	N/A	0.43	0.33	0.99	TCCTCCGATCCAATCCGAACCCGAGCCCGAACCCGAACCAAAACCCGAACCTAAATCAACACAAAACGACGCCGAATCCAATGAAGAAGAGAACGATGAT	GGGGAATGTGGATTTTGCGTGTTCATGAAAGGCGGAGGATGCAAAGACCAATTCATAGCGTGGGAGAATTGCGTTGAACAAAGCGAGAAAAACAACGAGG
CPSSR_424	CL4323.Contig1_All	GAA	5|CL6769.Contig3_D1-1:998-1212|+	5|CL3829.Contig1_D2-1:153-167|-	6|Unigene21223_D3-1:154-171|-	6|Unigene19873_D4-2:1134-1151|+	6|CL6522.Contig2_D5-1:154-171|-	6|Unigene22641_D6-1:154-171|-	0.47	0	0.99	ATAGGCCTCGGAGTTTCGATCTGAAGAAGCAAAAGTGTCATTCCAGGAAGTTTTTTGAGTGTTGTTTGAGCCAGAACAAGGCATGAGATTTAGCTGTAGG	GAGGATTGGTTTTTGTTTTGAGGAAAGCTTAAGCTGAGACTCAAGCCCAAATCTTCCTTCTCAATCATCATGATGTTTTGTTGTTAAGAGATTCTTGTGC
CPSSR_425	Unigene35976_All	GAA	5|Unigene14555_D1-1:1008-1222|+	5|Unigene19432_D2-1:1128-1142|+	4|Unigene18838_D3-1:1182-1193|+	5|Unigene22022_D4-2:1183-1197|+	4|Unigene21072_D5-1:1156-1167|+	5|Unigene11140_D6-1:593-607|-	0.47	0	1	TAAGAAGGATTCATCTTTGGTTCCACGTCGCCTGAGGCCTCGTAAAGAACCTACATATTTTCTTGTGGATGAAGATGAACCAGAGCTTCTGGATATGAAT	AATGAACTTTATGAACGTATGAAAGAAGCAAAGATCCATTATCCATCAAGAGTGGATCAAGAATCCATTGAAATTTGTTATCCAGACACTAAATGTCTCG
CPSSR_426	Unigene1231_All	GAA	5|Unigene21782_D1-1:1112-1326|+	4|Unigene12462_D2-1:1859-1870|+	4|Unigene14258_D3-1:1683-1694|+	4|Unigene21590_D4-2:1746-1757|+	5|Unigene25759_D5-1:1743-1757|+	5|Unigene19362_D6-1:1674-1688|+	0.5	0	0.98	TCATGAAATTGAAAAGCAAGAAATTAACTTTACTCAACAGAGCTCAGAAGAAAATGAGACTGAAAGCTTAACACAAGAACTTTTCCTACAAGAAGATGAT	GACAGTGAGCCAAGTCTTTGTGCTTCTTTCTTAGCTTCTTTACTACACTCAGATTCAGAAGAAGATAAGGAACACCATGAAGAACAAAATCAAGAACAGA
CPSSR_427	Unigene1231_All	GAA	5|Unigene21782_D1-1:188-402|+	4|Unigene12462_D2-1:938-949|+	4|Unigene14258_D3-1:762-773|+	4|Unigene21590_D4-2:825-836|+	4|Unigene25759_D5-1:827-838|+	6|Unigene19362_D6-1:750-767|+	0.76	0	0.92	AGGAGGGCATGAGACTTCATGTGGGGCTGTGTTGGCTAGATGGCTCATGTCTTTGCATGAAGGTGATGTAAAAGGGAGAGATATTGAGTTTGTTGTAGGT	GATGAGGAGGAGGAAGAAGAAGAGGAGTTGGATGTGAAGAGTAACGGGAGTAGTAGAAGAAGAAGAAGGCATGTTTTCGAGAATATTGAGCTTGATGATA
CPSSR_428	Unigene31018_All	GAA	6|CL3891.Contig1_D1-1:1539-1756|+	6|CL4661.Contig4_D2-1:882-899|-	6|CL1712.Contig3_D3-1:662-679|+	6|CL8607.Contig3_D4-2:938-955|-	6|CL3878.Contig11_D5-1:1555-1572|+	5|CL4818.Contig4_D6-1:316-330|+	0.37	0	1	TCAAGGTGGAGAAGAACAAGAAAAAGCTATGAAGAGCTGCACATCGCAAAGTAGCAACATTGACGAAAAAATGAGGGATGAAGATGCCAGGAATCAAGGC	AAGGCTACGACGAGCAGCAACATGTCCCAAACTAGCAACCTTGACGAAAAAATGAAGGCAGAAGATGCCGGGAATCGAGGCGAAGAACAAGAAAAGGCTA
CPSSR_429	Unigene31004_All	GAA	6|CL3891.Contig3_D1-1:216-433|+	6|CL4661.Contig4_D2-1:882-899|-	6|CL1712.Contig3_D3-1:662-679|+	6|CL8607.Contig3_D4-2:938-955|-	6|CL3878.Contig11_D5-1:1555-1572|+	5|CL4818.Contig4_D6-1:316-330|+	0.37	0	1	TCAAGGTGGAGAAGAACAAGAAAAAGCTATGAAGAGCTGCACATCGCAAAGTAGCAACATTGACGAAAAAATGAGGGATGAAGATGCCAGGAATCAAGGC	AAGGCTACGACGAGCAGCAACATGTCCCAAACTAGCAACCTTGACGAAAAAATGAAGGCAGAAGATGCCGGGAATCGAGGCGAAGAACAAGAAAAGGCTA
CPSSR_430	Unigene11010_All	GAA	6|CL3891.Contig4_D1-1:410-627|+	6|CL4661.Contig4_D2-1:882-899|-	6|CL1712.Contig3_D3-1:662-679|+	6|CL8607.Contig3_D4-2:938-955|-	6|CL3878.Contig11_D5-1:1555-1572|+	5|CL4818.Contig4_D6-1:316-330|+	0.37	0	1	TCAAGGTGGAGAAGAACAAGAAAAAGCTATGAAGAGCTGCACATCGCAAAGTAGCAACATTGACGAAAAAATGAGGGATGAAGATGCCAGGAATCAAGGC	AAGGCTACGACGAGCAGCAACATGTCCCAAACTAGCAACCTTGACGAAAAAATGAAGGCAGAAGATGCCGGGAATCGAGGCGAAGAACAAGAAAAGGCTA
CPSSR_431	Unigene11010_All	GAA	6|CL3891.Contig5_D1-1:316-533|+	6|CL4661.Contig4_D2-1:882-899|-	6|CL1712.Contig3_D3-1:662-679|+	6|CL8607.Contig3_D4-2:938-955|-	6|CL3878.Contig11_D5-1:1555-1572|+	5|CL4818.Contig4_D6-1:316-330|+	0.37	0	1	TCAAGGTGGAGAAGAACAAGAAAAAGCTATGAAGAGCTGCACATCGCAAAGTAGCAACATTGACGAAAAAATGAGGGATGAAGATGCCAGGAATCAAGGC	AAGGCTACGACGAGCAGCAACATGTCCCAAACTAGCAACCTTGACGAAAAAATGAAGGCAGAAGATGCCGGGAATCGAGGCGAAGAACAAGAAAAGGCTA
CPSSR_432	Unigene13670_All	GAA	6|CL3891.Contig6_D1-1:562-779|+	6|CL4661.Contig4_D2-1:882-899|-	6|CL1712.Contig3_D3-1:662-679|+	6|CL8607.Contig3_D4-2:938-955|-	6|CL3878.Contig11_D5-1:1555-1572|+	5|CL4818.Contig4_D6-1:316-330|+	0.37	0	1	TCAAGGTGGAGAAGAACAAGAAAAAGCTATGAAGAGCTGCACATCGCAAAGTAGCAACATTGACGAAAAAATGAGGGATGAAGATGCCAGGAATCAAGGC	AAGGCTACGACGAGCAGCAACATGTCCCAAACTAGCAACCTTGACGAAAAAATGAAGGCAGAAGATGCCGGGAATCGAGGCGAAGAACAAGAAAAGGCTA
CPSSR_433	CL7502.Contig1_All	GAA	6|Unigene14688_D1-1:689-906|+	N/A	N/A	6|Unigene12478_D4-2:268-285|-	7|CL1701.Contig4_D5-1:199-219|-	6|Unigene15450_D6-1:764-781|+	0.43	0.33	1	GTCACGCTTTGCACAATCTGCAAAGGAAGCATTGCCCAATCCTTCAGGGATGGTGAGAAGAGGCTGAGAAGAGCAATCACAGACACAAGGAGCACAACTC	GACGAAGGATTGACAGCTGCAGCTAAGCCTTCTTTCAAATGCCAGTAAAGTGGTGGACCAACTATGTATCCAAACAAACACATTCCTAATAATCCTAACG
CPSSR_434	CL6301.Contig5_All	GAA	7|Unigene23285_D1-1:743-963|+	N/A	5|CL6484.Contig1_D3-1:887-901|+	N/A	6|CL1017.Contig6_D5-1:333-350|-	N/A	0.82	0.5	0.99	CATGACAGCAAAGTTCCTAGCTTGCACCAAAGGACCCCCAGCCAGAGCCTGAGCTTGCTGCAAAGAAGCCAAAGCCTTTGGGTCAGCAGCAGGAGTCATG	GAGATGTCAGAAGTGAGAGTACCCATCAAAGCACCAATAGCACCACCTTGAACAGAGCTTGTCACTGTCACAATAGCTGCCTCAACAGGCATGGTTTGCT
CPSSR_435	CL6301.Contig2_All	GAG	5|CL8210.Contig2_D1-1:1411-1625|+	4|CL4282.Contig2_D2-1:185-196|-	4|CL3508.Contig1_D3-1:1516-1527|+	5|CL8783.Contig2_D4-2:92-106|-	5|CL2165.Contig2_D5-1:92-106|-	N/A	0.49	0.17	0.98	CATCTCACATTAGACATCTGATGCTCAAAATGCAATCTTTTTGTATTGTTGTGTGAAAAAAAAAATGAAGTTTTCTTGAGATCTGAGAGAAAATGAGTGT	GCTTTTGTGTAGGGATATTGGAAGATGTTTGTTTGAAAGAGTTTACTGTGAGTGAGAGAGAAAGAAATAATGCATTCAAAGGACAGCTATATCACAGCTC
CPSSR_436	Unigene31329_All	GAG	5|Unigene14771_D1-1:236-450|+	6|CL6395.Contig3_D2-1:1290-1307|+	N/A	6|Unigene7032_D4-2:336-353|+	6|Unigene31896_D5-1:336-353|+	4|Unigene27524_D6-1:336-347|+	0.8	0.17	1	GGTTGCTTCAATGGGAGAGTGGGGAAAGGAGATTGAGCGAAATGTTGGAAATTGAGAGGGCGCTTCGCGGGATTGGAAGACGATGAGGTTGAGAGTGATA	AGTTTCGAGTTGTGTAATGTGAGTGAAGCAGCTCAAATTGAAACTCCGATTTTTGGTGATTGTTTTGCTGTGACAGATCTTTGTTTGATTTTGACATTTT
CPSSR_437	Unigene1600_All	GAG	5|Unigene20393_D1-1:181-395|+	5|Unigene17215_D2-1:572-586|-	5|Unigene8128_D3-1:275-289|+	4|Unigene16948_D4-2:402-413|-	N/A	5|Unigene16697_D6-1:284-298|+	0.4	0.17	0.99	ATTGGATACCATATCAATTTATATAGTTTCTATACAAACATCTTAAGCACTTGGACGGGCTAAACATGGGCCGATTTTTCAACAGCTGGAGAATGGAATT	CAGGAGCAGCGTTAGGGGGCCCGTAGTACTGAGGTAAACTTGTACTAGTAGCTTGTCTTCGGCCACGAGATCTTCCAATAAGGTAACAACCAATTGCCAA
CPSSR_438	CL14563.Contig13_All	GAG	5|Unigene26662_D1-1:371-585|+	5|CL1611.Contig19_D2-1:3937-3951|+	5|CL1144.Contig27_D3-1:3865-3879|+	4|CL1917.Contig18_D4-2:2130-2141|+	5|CL5356.Contig10_D5-1:648-662|+	5|CL1281.Contig3_D6-1:160-174|-	0.37	0	0.99	GATTCCTTTTCCACAGTATCAATTGTTGGCGGTGCAACAGCATCAGCCGCCGCCTCGTCGTTTGAAGAAGAAGCCGCATCAGCAGTCTTTGATCGTTTGT	AGCCTTGAGGAGAAGCAGGGGGTCGTTTAGAACACGAAGAGCTTCTTCTTGTTTCAACCATACTGCTTTTTTTGTGTTTGAGAGAGATTTGTTTGTTTTC
CPSSR_439	CL3783.Contig1_All	GAG	6|CL271.Contig1_D1-1:81-298|+	5|CL448.Contig3_D2-1:2131-2145|-	5|CL972.Contig4_D3-1:2266-2280|-	5|CL3011.Contig3_D4-2:187-201|+	5|CL446.Contig4_D5-1:2120-2134|-	5|CL4602.Contig6_D6-1:2121-2135|-	0.37	0	0.97	TATCTCTCTGATAATTTTAAGGATACCCTTCTTAAAAGTATCTGAGGATCAAGTGGACTGAGGTGGTTCTATGAGTAATAGAGGGAAGAGGAGATTGGGA	GACGATGACCAGCAGCGCGGGCGAAAGCGTCCTGCTCTCGCTAGTGTCATTGTAGAAGCGCTTAAGGTAGACAGTCTGCAAAGGCTTTGCTCGAGTTTGG
CPSSR_440	Unigene27626_All	GAG	7|Unigene18583_D1-1:1114-1334|+	6|Unigene32_D2-1:1214-1231|+	6|Unigene552_D3-1:1232-1249|+	N/A	6|Unigene195_D5-1:242-259|-	7|Unigene913_D6-1:242-262|-	0.49	0.17	0.99	GGAGGCGCCGGGAGAGTCGGCGGGGAAGGAGAGGATGTCGACGCGGTTGGTGGGTTCTTCGAGGAATGAACCGAGCGCGAGGCGCGGGCGGGATTGGGAT	AGGGAGAGGGCGTAGAGTGGGAATGGGGATGTGTGGGTGATTGAATAGGGAATTGGGGTTGGGAGATTTGGGGTTGTTGAGGACGTTTTGTCCATTTTGG
CPSSR_441	CL8896.Contig3_All	GAG	7|Unigene26316_D1-1:792-1012|+	N/A	N/A	7|CL936.Contig2_D4-2:1515-1535|+	3|CL5739.Contig1_D5-1:727-735|+	2|CL6078.Contig1_D6-1:1287-1292|+	2.28	0.33	0.83	ATCTCGGGTGGTGGAGAGTCGTAATCGGTATCATTATGATGGGCGGAGGGTGGATCATGGAAGACCTTAGAATTGGAATTGGAGGAAATATTGGATGAAT	GCTCATAATTAAGGTTGCTGTCATTTGCCTTGGGATATAATGTGTTGTTACCAACAACGGGACTCGGCGATGGAGCAATATGTGCTGTAGTTGCAGGAGG
CPSSR_442	CL11588.Contig1_All	GAGGA	4|Unigene17962_D1-1:1484-1703|+	2|Unigene19951_D2-1:127-136|-	2|CL6930.Contig2_D3-1:129-138|-	N/A	2|CL6634.Contig2_D5-1:129-138|-	5|CL2907.Contig2_D6-1:97-121|-	1.26	0.17	0.99	GTGATGGTTGCGGCTGTGATTCCAATGCCGCCTTTTCTGGTGCAGCCATCCTTTTACTTCTTCTGGGACTGGCTCGATCAAATTCAAAACCATAAACAAC	GAGGGAGGGCTTTCTTTTCGTTCCTGTTTTTTCCTCTTCAGGTTTAGTGTATGTCAAGTGTCAACTCAACAACAAATAATCCAAGTCGGGGATGTGTTAC
CPSSR_443	CL2672.Contig2_All	GAT	5|CL2498.Contig1_D1-1:418-632|+	6|CL3470.Contig3_D2-1:559-576|+	5|Unigene18369_D3-1:363-377|-	5|Unigene245_D4-2:474-488|+	5|Unigene24143_D5-1:466-480|-	5|Unigene15301_D6-1:496-510|+	0.37	0	0.99	GAGTGACTATGACAAGAACATGCAGGTTTACAACAAGAAGTTGGCTGAGGGAACCGATGATGCTGAAGACGAATCTGACAAGTCAAAGTCTGAAGTAAAC	GAAGCGGAGAGTGAAGAGGATGAAGATGATGACTAGAAATGGAAGGGTTGTGCAAATGGAAAGATTAAATAGTGTTATCTGGAGGCTACCAGACTTCATA
CPSSR_444	CL4167.Contig8_All	GAT	5|CL2895.Contig1_D1-1:2611-2825|+	5|CL1250.Contig5_D2-1:902-916|+	5|Unigene22134_D3-1:501-515|-	5|Unigene9984_D4-2:370-384|+	5|CL1378.Contig2_D5-1:2598-2612|+	6|CL2978.Contig6_D6-1:475-492|-	0.37	0	0.99	GCATGAAAAGAAGGAATCAGATTCTCAATCAACAGTGCACTTCAAGCATGAAAGTTCTGGAAGATTTGGCTCCCATAGTGATATCTCAGTTGATCTTGAC	AAGGAGCCTCAATACCGATTGGATCCAAAGTATGCAAATGTTAAAACTCCGGAGCGTCATGTGCGTACACGCCTTTACTTCACATCAGAATCTCACATCC
CPSSR_445	CL3934.Contig2_All	GAT	5|CL5595.Contig1_D1-1:24-238|+	5|CL5984.Contig2_D2-1:304-318|+	5|CL6659.Contig1_D3-1:1215-1229|-	5|CL4591.Contig1_D4-2:1327-1341|-	6|CL3145.Contig1_D5-1:124-141|+	5|CL7038.Contig1_D6-1:1299-1313|-	0.37	0	1	AAACCACCACCTCTCCGCCACCGTCACACACTCTCCGAGCCGTAGGCGGGCCCCACCACCGTCGAGCACAGTCAGAAACACATTTCCGATTGACAGACGA	GGACAATCTGTCACCACCAGATCCATTAGCTAGCCAAGACGAGATCGGATCAGAAGACGATTTGTTTTCAACGTACATTGATGTTGATAAATTGAATGGA
CPSSR_446	CL3934.Contig3_All	GAT	5|CL5595.Contig2_D1-1:24-238|+	5|CL5984.Contig2_D2-1:304-318|+	5|CL6659.Contig1_D3-1:1215-1229|-	5|CL4591.Contig1_D4-2:1327-1341|-	6|CL3145.Contig1_D5-1:124-141|+	5|CL7038.Contig1_D6-1:1299-1313|-	0.37	0	1	AAACCACCACCTCTCCGCCACCGTCACACACTCTCCGAGCCGTAGGCGGGCCCCACCACCGTCGAGCACAGTCAGAAACACATTTCCGATTGACAGACGA	GGACAATCTGTCACCACCAGATCCATTAGCTAGCCAAGACGAGATCGGATCAGAAGACGATTTGTTTTCAACGTACATTGATGTTGATAAATTGAATGGA
CPSSR_447	Unigene594_All	GAT	5|CL7969.Contig2_D1-1:239-453|+	5|CL5358.Contig9_D2-1:333-347|+	4|CL1730.Contig5_D3-1:981-992|-	5|CL4190.Contig4_D4-2:355-369|+	5|CL7295.Contig6_D5-1:343-357|+	5|CL5394.Contig8_D6-1:3306-3320|-	0.37	0	0.9	AGTACCACATAGAACTTCTGGCTTGAATCAATATCAGAAGCAGGAGAGAGAAGCTGCAATGCTGGCAAGAAAGCAGAAGACCTATGCAATAATTGATGCA	GCTCCTGTTGCTGCTGCACCTCAGAGATCAAAACTTAAACGTTTTAGGAAAAAAACTGAAGCTGTAGATGAAGAGGATGATGAGGTTGTTGAACGTCACG
CPSSR_448	CL7270.Contig1_All	GAT	5|Unigene16852_D1-1:1090-1304|+	4|Unigene20748_D2-1:1180-1191|+	4|Unigene20503_D3-1:138-149|-	6|Unigene21166_D4-2:129-146|-	3|CL8409.Contig2_D5-1:959-967|+	4|Unigene17210_D6-1:139-150|-	0.94	0	0.99	CGTCGCTGGAAACGCTACCTCTTCTTTGACTGCATGAATTGCCAGCGATTTTCGCGTTCTTGATTTCGGATAATGAATATTGGACAAGTTTAGCACGTGA	GAACTCACGTGACCGAGTGTGCGTGGTTTTGTGAGTGAAACAGCGAGAGCTGATAGTGATAGTGTTGAAGCCATGAATGAAAGAAAATACTAATAATGCT
CPSSR_449	Unigene16764_All	GAT	5|Unigene17068_D1-1:1010-1224|+	5|CL4033.Contig2_D2-1:1110-1124|+	4|Unigene24354_D3-1:210-221|-	5|Unigene16620_D4-2:225-239|-	5|Unigene23088_D5-1:219-233|-	5|Unigene11117_D6-1:191-205|-	0.37	0	1	TCCATAGACTGTCTCGGTGCTTTCGGATGGTTGGTGTGCAGTGAAGATGTTATTGCGGACAAGATGTCTCATGATGCGAGCAAGGCAAGTGATGTCAGGA	GTGCTAATATGTTTTGCTATGTCTGAGAGATTCATGGGACATCCATTACCATGAATGTGTATAATATCTGCGATTTTAAGCTCCACGGCACATTTCAAGG
CPSSR_450	CL9349.Contig1_All	GAT	5|Unigene26661_D1-1:827-1041|+	5|Unigene17751_D2-1:291-305|-	4|CL1077.Contig5_D3-1:2954-2965|-	N/A	N/A	5|Unigene12298_D6-1:170-184|-	0.43	0.33	0.99	GGTTTTGGTGTCTGTGAGTTTTGGTTTTGAATTACTGCTAGTTGGAGTGATGATGAGGTTGATTGCGTTGGAGCTGAGGATGTTGTTGATGATGATGATG	GTTGAGGGGGAGGAGGAGGATGTTGGTGATCTGAAGAAGATGACTCCATTTTATTTTTTTTTGGTGGAGAAAAAAATGTGGAATTGATTTCTGGGACAGA
CPSSR_451	CL4261.Contig1_All	GAT	6|CL4798.Contig1_D1-1:373-590|+	6|Unigene21709_D2-1:1055-1072|-	N/A	6|CL8082.Contig2_D4-2:961-978|-	5|CL5269.Contig4_D5-1:352-366|+	N/A	0.43	0.33	0.99	ACCCGAACCGAATCCGGAACCCCACAGGGCCGGGTCCGATGCGGAATCGAACACGGCCCAAATGGGGACTAGTGATGATAATGACAATGATGACGACGAC	TGGGAAGGTGTTGAGAGTACTGAGCTGGATGAGGCGTTCAGCGCTGCGACGTCGTTCGTGGCGGCTACTGTTGCGGGTGGTGGTGGGGGTGTGGCGCAAG
CPSSR_452	CL4261.Contig2_All	GAT	6|CL4798.Contig3_D1-1:373-590|+	6|Unigene21709_D2-1:1055-1072|-	N/A	6|CL8082.Contig2_D4-2:961-978|-	5|CL5269.Contig4_D5-1:352-366|+	N/A	0.43	0.33	0.99	ACCCGAACCGAATCCGGAACCCCACAGGGCCGGGTCCGATGCGGAATCGAACACGGCCCAAATGGGGACTAGTGATGATAATGACAATGATGACGACGAC	TGGGAAGGTGTTGAGAGTACTGAGCTGGATGAGGCGTTCAGCGCTGCGACGTCGTTCGTGGCGGCTACTGTTGCGGGTGGTGGTGGGGGTGTGGCGCAAG
CPSSR_453	Unigene16455_All	GAT	6|Unigene18160_D1-1:635-852|+	7|Unigene13511_D2-1:1695-1715|+	7|Unigene10730_D3-1:568-588|+	5|Unigene15485_D4-2:635-649|+	N/A	7|Unigene15820_D6-1:609-629|+	0.8	0.17	1	AGAGTGTTTGTGTTATTGTTAAGAGAAGCTTCTGCTCCATTTTGGTTTTTGAAATTCTTTTTGTCTCTTGTTCTTCTTGGTTTTCGCAGTTTAGAAGAAA	TCCTGGTGAAGTTTGAATTGATCTGTCTTGAAGCTTGATGCTTCGAATAGTTTTAGTACTAGTACTTTATTTGTGGTCTTCTGTAATTTGAATAATTAAT
CPSSR_454	CL4460.Contig2_All	GAT	6|Unigene19962_D1-1:590-807|+	5|CL6407.Contig3_D2-1:738-752|-	5|Unigene19900_D3-1:766-780|-	6|Unigene21587_D4-2:757-774|-	5|Unigene25313_D5-1:766-780|-	5|Unigene20484_D6-1:902-916|-	0.47	0	1	CACAGGAAGGATCAAGCACCCTGGTTCACTGCTTAGAGCTGTGCAGACTCTGGTCAGTCATTCACAGGTTAATGCAGTGGCAGTTGTCGGACGTTTTCCA	GTCAACTGGGACACTGATGAATACCGACAAGGAATGGGTATAGATACATTAGCGGGAGTGGAGGCAGTTATTAGCCACTTGGTTGTGAAGGAATTCCAGA
CPSSR_455	CL10503.Contig1_All	GAT	6|Unigene22936_D1-1:1024-1241|+	6|CL856.Contig3_D2-1:504-521|-	5|CL558.Contig2_D3-1:470-484|-	6|CL2357.Contig3_D4-2:1135-1152|+	N/A	N/A	0.43	0.33	1	GGTGGCTGCTGCTGCATAACGGGGTACGGATATCTTCCCCCCATCCAATTCCCATGTACAGCAGGATCCATATGGGGATGAGCCACACCTCCACCACCAC	CATATGGTGCCGGCAACGGCATTGGCATAGCCGAGGGTGGATAGTATCCAGGATACTGATAATACGGCGGCTGGTTCGGGTTCGGGTTCGCGTTCAGGTT
CPSSR_456	CL12467.Contig1_All	GAT	7|Unigene1487_D1-1:997-1217|+	6|Unigene597_D2-1:957-974|-	6|CL6238.Contig2_D3-1:770-787|-	6|Unigene25781_D4-2:473-490|-	7|Unigene25116_D5-1:474-494|-	7|Unigene21428_D6-1:1094-1114|+	0.5	0	1	GGCGCAATCAAATGATGCTGCTGCTGAAGCTGATGATGATGGTGTTGCTGTAAGCCAAGCATGGCAGCAGTAGGAGCAAACCCTCCTTGTTGATCATACG	ACTGAGGATGAGTAGCCAACCCCAAAGCGCTGTGAAACGAATGAGGAGCCGACTTAGAGGGAGGAGCGGAGAGCGTGGAGCCACTGCTCCGAAGCGAAAC
CPSSR_457	CL8407.Contig1_All	GATT	5|Unigene25334_D1-1:123-342|+	2|Unigene15581_D2-1:125-132|-	N/A	3|Unigene10703_D4-2:111-122|-	3|Unigene21618_D5-1:134-145|-	N/A	1.09	0.33	0.98	TAATCCATGAAAGTACGAGTAGCTCTGTTGTGAGAAGTTTGCATCAGTATAATTGTGTGCCTGTTAGCCATGAAGTTGCAGTTGGCGGAGATACAACAAG	GTCTTTTTGGGTGGGAAATTTCGCTACAGTGTTTAGTGAAGAAACACGGAAACTGTACACAAGACTGCACAATTATTGATCTCTAAAATTTGTTTCGTAT
CPSSR_458	CL12302.Contig1_All	GCA	5|CL2382.Contig5_D1-1:45-259|+	5|CL3083.Contig4_D2-1:145-159|+	4|CL1607.Contig2_D3-1:1613-1624|-	5|CL4515.Contig3_D4-2:1527-1541|-	5|CL2141.Contig3_D5-1:145-159|+	5|CL2378.Contig2_D6-1:145-159|+	0.37	0	0.99	AACCTAAATCCCAAAACGGCGTACTTTGCCCACAAATGCCTACTTCCCGTACTCGCGACGGCGACCGGTTCTACTACCCGCCGGCGGTGCGCCACCGCCT	GAGTGTTAATGGGTCGAAGAATTTGGTGAAAACAACGACGAATTTGAAGAGTTGTTTGGAAGAAAGTGAGAAGAGAGTTGGTGATACCAAGTTGACAAAT
CPSSR_459	CL4604.Contig1_All	GCA	5|CL5574.Contig2_D1-1:1507-1721|+	5|Unigene22432_D2-1:1600-1614|+	3|CL2905.Contig4_D3-1:601-609|-	N/A	5|CL3014.Contig4_D5-1:600-614|-	3|CL2435.Contig2_D6-1:585-593|-	0.98	0.17	0.99	TTCAATAGGCTCAGGCTCCTCAACTTTCTTGGCTTCCTCTTCAATTTTCTTTGGCTCTTCTTCCACAGCCTTTGGCTCCTCTTTCTTAGCCTCACTAGCT	GCTTCAGGCTCTTCCTTCTTAACTTCTTCAACCTCTTTCTTCGATTCCGGATTCTTCTCGTCCTCCTTCTTCTCCTCTACCGCCTTGCTCTTCGGCTCCT
CPSSR_460	CL9774.Contig2_All	GCA	5|CL7963.Contig1_D1-1:279-493|+	5|CL6079.Contig2_D2-1:447-461|+	7|CL6533.Contig3_D3-1:612-632|-	7|CL6456.Contig3_D4-2:401-421|+	7|CL1056.Contig3_D5-1:434-454|+	5|CL3786.Contig3_D6-1:675-689|-	1	0	0.99	CTCAGGTGTTTCTGGGGAAGGATCTGGTGTCACTATTGAGGGATCTGCCCCCATCACTGAAGAAGCAGTCGCAACTCCTCCAGCTGCTGACACAAAGGCC	GATGAGGATGACGATGATATAGACTTGTTTGGTGAGGAAACCGAAGAAGATAAGAAAGCTGCTGAAGAACGCTCAGCCGCCAAGAGCTCAGCAAAAAAGA
CPSSR_461	CL1426.Contig6_All	GCA	5|Unigene25045_D1-1:470-684|+	6|CL191.Contig5_D2-1:2439-2456|-	4|CL1927.Contig5_D3-1:1716-1727|-	N/A	N/A	5|CL250.Contig3_D6-1:570-584|+	0.71	0.33	1	GTCAAGAAGATCCACCAAACAAGTTGATAAATCAGTTCTTGCATAAGCAGAAAGCTTCAGGTGATGTTTGTTTAGACATGGATTTAGACATGCAAGACAT	ACAACAACAACGAGAAGAAGTTCATTTTTCTTTTAAGCAGTCTTCTAGTAGTAATGATGACGATGATGATTCTGTGAGAAGAAGAAATTACAAAGACTCT
CPSSR_462	Unigene5959_All	GCA	6|Unigene16939_D1-1:211-428|+	5|Unigene12373_D2-1:236-250|-	5|Unigene12130_D3-1:244-258|-	5|CL7202.Contig1_D4-2:227-241|-	4|CL6908.Contig1_D5-1:243-254|-	N/A	0.63	0.17	0.98	ATCTTCCTTACGTCCAAACCCTTTACGATTAAAATTCTTACTCCTCCACAAATTCTTCCTAAACTCCTTCGCATTAAATTCACCATCCATCGTCACCTCC	TCGTCATCGGCGGCCGAGCAACGGAGAGACACAACCGGTTTCCGGCAACCGACAACCCTCTTCACTCCCGCCGCCGCCGGGAACATGTCGGGGCGAATAG
CPSSR_463	CL10851.Contig2_All	GCA	7|Unigene22641_D1-1:951-1171|+	3|Unigene23125_D2-1:1069-1077|+	3|Unigene23549_D3-1:466-474|-	3|Unigene21652_D4-2:384-392|-	3|Unigene22654_D5-1:983-991|+	7|Unigene19247_D6-1:435-455|-	1.89	0	0.96	CTTAAAGCCCAAGTTGATGCCGAGGAAGATAAGCATGAGCAGACCTCTAGTTCTGGTTCCAGCAGTGGCAGTGGAAGTAGTGGGAGTGGCAGTGGTTCAG	GTGACGGTGAAGAAAGTGATGACGTCTCAGTTAACTCCATTTAAATTGCAATCTCTGCAGACTGAAAAGGAAGCTATAGCATTTGAATATGTCGCTGCGT
CPSSR_464	CL4555.Contig1_All	GCC	5|CL3916.Contig2_D1-1:619-833|+	5|CL3994.Contig3_D2-1:526-540|+	3|CL3585.Contig1_D3-1:566-574|+	5|CL7147.Contig2_D4-2:536-550|+	5|CL7562.Contig2_D5-1:626-640|+	5|CL6367.Contig1_D6-1:498-512|+	0.75	0	1	CGACGCCTTCTGATCATACTGTGAATAATCAACCGGAGCCGACGGCCCCGCATAGCTCTGCTGCCTCTCAATAAGCGGCCTCGACGGCGGAGGTGGCGGA	GCATAATACCCCGGATAGTACCCGGAATAAGAATCCGAATAACGATACGACGGTGCGGGCCCCGACGGAGAGTAAATTCTATAGTCGGGCGCAGCAGCTG
CPSSR_465	CL4555.Contig3_All	GCC	5|CL3916.Contig4_D1-1:483-697|+	5|CL3994.Contig3_D2-1:526-540|+	3|CL3585.Contig1_D3-1:566-574|+	5|CL7147.Contig2_D4-2:536-550|+	5|CL7562.Contig2_D5-1:626-640|+	5|CL6367.Contig1_D6-1:498-512|+	0.75	0	1	CGACGCCTTCTGATCATACTGTGAATAATCAACCGGAGCCGACGGCCCCGCATAGCTCTGCTGCCTCTCAATAAGCGGCCTCGACGGCGGAGGTGGCGGA	GCATAATACCCCGGATAGTACCCGGAATAAGAATCCGAATAACGATACGACGGTGCGGGCCCCGACGGAGAGTAAATTCTATAGTCGGGCGCAGCAGCTG
CPSSR_466	CL4542.Contig2_All	GCT	5|CL8132.Contig1_D1-1:218-432|+	N/A	N/A	2|CL8097.Contig3_D4-2:360-365|+	2|CL6017.Contig1_D5-1:309-314|+	2|CL1782.Contig2_D6-1:304-309|+	1.3	0.33	0.75	ATTTTGTCAAAAAGAAATGGCAACCTTGAATCCGTTCGATTTGCTTGGCGATGATGACGCGGAGGATCCCTCACAGCTCATTGCTGCTCAAAAAGCTGCG	TCCTCGGCTCAGCCCAAGAAATCCGGTTCGGCTCAGCCCAAAAAGTCGGCAAACCCCCCGGCTCAGCTCCCCTCCAAACCCGCTCCTCCTTCTCAAGCCG
CPSSR_467	CL829.Contig7_All	GCT	5|CL536.Contig1_D1-1:538-752|+	5|Unigene22485_D2-1:672-686|-	5|CL322.Contig8_D3-1:1014-1028|-	5|CL406.Contig16_D4-2:1275-1289|-	5|CL2628.Contig10_D5-1:533-547|+	6|CL1424.Contig2_D6-1:615-632|+	0.37	0	1	TGGAAACAGCCAATTATAAGGTATGCAACCAGAAAAGCAGAAAAGTCTGCCACCAAACAATGACACCCCTTCTTCAACTATCTGTGTTTGATCAATATGA	TCATGAGCAACCACATGAATGGCAGCATTTAATGGTTCATAGCCTGCTGAGAAAAGGATAAACCTGTAGCTTTCAAGTTCCAAAACAGCTTGAAGAACTC
CPSSR_468	CL829.Contig13_All	GCT	5|CL536.Contig2_D1-1:538-752|+	5|Unigene22485_D2-1:672-686|-	5|CL322.Contig8_D3-1:1014-1028|-	5|CL406.Contig16_D4-2:1275-1289|-	5|CL2628.Contig10_D5-1:533-547|+	6|CL1424.Contig2_D6-1:615-632|+	0.37	0	1	TGGAAACAGCCAATTATAAGGTATGCAACCAGAAAAGCAGAAAAGTCTGCCACCAAACAATGACACCCCTTCTTCAACTATCTGTGTTTGATCAATATGA	TCATGAGCAACCACATGAATGGCAGCATTTAATGGTTCATAGCCTGCTGAGAAAAGGATAAACCTGTAGCTTTCAAGTTCCAAAACAGCTTGAAGAACTC
CPSSR_469	CL829.Contig16_All	GCT	5|CL536.Contig3_D1-1:538-752|+	5|Unigene22485_D2-1:672-686|-	5|CL322.Contig8_D3-1:1014-1028|-	5|CL406.Contig16_D4-2:1275-1289|-	5|CL2628.Contig10_D5-1:533-547|+	6|CL1424.Contig2_D6-1:615-632|+	0.37	0	1	TGGAAACAGCCAATTATAAGGTATGCAACCAGAAAAGCAGAAAAGTCTGCCACCAAACAATGACACCCCTTCTTCAACTATCTGTGTTTGATCAATATGA	TCATGAGCAACCACATGAATGGCAGCATTTAATGGTTCATAGCCTGCTGAGAAAAGGATAAACCTGTAGCTTTCAAGTTCCAAAACAGCTTGAAGAACTC
CPSSR_470	CL829.Contig19_All	GCT	5|CL536.Contig4_D1-1:538-752|+	5|Unigene22485_D2-1:672-686|-	5|CL322.Contig8_D3-1:1014-1028|-	5|CL406.Contig16_D4-2:1275-1289|-	5|CL2628.Contig10_D5-1:533-547|+	6|CL1424.Contig2_D6-1:615-632|+	0.37	0	1	TGGAAACAGCCAATTATAAGGTATGCAACCAGAAAAGCAGAAAAGTCTGCCACCAAACAATGACACCCCTTCTTCAACTATCTGTGTTTGATCAATATGA	TCATGAGCAACCACATGAATGGCAGCATTTAATGGTTCATAGCCTGCTGAGAAAAGGATAAACCTGTAGCTTTCAAGTTCCAAAACAGCTTGAAGAACTC
CPSSR_471	CL829.Contig7_All	GCT	5|CL536.Contig5_D1-1:518-732|+	5|Unigene22485_D2-1:672-686|-	5|CL322.Contig8_D3-1:1014-1028|-	5|CL406.Contig16_D4-2:1275-1289|-	5|CL2628.Contig10_D5-1:533-547|+	6|CL1424.Contig2_D6-1:615-632|+	0.37	0	1	TGGAAACAGCCAATTATAAGGTATGCAACCAGAAAAGCAGAAAAGTCTGCCACCAAACAATGACACCCCTTCTTCAACTATCTGTGTTTGATCAATATGA	TCATGAGCAACCACATGAATGGCAGCATTTAATGGTTCATAGCCTGCTGAGAAAAGGATAAACCTGTAGCTTTCAAGTTCCAAAACAGCTTGAAGAACTC
CPSSR_472	CL829.Contig13_All	GCT	5|CL536.Contig7_D1-1:538-752|+	5|Unigene22485_D2-1:672-686|-	5|CL322.Contig8_D3-1:1014-1028|-	5|CL406.Contig16_D4-2:1275-1289|-	5|CL2628.Contig10_D5-1:533-547|+	6|CL1424.Contig2_D6-1:615-632|+	0.37	0	1	TGGAAACAGCCAATTATAAGGTATGCAACCAGAAAAGCAGAAAAGTCTGCCACCAAACAATGACACCCCTTCTTCAACTATCTGTGTTTGATCAATATGA	TCATGAGCAACCACATGAATGGCAGCATTTAATGGTTCATAGCCTGCTGAGAAAAGGATAAACCTGTAGCTTTCAAGTTCCAAAACAGCTTGAAGAACTC
CPSSR_473	CL829.Contig16_All	GCT	5|CL536.Contig8_D1-1:518-732|+	5|Unigene22485_D2-1:672-686|-	5|CL322.Contig8_D3-1:1014-1028|-	5|CL406.Contig16_D4-2:1275-1289|-	5|CL2628.Contig10_D5-1:533-547|+	6|CL1424.Contig2_D6-1:615-632|+	0.37	0	1	TGGAAACAGCCAATTATAAGGTATGCAACCAGAAAAGCAGAAAAGTCTGCCACCAAACAATGACACCCCTTCTTCAACTATCTGTGTTTGATCAATATGA	TCATGAGCAACCACATGAATGGCAGCATTTAATGGTTCATAGCCTGCTGAGAAAAGGATAAACCTGTAGCTTTCAAGTTCCAAAACAGCTTGAAGAACTC
CPSSR_474	CL829.Contig19_All	GCT	5|CL536.Contig9_D1-1:518-732|+	5|Unigene22485_D2-1:672-686|-	5|CL322.Contig8_D3-1:1014-1028|-	5|CL406.Contig16_D4-2:1275-1289|-	5|CL2628.Contig10_D5-1:533-547|+	6|CL1424.Contig2_D6-1:615-632|+	0.37	0	1	TGGAAACAGCCAATTATAAGGTATGCAACCAGAAAAGCAGAAAAGTCTGCCACCAAACAATGACACCCCTTCTTCAACTATCTGTGTTTGATCAATATGA	TCATGAGCAACCACATGAATGGCAGCATTTAATGGTTCATAGCCTGCTGAGAAAAGGATAAACCTGTAGCTTTCAAGTTCCAAAACAGCTTGAAGAACTC
CPSSR_475	CL829.Contig7_All	GCT	5|CL536.Contig10_D1-1:518-732|+	5|Unigene22485_D2-1:672-686|-	5|CL322.Contig8_D3-1:1014-1028|-	5|CL406.Contig16_D4-2:1275-1289|-	5|CL2628.Contig10_D5-1:533-547|+	6|CL1424.Contig2_D6-1:615-632|+	0.37	0	1	TGGAAACAGCCAATTATAAGGTATGCAACCAGAAAAGCAGAAAAGTCTGCCACCAAACAATGACACCCCTTCTTCAACTATCTGTGTTTGATCAATATGA	TCATGAGCAACCACATGAATGGCAGCATTTAATGGTTCATAGCCTGCTGAGAAAAGGATAAACCTGTAGCTTTCAAGTTCCAAAACAGCTTGAAGAACTC
CPSSR_476	CL829.Contig13_All	GCT	5|CL536.Contig11_D1-1:518-732|+	5|Unigene22485_D2-1:672-686|-	5|CL322.Contig8_D3-1:1014-1028|-	5|CL406.Contig16_D4-2:1275-1289|-	5|CL2628.Contig10_D5-1:533-547|+	6|CL1424.Contig2_D6-1:615-632|+	0.37	0	1	TGGAAACAGCCAATTATAAGGTATGCAACCAGAAAAGCAGAAAAGTCTGCCACCAAACAATGACACCCCTTCTTCAACTATCTGTGTTTGATCAATATGA	TCATGAGCAACCACATGAATGGCAGCATTTAATGGTTCATAGCCTGCTGAGAAAAGGATAAACCTGTAGCTTTCAAGTTCCAAAACAGCTTGAAGAACTC
CPSSR_477	CL829.Contig16_All	GCT	5|CL536.Contig12_D1-1:518-732|+	5|Unigene22485_D2-1:672-686|-	5|CL322.Contig8_D3-1:1014-1028|-	5|CL406.Contig16_D4-2:1275-1289|-	5|CL2628.Contig10_D5-1:533-547|+	6|CL1424.Contig2_D6-1:615-632|+	0.37	0	1	TGGAAACAGCCAATTATAAGGTATGCAACCAGAAAAGCAGAAAAGTCTGCCACCAAACAATGACACCCCTTCTTCAACTATCTGTGTTTGATCAATATGA	TCATGAGCAACCACATGAATGGCAGCATTTAATGGTTCATAGCCTGCTGAGAAAAGGATAAACCTGTAGCTTTCAAGTTCCAAAACAGCTTGAAGAACTC
CPSSR_478	CL829.Contig19_All	GCT	5|CL536.Contig13_D1-1:518-732|+	5|Unigene22485_D2-1:672-686|-	5|CL322.Contig8_D3-1:1014-1028|-	5|CL406.Contig16_D4-2:1275-1289|-	5|CL2628.Contig10_D5-1:533-547|+	6|CL1424.Contig2_D6-1:615-632|+	0.37	0	1	TGGAAACAGCCAATTATAAGGTATGCAACCAGAAAAGCAGAAAAGTCTGCCACCAAACAATGACACCCCTTCTTCAACTATCTGTGTTTGATCAATATGA	TCATGAGCAACCACATGAATGGCAGCATTTAATGGTTCATAGCCTGCTGAGAAAAGGATAAACCTGTAGCTTTCAAGTTCCAAAACAGCTTGAAGAACTC
CPSSR_479	CL829.Contig7_All	GCT	5|CL536.Contig14_D1-1:538-752|+	5|Unigene22485_D2-1:672-686|-	5|CL322.Contig8_D3-1:1014-1028|-	5|CL406.Contig16_D4-2:1275-1289|-	5|CL2628.Contig10_D5-1:533-547|+	6|CL1424.Contig2_D6-1:615-632|+	0.37	0	1	TGGAAACAGCCAATTATAAGGTATGCAACCAGAAAAGCAGAAAAGTCTGCCACCAAACAATGACACCCCTTCTTCAACTATCTGTGTTTGATCAATATGA	TCATGAGCAACCACATGAATGGCAGCATTTAATGGTTCATAGCCTGCTGAGAAAAGGATAAACCTGTAGCTTTCAAGTTCCAAAACAGCTTGAAGAACTC
CPSSR_480	CL829.Contig13_All	GCT	5|CL536.Contig15_D1-1:538-752|+	5|Unigene22485_D2-1:672-686|-	5|CL322.Contig8_D3-1:1014-1028|-	5|CL406.Contig16_D4-2:1275-1289|-	5|CL2628.Contig10_D5-1:533-547|+	6|CL1424.Contig2_D6-1:615-632|+	0.37	0	1	TGGAAACAGCCAATTATAAGGTATGCAACCAGAAAAGCAGAAAAGTCTGCCACCAAACAATGACACCCCTTCTTCAACTATCTGTGTTTGATCAATATGA	TCATGAGCAACCACATGAATGGCAGCATTTAATGGTTCATAGCCTGCTGAGAAAAGGATAAACCTGTAGCTTTCAAGTTCCAAAACAGCTTGAAGAACTC
CPSSR_481	CL829.Contig16_All	GCT	5|CL536.Contig16_D1-1:538-752|+	5|Unigene22485_D2-1:672-686|-	5|CL322.Contig8_D3-1:1014-1028|-	5|CL406.Contig16_D4-2:1275-1289|-	5|CL2628.Contig10_D5-1:533-547|+	6|CL1424.Contig2_D6-1:615-632|+	0.37	0	1	TGGAAACAGCCAATTATAAGGTATGCAACCAGAAAAGCAGAAAAGTCTGCCACCAAACAATGACACCCCTTCTTCAACTATCTGTGTTTGATCAATATGA	TCATGAGCAACCACATGAATGGCAGCATTTAATGGTTCATAGCCTGCTGAGAAAAGGATAAACCTGTAGCTTTCAAGTTCCAAAACAGCTTGAAGAACTC
CPSSR_482	CL829.Contig19_All	GCT	5|CL536.Contig17_D1-1:518-732|+	5|Unigene22485_D2-1:672-686|-	5|CL322.Contig8_D3-1:1014-1028|-	5|CL406.Contig16_D4-2:1275-1289|-	5|CL2628.Contig10_D5-1:533-547|+	6|CL1424.Contig2_D6-1:615-632|+	0.37	0	1	TGGAAACAGCCAATTATAAGGTATGCAACCAGAAAAGCAGAAAAGTCTGCCACCAAACAATGACACCCCTTCTTCAACTATCTGTGTTTGATCAATATGA	TCATGAGCAACCACATGAATGGCAGCATTTAATGGTTCATAGCCTGCTGAGAAAAGGATAAACCTGTAGCTTTCAAGTTCCAAAACAGCTTGAAGAACTC
CPSSR_483	CL829.Contig7_All	GCT	5|CL536.Contig18_D1-1:518-732|+	5|Unigene22485_D2-1:672-686|-	5|CL322.Contig8_D3-1:1014-1028|-	5|CL406.Contig16_D4-2:1275-1289|-	5|CL2628.Contig10_D5-1:533-547|+	6|CL1424.Contig2_D6-1:615-632|+	0.37	0	1	TGGAAACAGCCAATTATAAGGTATGCAACCAGAAAAGCAGAAAAGTCTGCCACCAAACAATGACACCCCTTCTTCAACTATCTGTGTTTGATCAATATGA	TCATGAGCAACCACATGAATGGCAGCATTTAATGGTTCATAGCCTGCTGAGAAAAGGATAAACCTGTAGCTTTCAAGTTCCAAAACAGCTTGAAGAACTC
CPSSR_484	CL829.Contig13_All	GCT	5|CL536.Contig20_D1-1:518-732|+	5|Unigene22485_D2-1:672-686|-	5|CL322.Contig8_D3-1:1014-1028|-	5|CL406.Contig16_D4-2:1275-1289|-	5|CL2628.Contig10_D5-1:533-547|+	6|CL1424.Contig2_D6-1:615-632|+	0.37	0	1	TGGAAACAGCCAATTATAAGGTATGCAACCAGAAAAGCAGAAAAGTCTGCCACCAAACAATGACACCCCTTCTTCAACTATCTGTGTTTGATCAATATGA	TCATGAGCAACCACATGAATGGCAGCATTTAATGGTTCATAGCCTGCTGAGAAAAGGATAAACCTGTAGCTTTCAAGTTCCAAAACAGCTTGAAGAACTC
CPSSR_485	CL829.Contig16_All	GCT	5|CL536.Contig21_D1-1:538-752|+	5|Unigene22485_D2-1:672-686|-	5|CL322.Contig8_D3-1:1014-1028|-	5|CL406.Contig16_D4-2:1275-1289|-	5|CL2628.Contig10_D5-1:533-547|+	6|CL1424.Contig2_D6-1:615-632|+	0.37	0	1	TGGAAACAGCCAATTATAAGGTATGCAACCAGAAAAGCAGAAAAGTCTGCCACCAAACAATGACACCCCTTCTTCAACTATCTGTGTTTGATCAATATGA	TCATGAGCAACCACATGAATGGCAGCATTTAATGGTTCATAGCCTGCTGAGAAAAGGATAAACCTGTAGCTTTCAAGTTCCAAAACAGCTTGAAGAACTC
CPSSR_486	CL829.Contig19_All	GCT	5|CL536.Contig22_D1-1:538-752|+	5|Unigene22485_D2-1:672-686|-	5|CL322.Contig8_D3-1:1014-1028|-	5|CL406.Contig16_D4-2:1275-1289|-	5|CL2628.Contig10_D5-1:533-547|+	6|CL1424.Contig2_D6-1:615-632|+	0.37	0	1	TGGAAACAGCCAATTATAAGGTATGCAACCAGAAAAGCAGAAAAGTCTGCCACCAAACAATGACACCCCTTCTTCAACTATCTGTGTTTGATCAATATGA	TCATGAGCAACCACATGAATGGCAGCATTTAATGGTTCATAGCCTGCTGAGAAAAGGATAAACCTGTAGCTTTCAAGTTCCAAAACAGCTTGAAGAACTC
CPSSR_487	Unigene35939_All	GCT	6|Unigene22886_D1-1:1739-1956|+	6|Unigene20180_D2-1:179-196|-	N/A	4|Unigene18842_D4-2:1761-1772|+	8|Unigene23668_D5-1:177-200|-	6|Unigene18817_D6-1:188-205|-	1.26	0.17	1	ATGACTTCTTCCCAGGAGGTGTTCTTGATAGGACTAACACTACCTTCACCAACGAGAGCAACTATATTAACAGGCACTTCATCATCATTTTCTTTCGAAA	CCGTTACAGCACTTTCTTGAGACACTGCACATGATGAGGATGTATGGTTCCGGGATAGAGGAAAATGCAACAGCGGCGGCCGGAATGTGGAGTTAGTGGT
CPSSR_488	Unigene13279_All	GCT	6|Unigene26931_D1-1:317-534|+	5|Unigene4079_D2-1:392-406|-	6|Unigene9479_D3-1:290-307|-	N/A	N/A	N/A	0.47	0.5	1	GAAGTAGTGCCACCACCATGATCACCATTAAAACTCACATCTTTGAGAACCCCAGTATGCAAAAACTCATTAAGCATAAGCCTTTGATGACCATGTTGCA	GAGGAAGATAATGATGGTGATGATGTCCAGTTGGGTTTGAGTTCCAGCGCTCAGTAGATACGTTTAGGTCAAGAGAGAGTCCATGAGGAAGCGGCGGCTG
CPSSR_489	CL1065.Contig2_All	GCT	6|CL1890.Contig2_D1-1:571-788|+	5|CL2242.Contig19_D2-1:666-680|+	6|Unigene19840_D3-1:678-695|+	6|CL1993.Contig3_D4-2:696-713|+	5|CL2643.Contig3_D5-1:688-702|+	5|Unigene19527_D6-1:304-318|-	0.5	0	1	TGATATAATGGGTCTTTTTGAGAAGTCCAATATGGTGTCTCCATTTTCTATGCATCAACAGCAACTCACAATGCTGGCACAGCAGCAGTCTCTACTTATG	AAATCTTCTGCTGTGGACCCCAAATTATCTGGTAATGCTCAACAATCTGGGTTGAGTGGCACCAACATGCCCAATCCAAACTGGCCAAACCTTGGCTTCC
CPSSR_490	CL1065.Contig10_All	GCT	6|CL1890.Contig4_D1-1:407-624|+	5|CL2242.Contig17_D2-1:889-903|+	N/A	N/A	5|Unigene26288_D5-1:505-519|+	N/A	0.47	0.5	1	GAAAGTATCACCAAGTCCACTTCAGTCCAATATGGTGTCTCCATTTTCTATGCATCAACAGCAACTCACAATGCTGGCACAGCAGCAGTCTCTACTTATG	AAATCTTCTGCTGTGGACCCCAAATTATCTGGTAATGCTCAACAATCTGGGTTGAGTGGCACCAACATGCCCAATCCAAACTGGCCAAACCTTGGCTTCC
CPSSR_491	CL1065.Contig12_All	GCT	6|CL1890.Contig5_D1-1:407-624|+	5|CL2242.Contig17_D2-1:889-903|+	N/A	N/A	5|Unigene26288_D5-1:505-519|+	N/A	0.47	0.5	1	GAAAGTATCACCAAGTCCACTTCAGTCCAATATGGTGTCTCCATTTTCTATGCATCAACAGCAACTCACAATGCTGGCACAGCAGCAGTCTCTACTTATG	AAATCTTCTGCTGTGGACCCCAAATTATCTGGTAATGCTCAACAATCTGGGTTGAGTGGCACCAACATGCCCAATCCAAACTGGCCAAACCTTGGCTTCC
CPSSR_492	CL1065.Contig2_All	GCT	6|CL1890.Contig6_D1-1:571-788|+	5|CL2242.Contig19_D2-1:666-680|+	6|Unigene19840_D3-1:678-695|+	6|CL1993.Contig3_D4-2:696-713|+	5|CL2643.Contig3_D5-1:688-702|+	5|Unigene19527_D6-1:304-318|-	0.5	0	1	TGATATAATGGGTCTTTTTGAGAAGTCCAATATGGTGTCTCCATTTTCTATGCATCAACAGCAACTCACAATGCTGGCACAGCAGCAGTCTCTACTTATG	AAATCTTCTGCTGTGGACCCCAAATTATCTGGTAATGCTCAACAATCTGGGTTGAGTGGCACCAACATGCCCAATCCAAACTGGCCAAACCTTGGCTTCC
CPSSR_493	CL1065.Contig10_All	GCT	6|CL1890.Contig8_D1-1:577-794|+	5|CL2242.Contig19_D2-1:666-680|+	6|Unigene19840_D3-1:678-695|+	6|CL1993.Contig3_D4-2:696-713|+	5|CL2643.Contig3_D5-1:688-702|+	5|Unigene19527_D6-1:304-318|-	0.5	0	1	TGATATAATGGGTCTTTTTGAGAAGTCCAATATGGTGTCTCCATTTTCTATGCATCAACAGCAACTCACAATGCTGGCACAGCAGCAGTCTCTACTTATG	AAATCTTCTGCTGTGGACCCCAAATTATCTGGTAATGCTCAACAATCTGGGTTGAGTGGCACCAACATGCCCAATCCAAACTGGCCAAACCTTGGCTTCC
CPSSR_494	CL1065.Contig12_All	GCT	6|CL1890.Contig9_D1-1:577-794|+	5|CL2242.Contig19_D2-1:666-680|+	6|Unigene19840_D3-1:678-695|+	6|CL1993.Contig3_D4-2:696-713|+	5|CL2643.Contig3_D5-1:688-702|+	5|Unigene19527_D6-1:304-318|-	0.5	0	1	TGATATAATGGGTCTTTTTGAGAAGTCCAATATGGTGTCTCCATTTTCTATGCATCAACAGCAACTCACAATGCTGGCACAGCAGCAGTCTCTACTTATG	AAATCTTCTGCTGTGGACCCCAAATTATCTGGTAATGCTCAACAATCTGGGTTGAGTGGCACCAACATGCCCAATCCAAACTGGCCAAACCTTGGCTTCC
CPSSR_495	Unigene5799_All	GCT	7|CL8361.Contig1_D1-1:940-1160|+	N/A	5|Unigene20314_D3-1:700-714|-	N/A	7|Unigene1129_D5-1:1042-1062|+	7|Unigene20511_D6-1:1104-1124|+	0.87	0.33	1	TCATCGTCTCCACGCCCCGAACTCCCAGTACCACCAGACAAAGAAGCAAGCAAATTCAAATGCCCATGAAGATACCCACCCTGCTGTTGCGCCTGCACCG	GAAACAAGAACGACCCTTGCTGCCCAACACCCATCTCGGGCGCAGGAGCAAAACTCCAAACCTGCCCGAAATCCGCCCGTGCCGGCAAAGCCCAAAACCC
CPSSR_496	Unigene21372_All	GCT	7|Unigene21716_D1-1:72-292|+	6|Unigene22256_D2-1:1296-1313|-	5|Unigene10190_D3-1:1232-1246|-	6|Unigene21109_D4-2:1290-1307|-	6|Unigene24242_D5-1:1248-1265|-	5|Unigene18440_D6-1:1236-1250|-	0.69	0	1	ATACTCCACAGACCTCTGCAATGGCTACCCACTAGACGATGAAGACTATGACAGCACATGCTCTACGCCCTACGTTAGCGCACCTTCAAGCCCTGGCCGC	CCAAATGCAGGATACTTCTTCAGTGCACCCGCAAGTCCCATGCACTACGTAACATGTTCTTACGCTGATGACTCTCCAGTCTTCTCATCCCATCATGCTC
CPSSR_497	CL5253.Contig4_All	GCT	7|CL1854.Contig1_D1-1:136-356|+	6|Unigene24581_D2-1:475-492|+	6|CL1955.Contig5_D3-1:1961-1978|-	6|CL5826.Contig1_D4-2:1950-1967|-	6|CL5318.Contig2_D5-1:236-253|+	6|Unigene20286_D6-1:576-593|-	0.37	0	1	ATCTCACCTTCTTCAGTTTTTTAGAGAGATGGTCTCAGATGCGAGCAAGAAGAAGGCAGCACAGAAGAAGGCTGCAGCTGCGGCAAAGAGAGGAGGGAAA	TCTAAGGCAGTGGCTGCTGTAGGGTCAGGGACATCATCTGCCTTGGCTAATGGAGTTGATGCTATGCGGATATCTGATCGGAATTGTACTGGTGTTCTGT
CPSSR_498	CL5253.Contig6_All	GCT	7|CL1854.Contig3_D1-1:136-356|+	6|Unigene24581_D2-1:475-492|+	6|CL1955.Contig5_D3-1:1961-1978|-	6|CL5826.Contig1_D4-2:1950-1967|-	6|CL5318.Contig2_D5-1:236-253|+	6|Unigene20286_D6-1:576-593|-	0.37	0	1	ATCTCACCTTCTTCAGTTTTTTAGAGAGATGGTCTCAGATGCGAGCAAGAAGAAGGCAGCACAGAAGAAGGCTGCAGCTGCGGCAAAGAGAGGAGGGAAA	TCTAAGGCAGTGGCTGCTGTAGGGTCAGGGACATCATCTGCCTTGGCTAATGGAGTTGATGCTATGCGGATATCTGATCGGAATTGTACTGGTGTTCTGT
CPSSR_499	CL3607.Contig1_All	GGA	5|CL5889.Contig1_D1-1:1126-1340|+	5|CL3565.Contig2_D2-1:1171-1185|+	5|CL3228.Contig2_D3-1:1285-1299|+	3|CL7649.Contig2_D4-2:1155-1163|+	5|CL7169.Contig2_D5-1:1258-1272|+	4|Unigene962_D6-1:94-105|-	0.76	0	0.98	ACCATGATGAGATGCTCGTGTCCCACCCGCTTAGATTATTATCTGATGATGGCGGAGTGAACGCGTTGTTGTCGTTCCAGCCGCCGTCGTTGTTGTTTGT	GAATAAGCGAAGAGGGAGGGATCTGATCGGAGATGGGCGGCCGGCGAGAGAGAGTTTGTTAATTAGGAATCGCATTGCGGGCTTTGTTTGTGTGTTGTTG
CPSSR_500	CL3607.Contig2_All	GGA	5|CL5889.Contig2_D1-1:1262-1476|+	5|CL3565.Contig2_D2-1:1171-1185|+	5|CL3228.Contig2_D3-1:1285-1299|+	3|CL7649.Contig2_D4-2:1155-1163|+	5|CL7169.Contig2_D5-1:1258-1272|+	4|Unigene962_D6-1:94-105|-	0.76	0	0.98	ACCATGATGAGATGCTCGTGTCCCACCCGCTTAGATTATTATCTGATGATGGCGGAGTGAACGCGTTGTTGTCGTTCCAGCCGCCGTCGTTGTTGTTTGT	GAATAAGCGAAGAGGGAGGGATCTGATCGGAGATGGGCGGCCGGCGAGAGAGAGTTTGTTAATTAGGAATCGCATTGCGGGCTTTGTTTGTGTGTTGTTG
CPSSR_501	CL5656.Contig3_All	GGA	5|CL7180.Contig1_D1-1:100-314|+	3|CL7132.Contig1_D2-1:191-199|+	3|CL6498.Contig1_D3-1:1253-1261|-	5|CL8248.Contig1_D4-2:1253-1267|-	3|Unigene24087_D5-1:211-219|+	5|CL2943.Contig1_D6-1:219-233|+	1	0	1	TATTGTTGTGACTCTTAATAAGGCTAACATGATAGGTCAAGACAAATTGAAGACTGAGGAGTTGAATCTGTGCTTTGAAAACCTTGTGATGCTTGGAGGT	GTAGGAGTAGGAGGGGAAATGATGATGGAAGGTGTGGTGATCAATGAATGGAAGGATATTCCCATGGAGCTCTTATGGCGAATCCTGTCTATTACCAAGG
CPSSR_502	CL4765.Contig2_All	GGA	5|Unigene29920_D1-1:47-261|+	4|CL605.Contig2_D2-1:2788-2799|-	4|CL3487.Contig2_D3-1:2861-2872|-	3|CL4129.Contig2_D4-2:2711-2719|-	4|Unigene22047_D5-1:547-558|+	4|Unigene19507_D6-1:2767-2778|-	0.58	0	0.92	TGGGGATGAAGGAGGGGCTCCATGCATCAAAGGTGGAAGTGCTGATTTTTGCAGAGGGTGTGGTGGTGTAGATTGTGTTACTCCAAGTGAATATGGTGGT	GGTGGCGACGGCGGTGGGAGTGTTGCTTTGCTTTGGGGAGGAGGACGTGGTGGTGTTAGTGTTGCTTTAGCAGGTGTGGGTGGTGTTAGATTGCTCGTAG
CPSSR_503	CL5852.Contig3_All	GGA	5|CL1891.Contig3_D1-1:3002-3216|+	N/A	N/A	6|CL212.Contig5_D4-2:152-169|-	N/A	6|CL5082.Contig2_D6-1:1054-1071|+	0.47	0.5	0.99	GTTTTTGTGGCTTGGTGGCGAATCTGGCTGAGCCGCCGAAAATGTCGCCGAGATCTTCGAATTTGTGGGGATCGGCGACGGGTTTCGCGGCGGCGGCGGT	GAAGAGGTTGTCGAAGTCGTTCATGGTGGAATGGAGAGTTGGGGAGGTTATAAAATTGGGATTTCGGGGATCTGTGATTGTGCGATGAGGAATTTTTGTT
CPSSR_504	CL5852.Contig3_All	GGA	5|CL1891.Contig5_D1-1:3341-3555|+	N/A	N/A	6|CL212.Contig5_D4-2:152-169|-	N/A	6|CL5082.Contig2_D6-1:1054-1071|+	0.47	0.5	0.99	GTTTTTGTGGCTTGGTGGCGAATCTGGCTGAGCCGCCGAAAATGTCGCCGAGATCTTCGAATTTGTGGGGATCGGCGACGGGTTTCGCGGCGGCGGCGGT	GAAGAGGTTGTCGAAGTCGTTCATGGTGGAATGGAGAGTTGGGGAGGTTATAAAATTGGGATTTCGGGGATCTGTGATTGTGCGATGAGGAATTTTTGTT
CPSSR_505	CL7796.Contig1_All	GGA	6|CL2588.Contig1_D1-1:92-309|+	5|CL1202.Contig2_D2-1:189-203|+	6|CL3138.Contig4_D3-1:181-198|+	6|CL5930.Contig2_D4-2:193-210|+	N/A	6|CL329.Contig2_D6-1:832-849|-	0.4	0.17	1	TCCTCCTCCTCTGGGTTGGGCTATGGAGCGGAAGACAGAGAGTGAAACAGCAGCAGCAGCCTCAACAACAACAAACACAAACATTAAGAAAGACGAGGTG	TACAACAGAAGCAACGTAAAGAAAGCAGAGTTACAATCAACGTTAACGGCACTCCTCGAAGATCCAATACTGTTGGACGTACCAAAAAAACCAAGCTTAC
CPSSR_506	CL7796.Contig2_All	GGA	6|CL2588.Contig2_D1-1:92-309|+	5|CL1202.Contig2_D2-1:189-203|+	6|CL3138.Contig4_D3-1:181-198|+	6|CL5930.Contig2_D4-2:193-210|+	N/A	6|CL329.Contig2_D6-1:832-849|-	0.4	0.17	1	TCCTCCTCCTCTGGGTTGGGCTATGGAGCGGAAGACAGAGAGTGAAACAGCAGCAGCAGCCTCAACAACAACAAACACAAACATTAAGAAAGACGAGGTG	TACAACAGAAGCAACGTAAAGAAAGCAGAGTTACAATCAACGTTAACGGCACTCCTCGAAGATCCAATACTGTTGGACGTACCAAAAAAACCAAGCTTAC
CPSSR_507	Unigene29035_All	GGA	6|Unigene14320_D1-1:235-452|+	4|Unigene8924_D2-1:302-313|+	N/A	5|Unigene11981_D4-2:172-186|-	4|Unigene16187_D5-1:311-322|+	6|Unigene4770_D6-1:288-305|+	0.89	0.17	0.97	GCTTCACAACTCTCGTCTTTCCGGCGCCGGCGCCACCTTTTCTGGGTCGTTGCAACAACCGAAATCAACCACCACCACTACTAGCTCCGGTTCCTCTTGC	TCGGTTGTCATGGCTCGACCCGACTCCGTCACTTCGGCGGCTGTGAATGTGCTTCCCGCTGGTAATATATGCCCGTCAGGGAGGGTTTTGACGACGGGGA
CPSSR_508	CL1641.Contig1_All	GGA	6|Unigene25675_D1-1:3115-3332|+	6|Unigene23617_D2-1:278-295|-	5|Unigene23350_D3-1:263-277|-	6|Unigene25936_D4-2:294-311|-	6|Unigene29355_D5-1:3227-3244|+	6|Unigene21438_D6-1:3211-3228|+	0.37	0	0.99	TCGCCGCAGCTGACGTCAGAGATCTCTGTACGGCGGGAGTATTCGGCGAGTTCACGGTGCCACCGCCATTTCCATTCGGCGAGTCGACGGCGGCGGTGGT	AGAGAGAGGTTTGGAAGAGGCGGTGCGACATGCGGCGGCGAAGATCTCGAAGGCAGTGAGACGGAGGTCGGAATCGGAGAGTTGGTCGGCGGCGAGTTGG
CPSSR_509	CL3130.Contig1_All	GGC	5|CL3411.Contig1_D1-1:3349-3563|+	5|Unigene23626_D2-1:3593-3607|+	5|Unigene13172_D3-1:118-132|-	5|Unigene23654_D4-2:128-142|-	5|CL6191.Contig2_D5-1:2898-2912|+	2|Unigene21182_D6-1:7-12|-	1.12	0	0.9	TTTCTTAAGCCTCTTCAATATCTCATACACGTTACGAATCTCCTCTCGGTTTTTCCGTTTGTTCGCGATTTCCTCTTGAGAGAGTGGCGGTGGAGTTTGT	GGTACGTCGTGCGAAGGAGGAGGTGGAGGTGGCGGTGGTGGTGATGGTGGCGGTGAGGGTTGAGGCGGTTGCGAGTAGATTTTTCGCTTCTTGAGTGGTT
CPSSR_510	CL3130.Contig1_All	GGC	5|CL3411.Contig2_D1-1:3491-3705|+	5|Unigene23626_D2-1:3593-3607|+	5|Unigene13172_D3-1:118-132|-	5|Unigene23654_D4-2:128-142|-	5|CL6191.Contig2_D5-1:2898-2912|+	2|Unigene21182_D6-1:7-12|-	1.12	0	0.9	TTTCTTAAGCCTCTTCAATATCTCATACACGTTACGAATCTCCTCTCGGTTTTTCCGTTTGTTCGCGATTTCCTCTTGAGAGAGTGGCGGTGGAGTTTGT	GGTACGTCGTGCGAAGGAGGAGGTGGAGGTGGCGGTGGTGGTGATGGTGGCGGTGAGGGTTGAGGCGGTTGCGAGTAGATTTTTCGCTTCTTGAGTGGTT
CPSSR_511	CL2649.Contig2_All	GGC	5|Unigene739_D1-1:46-260|+	6|CL3585.Contig2_D2-1:562-579|-	N/A	7|CL6472.Contig2_D4-2:506-526|-	N/A	5|CL4547.Contig2_D6-1:577-591|-	0.83	0.33	0.99	ATAAGTGAATTAGAAATTTGACTTCCGATCCGATTTTATAAAAAAATAGCACAAACAGAGATAGTCGCATAAGTACCCAATGGATTACCAAGGCGAAGAA	GTAACCATCAAAGAGTGCGAAGCAATGATCCAACGAAGCCTTCAAATTCCAAAGGTGAAGCTACTGATTGAGCATTTAACAAAAGCTGGTTGTGCAATTA
CPSSR_512	Unigene8540_All	GGC	5|Unigene18399_D1-1:880-1094|+	5|Unigene17925_D2-1:845-859|+	3|Unigene12837_D3-1:501-509|-	4|Unigene20371_D4-2:851-862|+	5|Unigene20831_D5-1:854-868|+	5|Unigene12071_D6-1:831-845|+	0.76	0	0.99	CTTCGTAGGAGCGGGCGATGTCGTCTTCGGAAGGGAGGGGGGAGTCGTCGAAGTAAGGCGGAGGGGTGTAGTCAGGAGGTGGGGAGGGTGGGGAGAAGAG	GGAGGAGGAGTCGTCGGAGAAGAGGGAGGATGTGTTGTCGATGTCGGAGGAGGGTTTTGAGGAGAGAGAGAGTTGGAGGGAGATGGGTTTGTAGAGAGAG
CPSSR_513	Unigene682_All	GGT	5|Unigene25201_D1-1:306-520|+	5|Unigene19362_D2-1:279-293|-	N/A	4|Unigene23467_D4-2:460-471|+	N/A	4|Unigene22751_D6-1:335-346|-	0.5	0.33	0.98	CTCCTCCGTCGACCAGCACGGCGGCGGAAGGCGGCGGGTGGTGGCCGTGGGTGGCGCCGTGGTTGGTACGAGAGCTGATTCCGGCGGCGGCGGCGATGGG	GATGATGAAGAGGAAGCCATGAGAAATGGGATTTGTAGAGAGAGAAAGTTAATGGTGGGTGAGATCTAGAGAGAGAAAGTGAAAATGCATGATATGGTGG
CPSSR_514	CL6362.Contig4_All	GGT	6|CL8339.Contig1_D1-1:366-583|+	4|CL5253.Contig1_D2-1:483-494|-	4|Unigene12475_D3-1:2-13|+	4|CL159.Contig3_D4-2:411-422|+	6|CL3432.Contig11_D5-1:3640-3657|-	6|CL7246.Contig2_D6-1:268-285|-	1	0	0.69	CGGAGGCCGTGGTGGTGGCGGTGGATACCGTAGCGGTGGTGGTAGTGGAGGTTACGGAGGAGGTCGTGGTGGTGGTTACAGTCGTGGTGGAGGCGGTTAC	TATGGAAGAGACAGTTACTCGCGTGGTGACTCTGAGGGTAACTGGAGGAGTTAGTTGAGAGTTGGTTGTGTTTTTATTTTGTTTTGTTCTGTTTTTGATA
CPSSR_515	CL6362.Contig6_All	GGT	6|Unigene16660_D1-1:458-675|+	4|CL5253.Contig1_D2-1:483-494|-	4|Unigene12475_D3-1:2-13|+	4|CL159.Contig3_D4-2:411-422|+	6|CL3432.Contig11_D5-1:3640-3657|-	6|CL7246.Contig2_D6-1:268-285|-	1	0	0.69	CGGAGGCCGTGGTGGTGGCGGTGGATACCGTAGCGGTGGTGGTAGTGGAGGTTACGGAGGAGGTCGTGGTGGTGGTTACAGTCGTGGTGGAGGCGGTTAC	TATGGAAGAGACAGTTACTCGCGTGGTGACTCTGAGGGTAACTGGAGGAGTTAGTTGAGAGTTGGTTGTGTTTTTATTTTGTTTTGTTCTGTTTTTGATA
CPSSR_516	Unigene16250_All	GGT	7|CL1071.Contig1_D1-1:1738-1958|+	6|CL2587.Contig1_D2-1:409-426|-	6|Unigene10775_D3-1:497-514|+	N/A	4|Unigene3024_D5-1:309-320|-	N/A	1.09	0.33	1	AAACAAGAATAAACATATCTTGTTGGTATATGCTCTCGAATTCAATGTTGCACTTGTCACCGATCCTCTTGTGCTAGTGGAAGGGGTAGAGCGAGGCTGA	GGCTGAGGAGACTGACAAGGTGGAGCATGATCATGTGGAGATAGAGAAACATGTCCAGCATTCTCTTTCTGGTAAGCTGGATGATGATCATGATCATAAT
CPSSR_517	Unigene35277_All	GT	6|Unigene12942_D1-1:38-249|+	5|Unigene14105_D2-1:140-149|+	5|Unigene40020_D3-1:101-110|+	N/A	5|Unigene14328_D5-1:138-147|+	N/A	0.43	0.33	1	GGTTTTGGTTTCGTTAGTTTGAAGTATAATCTATGAGTTGTTAATTAAATTGTTTGGTTTTCTTACTTAGGTATCAGGCTCATTTAATTGCCTTCCATGG	GCATAGGTTCCTTATTTAGGCTAGATTTTGTATCTGGCATGCTTTATTTGCCTTACCATAATTTTGAGTTCACACTGACTGCTTGAACCACCTAATAATT
CPSSR_518	CL6928.Contig1_All	GT	6|CL805.Contig1_D1-1:1196-1407|+	6|CL3955.Contig1_D2-1:1292-1303|+	7|CL1074.Contig1_D3-1:116-129|-	6|CL1482.Contig4_D4-2:978-989|+	N/A	6|CL981.Contig2_D6-1:1479-1490|+	0.4	0.17	0.96	CCTCTGCTGCTAAAACCGGGGATATTTTCGGAAACGAGTTGCATTGTTGGAGATATCATATCATACACAGTGCTGCACTAGTCTCTGTCTCGGTCTCTGA	ATAAGTTAACTCACTCTTTTTTTCGCTTTATGCTGTAAATAAATGTTTGTTTGTTTGGAGTTGTACTAGCAAGCACTCGCCCTTACTGGTTTACTCCGAC
CPSSR_519	CL6928.Contig4_All	GT	6|Unigene23850_D1-1:1471-1682|+	6|CL3955.Contig1_D2-1:1292-1303|+	7|CL1074.Contig1_D3-1:116-129|-	6|CL1482.Contig4_D4-2:978-989|+	N/A	6|CL981.Contig2_D6-1:1479-1490|+	0.4	0.17	0.96	CCTCTGCTGCTAAAACCGGGGATATTTTCGGAAACGAGTTGCATTGTTGGAGATATCATATCATACACAGTGCTGCACTAGTCTCTGTCTCGGTCTCTGA	ATAAGTTAACTCACTCTTTTTTTCGCTTTATGCTGTAAATAAATGTTTGTTTGTTTGGAGTTGTACTAGCAAGCACTCGCCCTTACTGGTTTACTCCGAC
CPSSR_520	CL1386.Contig3_All	GT	7|Unigene11320_D1-1:460-673|+	N/A	5|CL1655.Contig5_D3-1:1127-1136|+	8|CL7033.Contig4_D4-2:1138-1153|+	5|Unigene20209_D5-1:245-254|-	7|CL6824.Contig3_D6-1:1776-1789|+	1.2	0.17	0.97	TTAGGGTTTGTGAGGAAATTGATGAGGAGAGAAAGAGTAAGATGGCGCGGACGAGAAGTGGAGATTTAAGAGGAGAATATAAATAGGTTTATATCCGATC	TTGTGGATCGGATTCGGCACGTGGCGTTAGATCCTATTGTTATTTTTTTGTTTATTAAAGAAGGTTTATACTTTATACCAAGGATGATGGGAAATGGACG
CPSSR_521	Unigene13497_All	GTA	5|Unigene20114_D1-1:303-517|+	5|Unigene10854_D2-1:210-224|-	5|Unigene10278_D3-1:250-264|-	5|Unigene15122_D4-2:406-420|+	4|Unigene16552_D5-1:405-416|+	4|Unigene11384_D6-1:403-414|+	0.47	0	0.98	GGGATCTTGGATTACGTGGCTGGACAACATGAACAACAAGAACTAGTTGAGCGTTATAATAAGTCTTTGTCTCATGAGGAACATGAAGAAGAACAAAGTT	ATAACAAGTCTCAAGATGAGTAGTTATGTTTTCATGTCCAAAAATATTATACTTGTAACTCTTTTGTTTGCCTTTTGTGAAATCTTGACTCTTAGTTTGG
CPSSR_522	Unigene1847_All	GTA	6|Unigene13946_D1-1:271-488|+	5|Unigene15147_D2-1:372-386|+	5|Unigene13764_D3-1:367-381|+	5|Unigene13043_D4-2:122-136|-	5|Unigene18160_D5-1:372-386|+	5|Unigene19584_D6-1:137-151|-	0.37	0	0.99	CAATCTTTACCATTTAATTGCTTTAATCTTAAACCCCATATGAAATTTGGATTGGGAATATCAGCTAGACCCATTAGTGTAATTGGATTTTATGTTAATG	GAGAGTTTAGTAGTATGTATTCGCGGAAAGACGATAAGGGTGCAAGTGGTAGTGTGGTTAAGAATGGGAGGGTATTCCCGTGGTTAGCGTCGGCTCGGGG
CPSSR_523	CL7673.Contig3_All	GTC	5|CL2728.Contig1_D1-1:101-315|+	N/A	4|CL5686.Contig1_D3-1:2789-2800|-	N/A	N/A	4|Unigene21117_D6-1:1483-1494|-	0.47	0.5	0.99	GTTTAGTGTTTGCCTCAAAAAATACGCCTTTGCGATTTTTAAAGAGGGGTAGTTATGGGTGGGTTTTGTTTGGTTCTCAATTGTGTGATTCTGCTGTTTT	TTCGTGATGGGTTCGTGTCGGGTTTGAGCTCGACGGGTTGTGGTTGCTTTGATGTTATGTTGTACGAAGTCAGAGAGGGGACTGGTAACTGGGGATGAGA
CPSSR_524	CL7673.Contig3_All	GTC	5|CL2728.Contig2_D1-1:101-315|+	N/A	4|CL5686.Contig1_D3-1:2789-2800|-	N/A	N/A	4|Unigene21117_D6-1:1483-1494|-	0.47	0.5	0.99	GTTTAGTGTTTGCCTCAAAAAATACGCCTTTGCGATTTTTAAAGAGGGGTAGTTATGGGTGGGTTTTGTTTGGTTCTCAATTGTGTGATTCTGCTGTTTT	TTCGTGATGGGTTCGTGTCGGGTTTGAGCTCGACGGGTTGTGGTTGCTTTGATGTTATGTTGTACGAAGTCAGAGAGGGGACTGGTAACTGGGGATGAGA
CPSSR_525	CL9723.Contig1_All	GTC	5|Unigene22058_D1-1:807-1021|+	6|Unigene327_D2-1:912-929|+	5|Unigene17480_D3-1:912-926|+	5|Unigene14665_D4-2:908-922|+	5|CL5241.Contig3_D5-1:222-236|-	5|Unigene14337_D6-1:917-931|+	0.37	0	1	CCTGCATTTCACGAAGAGCGCCAGCTTCCTCTTCGATCTCTTTAATCCTTTTCTTCATATCTTCCAATTCCTCGGAGTTGGTTTTGTCATTGTTGTTGTT	GTGTTGTTGTTGGTAGATTTCTTCATCTTCATCATCTTCGTAGATTTCTTCATCGGGAATATTTCCGCCGTACACTTCGTGTTCTGTGTCGGCTGCTTGG
CPSSR_526	CL12400.Contig1_All	GTG	5|CL914.Contig2_D1-1:681-895|+	5|CL5438.Contig1_D2-1:920-934|+	3|CL5074.Contig2_D3-1:175-183|-	3|CL5301.Contig2_D4-2:884-892|+	3|CL1490.Contig2_D5-1:212-220|-	3|CL4090.Contig1_D6-1:175-183|-	0.94	0	0.98	AAGGTGTTGGACAGAATTTCAGGTCTATTGGGAAGAATATTAGTCCCATTGAGGTTAAGTTCACTGGCAAGCAAGTGTATGACTTGTAAGTTGTAACGTC	ACTTGTGATTTTATGTACTTGTATTAAACTGCTTTGAATAGTATGTAATGCTTGGTTGTATTATTCTTGAGTTTATGCCAAACTGAAACTGGACATGCAT
CPSSR_527	Unigene17587_All	GTG	5|Unigene23466_D1-1:1894-2108|+	5|Unigene23235_D2-1:1989-2003|+	5|Unigene20531_D3-1:1993-2007|+	2|Unigene20734_D4-2:369-374|-	5|Unigene23532_D5-1:571-585|-	2|Unigene20341_D6-1:367-372|-	1.41	0	0.8	TGCCCTGAGTGCAAATGCAAGAATACCTGGGGAAGTTATGAATGCAGCTGTGGTAATGGTTTGTTATACATGCGCGAACATGACACATGCATAGGTGAAA	GATTCAGTATCTGGTTTATCATCATTTGCTTGGCTGCTGCTGGAGCTGTGGGATATGCTGTTTATAAGTACAGGATTCGGAGGTATATGGATTCAGAGAT
CPSSR_528	CL12329.Contig2_All	GTG	5|Unigene27739_D1-1:15-229|+	5|CL7893.Contig2_D2-1:117-131|+	5|Unigene757_D3-1:104-118|+	4|CL1115.Contig2_D4-2:115-126|+	N/A	N/A	0.43	0.33	0.99	GATGGGAGTTTGAGTGAGAGGGAGAAGGCTAAGAGACGGCAGAGACTGTTGAGTGGGAAGATGGTTGATGATGAGGGTGAAGATGATGATGAGGAGGAGA	ATGAGAAAGAAGAGAAGACTGATGATGTACTTAGTGTTCTTGGTGGGACGATTAATTGTTCCTTCTGTATGCAGTTGCCTGAGCGTCCTGTCACAACTCC
CPSSR_529	CL3468.Contig2_All	GTG	6|CL7210.Contig1_D1-1:2323-2540|+	6|Unigene23919_D2-1:261-278|-	6|Unigene23704_D3-1:2802-2819|+	5|Unigene204_D4-2:220-234|-	5|Unigene23875_D5-1:242-256|-	6|CL3591.Contig1_D6-1:3319-3336|+	0.47	0	0.98	CCGTCCATTTAACGGCCTTCGCGAACCCTTCAATCGCTCTCTGCGGGCCGTTCAGCTCCGTACCAGCTCCTCCGCAATGATGATGACTGCAGTGGTTGTA	ATCGGCGGCGCAACGGGGAGGCTTGCGGCGGGAATTGAGGCGGATTGTGGCGGGGTTGGGGTTGAATTTGAGGATGCTAGGGTTTGTGAGGGTGAGTTGG
CPSSR_530	CL9738.Contig3_All	GTG	6|Unigene880_D1-1:511-728|+	N/A	6|CL1092.Contig3_D3-1:830-847|+	N/A	5|Unigene14979_D5-1:351-365|-	N/A	0.47	0.5	1	TTTAATAGACCTGTGAAGAAAGGAAATTTCCATTATGATCCTTTGAGTTATGCTTTGAATTTTGATGATGGTCAGGGGCATAATGGGGATTTTGATGATT	GGGTGAATAGAGACTTTTCAGCTAGGTATGCATCTGCTGGAGGAGGAGGAGTGTAGTGTGGTGCACTATTGGTGGGGATATTAGCTGGCTAAGTTGACTA
CPSSR_531	CL11077.Contig1_All	GTG	6|Unigene25008_D1-1:1083-1300|+	4|Unigene15954_D2-1:1234-1245|+	6|Unigene16350_D3-1:174-191|-	6|CL2353.Contig2_D4-2:1186-1203|+	7|Unigene14948_D5-1:273-293|-	4|Unigene16619_D6-1:1183-1194|+	1.12	0	0.98	TCTCTGCTCTTCTCAAATTCCTCTTGAACACTCCGAACCTGAAATCGTGCTCCTCTTGCGTTGCGTACAGCTTGTTGTACTTGCTCTTGAATGCTTCAAA	GTATTCGGCCGTTGCGGCGGCGGAGTCGACCACTTGCCGGATTAAAGGGTCTTCGCCGGCGGAGAGGGAGAGGAGAGAGAGAGTGAGGGAGAGGATGAGA
CPSSR_532	CL1834.Contig7_All	GTGAA	5|CL5033.Contig1_D1-1:1363-1587|+	3|CL6301.Contig3_D2-1:213-227|-	N/A	3|CL3211.Contig3_D4-2:1492-1506|+	N/A	N/A	0.94	0.5	0.95	ACACTAAGCCTACTTTCACAACACAAAAAAACCAAACTCCAAACACAAAACACAACTCCCAAACTTCTAAAACTCATCATTTTTTTTTTCTCTCTCTGAG	AAGGCACTAACTAATAAAAACACTTGAAAGAAGTTGTTTTTGAGTGAAGGTTTACAGCTAAGCTTAATGCATGTTCAGCTAAAACACCACAAAACCAACA
CPSSR_533	CL8112.Contig1_All	GTT	5|CL6237.Contig2_D1-1:784-998|+	5|Unigene20415_D2-1:893-907|+	N/A	6|Unigene19954_D4-2:194-211|-	5|Unigene21868_D5-1:208-222|-	5|Unigene17849_D6-1:895-909|+	0.4	0.17	1	CATGATTGAACTTCTCTAAATGCAAAGAATCTTCCATCAAAGTGCATTTTTGCTGAGTGTGATACAAGCACATTGGTTTCCATCTGTACTGCTCCTCTTC	GTCGCGCGCAGCTGTTGAGGCGTGATGGTGTTGGGTGGATGTGGACGACATTGAAGCGTTGAGGTGGCGTGAGTGGGCGAGAGAGAGTGAGGGAGATATA
CPSSR_534	CL4014.Contig2_All	GTT	6|CL3434.Contig1_D1-1:2300-2517|+	6|Unigene23458_D2-1:873-890|-	N/A	6|CL7814.Contig2_D4-2:2416-2433|+	5|Unigene19509_D5-1:2410-2424|+	N/A	0.43	0.33	1	ATTTTGGTGGTCGTCCACAACTATCTCACTTGCTCTTACTTTTGCTTTTCTCCTCTCATAATTATTATAATAATTACTACTATATAATAATAATAATGAC	TTTATTGCATCAAAAAAGCAGCGACCTAACGAATATCTCTTTAGATTTCTTGAAAGACAACAACTAGAGTAGTAACGAGATGATGATGAAAATGATGGTT
CPSSR_535	CL4014.Contig3_All	GTT	6|CL3434.Contig2_D1-1:2300-2517|+	6|Unigene23458_D2-1:873-890|-	N/A	6|CL7814.Contig2_D4-2:2416-2433|+	5|Unigene19509_D5-1:2410-2424|+	N/A	0.43	0.33	1	ATTTTGGTGGTCGTCCACAACTATCTCACTTGCTCTTACTTTTGCTTTTCTCCTCTCATAATTATTATAATAATTACTACTATATAATAATAATAATGAC	TTTATTGCATCAAAAAAGCAGCGACCTAACGAATATCTCTTTAGATTTCTTGAAAGACAACAACTAGAGTAGTAACGAGATGATGATGAAAATGATGGTT
CPSSR_536	CL8745.Contig1_All	GTT	6|CL5118.Contig1_D1-1:73-290|+	6|CL4733.Contig2_D2-1:288-305|+	5|CL1557.Contig2_D3-1:174-188|+	N/A	6|CL2799.Contig2_D5-1:187-204|+	5|CL5490.Contig2_D6-1:185-199|+	0.49	0.17	1	TTTACTGAAAAACGAGAGCGTTTGTTATCGAAAGACCAATCTGACCTTAATATTCCTAACCTCGATTTCCTCGAATCCCAACAAGACCGTCATATCCAAC	CTTGTTTTTGTTATGGTGATAAGGTTGTGAGACTGTGGAAGAATGTGCAAGATGTTGTGTACAGAGGGTGGGATATGGCAAAGTCTGATCCGAGAAAAGT
CPSSR_537	CL8745.Contig2_All	GTT	6|CL5118.Contig2_D1-1:73-290|+	6|CL4733.Contig2_D2-1:288-305|+	5|CL1557.Contig2_D3-1:174-188|+	N/A	6|CL2799.Contig2_D5-1:187-204|+	5|CL5490.Contig2_D6-1:185-199|+	0.49	0.17	1	TTTACTGAAAAACGAGAGCGTTTGTTATCGAAAGACCAATCTGACCTTAATATTCCTAACCTCGATTTCCTCGAATCCCAACAAGACCGTCATATCCAAC	CTTGTTTTTGTTATGGTGATAAGGTTGTGAGACTGTGGAAGAATGTGCAAGATGTTGTGTACAGAGGGTGGGATATGGCAAAGTCTGATCCGAGAAAAGT
CPSSR_538	Unigene20157_All	GTT	6|CL1633.Contig2_D1-1:534-751|+	2|Unigene19565_D2-1:637-642|+	N/A	3|CL8069.Contig1_D4-2:632-640|+	6|Unigene20420_D5-1:647-664|+	3|CL3413.Contig2_D6-1:238-246|-	1.67	0.17	0.9	CAAGTTTTGCGAGTTCAGAGCTCATTTTGGCTGAGTTAGCCTTCCATTTGCTCCAAAATCCCTTGCCTTCCACACTCTGAAATTCTTGATCTTGAGAGAA	GTCACTGCTACTACTTGCTGCTGCTGCTCCTTCATTGAGAGTGCAATTAGCAGAGAGATGAGTTGTTGGATTTTTGTTCTTTGAGTGGATTTGGATAAAG
CPSSR_539	Unigene66_All	GTT	7|Unigene11321_D1-1:236-456|+	4|Unigene14242_D2-1:182-193|-	4|Unigene12597_D3-1:161-172|-	4|Unigene15562_D4-2:168-179|-	4|Unigene14952_D5-1:188-199|-	6|Unigene21426_D6-1:241-258|+	1.21	0	1	AAACCCATCAATAATATTGAAAATCCAACATCATCATCATACAAAATATCTTGAACCGAACCGAATTTTCACTCTGGGGTTTCAGGGAGCTGCTGAGACA	TCTGTAGAGCTGATTTACGATCGAGATCGAGCCATTTGTTGATTGCAACTGTGCATATAAATCCGGCGCCGACGAAGTAGAGAAGACGAAGGACTTTAGG
CPSSR_540	Unigene13645_All	GTT	7|Unigene19034_D1-1:1146-1366|+	7|Unigene16862_D2-1:1248-1268|+	5|Unigene17713_D3-1:286-300|-	7|Unigene18581_D4-2:286-306|-	7|Unigene17873_D5-1:287-307|-	5|Unigene18863_D6-1:1293-1307|+	0.94	0	1	GCTCACTTTCTCGTGCTCCTCATAATATATGTTAACAGTATTGTCATTGAACTTCCACAGCCAATTACTAGTCTTTGATGGTTTGTTATGACGAACTGGG	GGAGTGTAAGTGGCAAAGGTATTGAATTTGAGTGATTGTGTGTGTTGTTTTTTTGAGTATGTGATGTTAGACCAAATTGGTGTGAGTTTGGAAGAATGAT
CPSSR_541	CL4820.Contig2_All	TA	10|Unigene15567_D1-1:89-308|+	7|Unigene11789_D2-1:137-150|+	7|CL4859.Contig2_D3-1:235-248|+	7|Unigene13819_D4-2:455-468|-	7|Unigene17456_D5-1:455-468|-	N/A	1.2	0.17	1	AAACCAGAACAGAATATTATACAGTAGCAAACCAGGACACAAATATTCTGATAAACTTACATAAATGTTTACTGTAAATCCACAATAACCAATGACTCTT	TGACACTATAGTATATCATGATTTGATAATCTTGAATAGTCTTGACTTTTCATCAATAATCAGGAATTCTGATGCATGCATGCATAACCAGAGATTTTTT
CPSSR_542	CL1080.Contig8_All	TA	6|CL2960.Contig1_D1-1:2031-2242|+	5|Unigene581_D2-1:284-293|-	5|Unigene19845_D3-1:225-234|-	5|CL1029.Contig2_D4-2:2132-2141|+	5|CL8931.Contig2_D5-1:209-218|-	6|CL389.Contig3_D6-1:2170-2181|+	0.47	0	0.99	ACGGAGCCTCGGTTGAGTGTGTTTGTTTGTGGCAGTGTTTTCCATCAAATCTTGGATTTTGATTTTTGATGTGTGCGTTTGGAGAGATTGTTATAATACT	TGTCTGGAGATTTTGGATTTGTCGAGATTGAATTTTTTTTGGGTGAGTGAATACGGACTGGATTGTGGGGTGTGTGCGTTTTGGGTTGCTGGTGACCGGA
CPSSR_543	CL2464.Contig12_All	TA	6|CL4.Contig4_D1-1:2519-2730|+	7|CL661.Contig17_D2-1:916-929|+	N/A	6|CL914.Contig12_D4-2:2727-2738|+	N/A	7|CL468.Contig13_D6-1:548-561|-	0.5	0.33	1	AATTGGGCACCATGGGAGAGCTGGTAGAATTGATGAAGCTTCTAATCTTTTCAACAGAATACTTGAAGACGGAATGAAGCCCAGCGTGGTATGTTTTTAT	TGTAGGGCACTACTCTACTACATATCACATTTATACTACATAGTTACACACTAATAAGAATCATTCAATCAAATGCATCTAATGGATATGATCATATAAA
CPSSR_544	CL14092.Contig2_All	TA	6|CL3611.Contig1_D1-1:552-763|+	N/A	6|Unigene15176_D3-1:757-768|+	7|Unigene16666_D4-2:664-677|+	6|Unigene15117_D5-1:1644-1655|-	7|CL2150.Contig1_D6-1:1707-1720|-	0.49	0.17	0.96	TGCCTCATTTTCATGTCATTCTATGCCTTTTGTATTATTTGTTTTCTTTTTCCAGTGTAATCCAAGGATACTTTATTGTGCTTCTGATTTCTGAGAACTT	GATATATATATGCTTCCTTTACTTAGTATAACATTATAAGATTGTTGCAACTCTTCATGATTTTTCTACAACTAGTACTCTCTTTAGTAATATGGAAGTG
CPSSR_545	CL14092.Contig1_All	TA	6|CL3611.Contig2_D1-1:559-770|+	N/A	6|Unigene15176_D3-1:757-768|+	7|Unigene16666_D4-2:664-677|+	6|Unigene15117_D5-1:1644-1655|-	7|CL2150.Contig1_D6-1:1707-1720|-	0.49	0.17	0.96	TGCCTCATTTTCATGTCATTCTATGCCTTTTGTATTATTTGTTTTCTTTTTCCAGTGTAATCCAAGGATACTTTATTGTGCTTCTGATTTCTGAGAACTT	GATATATATATGCTTCCTTTACTTAGTATAACATTATAAGATTGTTGCAACTCTTCATGATTTTTCTACAACTAGTACTCTCTTTAGTAATATGGAAGTG
CPSSR_546	CL1251.Contig9_All	TA	6|CL3751.Contig1_D1-1:1702-1913|+	4|Unigene25011_D2-1:1743-1750|+	4|CL1491.Contig4_D3-1:479-486|-	4|CL1944.Contig4_D4-2:1710-1717|+	4|Unigene29311_D5-1:599-606|-	6|Unigene17163_D6-1:218-229|-	0.94	0	0.98	GTGAAAATCCTGTACATTGCCTTAATTTATAAGCTATGTTTCCTATTTATGCCCCTCCCTTTATGCCGAGAACGAAATTGTCATGGCTGCAGTTGTTGAG	TTTTTTTCTCCTCTTTGATCCAGCTCTGATCACTCATGACGAAATTGCTACCACGCCTGGTTGTTTCTTGATAGGTACTTTCCAGGTCATCCTAAAGACT
CPSSR_547	CL1251.Contig10_All	TA	6|CL3751.Contig2_D1-1:1599-1810|+	4|Unigene25011_D2-1:1743-1750|+	4|CL1491.Contig4_D3-1:479-486|-	4|CL1944.Contig4_D4-2:1710-1717|+	4|Unigene29311_D5-1:599-606|-	6|Unigene17163_D6-1:218-229|-	0.94	0	0.98	GTGAAAATCCTGTACATTGCCTTAATTTATAAGCTATGTTTCCTATTTATGCCCCTCCCTTTATGCCGAGAACGAAATTGTCATGGCTGCAGTTGTTGAG	TTTTTTTCTCCTCTTTGATCCAGCTCTGATCACTCATGACGAAATTGCTACCACGCCTGGTTGTTTCTTGATAGGTACTTTCCAGGTCATCCTAAAGACT
CPSSR_548	CL8488.Contig4_All	TA	6|CL4178.Contig1_D1-1:119-330|+	6|CL4641.Contig6_D2-1:1774-1785|-	7|Unigene5241_D3-1:114-127|-	6|CL3965.Contig2_D4-2:192-203|+	6|CL3406.Contig2_D5-1:1771-1782|-	N/A	0.4	0.17	0.99	CATCTATGTACACAAAACCAAGTATAATATACCTAGAGGATCAGCTTCAGAGACCAAGTTTGCAGACCATATTCCACTGCATCAATTCCATGCATGTGTG	CTCAGGAAACAAAACAGAGCATAAGAGTCACCTATCATCATACACGGATACTCTCTACTTTTTTTCAGGCACCAACATCCTAAATTCTGCATTTCACATT
CPSSR_549	CL2464.Contig12_All	TA	6|CL4.Contig9_D1-1:2508-2719|+	7|CL661.Contig17_D2-1:916-929|+	N/A	6|CL914.Contig12_D4-2:2727-2738|+	N/A	7|CL468.Contig13_D6-1:548-561|-	0.5	0.33	1	AATTGGGCACCATGGGAGAGCTGGTAGAATTGATGAAGCTTCTAATCTTTTCAACAGAATACTTGAAGACGGAATGAAGCCCAGCGTGGTATGTTTTTAT	TGTAGGGCACTACTCTACTACATATCACATTTATACTACATAGTTACACACTAATAAGAATCATTCAATCAAATGCATCTAATGGATATGATCATATAAA
CPSSR_550	Unigene12814_All	TA	6|CL5323.Contig1_D1-1:605-816|+	5|Unigene25972_D2-1:264-273|+	5|Unigene25072_D3-1:165-174|+	5|Unigene26798_D4-2:219-228|-	5|Unigene37920_D5-1:200-209|-	5|Unigene5670_D6-1:262-271|+	0.37	0	1	TCCTTTGAGATCTATGTTTCAACGTAAGGAGGATTGTGGGTATCAACCGCCACAGCATGTCTGTGAGTAAATTGAATTTGCATTTTGCTAATTGGCTGCT	TCAGTATCACCCCGACCTGCCTAAAGAGGTATATAGGTTCGTACCGTCTAGTGGTGGATCATAAACTAAAGCTTGTGAGGGTCCCACTATAGGTGGTACC
CPSSR_551	Unigene12814_All	TA	6|CL5323.Contig2_D1-1:492-703|+	5|Unigene25972_D2-1:264-273|+	5|Unigene25072_D3-1:165-174|+	5|Unigene26798_D4-2:219-228|-	5|Unigene37920_D5-1:200-209|-	5|Unigene5670_D6-1:262-271|+	0.37	0	1	TCCTTTGAGATCTATGTTTCAACTTAAGGAGGATTGTGGGTATCAACCGCCACAGCATGTCTGTGAGTAAATTGAATTTGCATTTTGCTAATTGGCTGCT	TCAGTATCACCCCGACCTGCCTAAAGAGGTATATAGGTTCGTACCGTCTAGTGGTGGATCATAAACTAAAGCTTGTGAGGGTCCCACTATAGGTGGTACC
CPSSR_552	CL64.Contig5_All	TA	6|CL5722.Contig1_D1-1:136-347|+	N/A	9|CL4234.Contig2_D3-1:1279-1296|-	N/A	6|CL1835.Contig2_D5-1:149-160|+	9|Unigene17313_D6-1:123-140|+	1.5	0.33	0.99	TATCTCTCTTGTACTAATGTTTATTGCTTTATGAAGAACGAACATATAATGGATGCAAACTTCGATTTGATTGCCAACTAAAATGAGGCGAAAATGAACC	TGCCCTTGGAAAGGGGGCAGCAACAAGAGTTACCAAACCATGTTATGTTAGGCAAGGGTCAACATGACGTGGTTAGTATTTCTTTGATCACTCACCACCC
CPSSR_553	CL64.Contig6_All	TA	6|CL5722.Contig2_D1-1:136-347|+	N/A	9|CL4234.Contig2_D3-1:1279-1296|-	N/A	6|CL1835.Contig2_D5-1:149-160|+	9|Unigene17313_D6-1:123-140|+	1.5	0.33	0.99	TATCTCTCTTGTACTAATGTTTATTGCTTTATGAAGAACGAACATATAATGGATGCAAACTTCGATTTGATTGCCAACTAAAATGAGGCGAAAATGAACC	TGCCCTTGGAAAGGGGGCAGCAACAAGAGTTACCAAACCATGTTATGTTAGGCAAGGGTCAACATGACGTGGTTAGTATTTCTTTGATCACTCACCACCC
CPSSR_554	CL2326.Contig5_All	TA	6|CL5833.Contig1_D1-1:145-356|+	6|Unigene17267_D2-1:247-258|+	N/A	6|CL7152.Contig2_D4-2:245-256|+	5|CL7383.Contig1_D5-1:2827-2836|+	5|Unigene1567_D6-1:248-257|+	0.49	0.17	0.99	ATTTGTATGTGTTTTTGTGGGATTGTGTATATGTATAATAGTGTGTGCCTGTGTATATGTGGGTTTGGTTGTATACTTGTATATGTGGGATGGCTGTATG	TGTATATATGGGGTTGAGTAATGAGTGATACATATGTATAAGTTGGAATGAGGGATTATTTGTATGTGTGTTTTTGAGGAATTGTGTATATGTGTATGTA
CPSSR_555	UK	TA	6|CL4.Contig12_D1-1:2391-2602|+	7|CL661.Contig17_D2-1:916-929|+	N/A	6|CL914.Contig12_D4-2:2727-2738|+	N/A	7|CL468.Contig13_D6-1:548-561|-	0.5	0.33	1	AATTGGGCACCATGGGAGAGCTGGTAGAATTGATGAAGCTTCTAATCTTTTCAACAGAATACTTGAAGACGGAATGAAGCCCAGCGTGGTATGTTTTTAT	TGTAGGGCACTACTCTACTACATATCACATTTATACTACATAGTTACACACTAATAAGAATCATTCAATCAAATGCATCTAATGGATATGATCATATAAA
CPSSR_556	Unigene1236_All	TA	6|Unigene733_D1-1:1163-1374|+	6|Unigene11296_D2-1:190-201|-	6|Unigene8106_D3-1:1192-1203|+	7|Unigene11185_D4-2:95-108|-	6|CL2465.Contig2_D5-1:160-171|-	5|Unigene27948_D6-1:182-191|-	0.58	0	0.99	TACTGATTCACAGACTCCACGAAGTACATCCACAGATGCCAGAGTGGCAGCATCGGAAAGTCCAAATACCTGAGAGAAATCAAATCATTAATCAAGAGAT	CATGAATCTGATTCATAGTTAAATTGTATAATATTTGCATTTATCTATGATTAAATCTGGTTGGAACTCTTCTCAACCACATTGTAAATTCTTAATTCAT
CPSSR_557	UK	TA	6|CL4.Contig19_D1-1:2636-2847|+	7|CL661.Contig17_D2-1:916-929|+	N/A	6|CL914.Contig12_D4-2:2727-2738|+	N/A	7|CL468.Contig13_D6-1:548-561|-	0.5	0.33	1	AATTGGGCACCATGGGAGAGCTGGTAGAATTGATGAAGCTTCTAATCTTTTCAACAGAATACTTGAAGACGGAATGAAGCCCAGCGTGGTATGTTTTTAT	TGTAGGGCACTACTCTACTACATATCACATTTATACTACATAGTTACACACTAATAAGAATCATTCAATCAAATGCATCTAATGGATATGATCATATAAA
CPSSR_558	UK	TA	6|CL4.Contig22_D1-1:2680-2891|+	7|Unigene25396_D2-1:193-206|+	N/A	6|CL914.Contig8_D4-2:2899-2910|+	N/A	7|Unigene22560_D6-1:548-561|-	0.5	0.33	1	AGAAGACTCATATGTAGAAATAGGTAGAATTGATGAAGCTTCTAATCTTTTCAACAGAATACTTGAAGACGGAATGAAGCCCAGCGTGGTATGTTTTTAT	TGTAGGGCACTACTCTACTACATATCACATTTATACTACATAGTTACACACTAATAAGAATCATTCAATCAAATGCATCTAATGGATATGATCATATAAA
CPSSR_559	CL10062.Contig2_All	TA	6|Unigene6906_D1-1:512-723|+	6|Unigene8949_D2-1:164-175|-	6|Unigene21933_D3-1:608-619|+	6|Unigene1616_D4-2:988-999|+	8|Unigene27502_D5-1:855-870|-	7|Unigene20096_D6-1:437-450|-	0.76	0	0.98	AATCTGCTTTGCGGTCCGGTTTCAACAATACAATCATGTAGGAGTATATAATATCTTCCCCTGATCTTGTTCATAAAGCCGAGCTATCTTAGAAGGTTAT	CAACCACGTGTCCCGTAATCGGAATAGTGAGGAGCTTTTGTAATTGTGTTTGAATGTTGTCAGTGGCACAACTTTATTTGATTGTTGTTATTGAGCTGCA
CPSSR_560	Unigene12814_All	TA	6|Unigene11725_D1-1:976-1187|+	5|Unigene25972_D2-1:264-273|+	5|Unigene25072_D3-1:165-174|+	5|Unigene26798_D4-2:219-228|-	5|Unigene37920_D5-1:200-209|-	5|Unigene5670_D6-1:262-271|+	0.37	0	1	TCCTTTGAGATCTATGTTTCAACGTAAGGAGGATTGTGGGTATCAACCGCCACAGCATGTCTGTGAGTAAATTGAATTTGCATTTTGCTAATTGGCTGCT	TCAGTATCACCCCGACCTGCCTAAAGAGGTATATAGGTTCGTACCGTCTAGTGGTGGATCATAAACTAAAGCTTGTGAGGGTCCCACTATAGGTGGTACC
CPSSR_561	UK	TA	6|CL4.Contig31_D1-1:2691-2902|+	7|Unigene25396_D2-1:193-206|+	N/A	6|CL914.Contig8_D4-2:2899-2910|+	N/A	7|Unigene22560_D6-1:548-561|-	0.5	0.33	1	AGAAGACTCATATGTAGAAATAGGTAGAATTGATGAAGCTTCTAATCTTTTCAACAGAATACTTGAAGACGGAATGAAGCCCAGCGTGGTATGTTTTTAT	TGTAGGGCACTACTCTACTACATATCACATTTATACTACATAGTTACACACTAATAAGAATCATTCAATCAAATGCATCTAATGGATATGATCATATAAA
CPSSR_562	UK	TA	6|CL4.Contig32_D1-1:2563-2774|+	7|Unigene25396_D2-1:193-206|+	N/A	6|CL914.Contig8_D4-2:2899-2910|+	N/A	7|Unigene22560_D6-1:548-561|-	0.5	0.33	1	AGAAGACTCATATGTAGAAATAGGTAGAATTGATGAAGCTTCTAATCTTTTCAACAGAATACTTGAAGACGGAATGAAGCCCAGCGTGGTATGTTTTTAT	TGTAGGGCACTACTCTACTACATATCACATTTATACTACATAGTTACACACTAATAAGAATCATTCAATCAAATGCATCTAATGGATATGATCATATAAA
CPSSR_563	Unigene1187_All	TA	6|Unigene15094_D1-1:197-408|+	N/A	6|Unigene11739_D3-1:616-627|-	6|Unigene17081_D4-2:296-307|+	5|Unigene17125_D5-1:309-318|+	N/A	0.43	0.33	0.99	AAATACTAGCTACTAGTATTGTCCTACATCTCAGCTAGCTAAATTAAAACTGATATTCTCAAAATGGAAAATCAAAAAGACAAAAGATAGTAAATTATCT	GCACTAATTAAATTCCTTCACCATGGCCTTCCAGTGAATGTTCCATTCCAACATTGGCCTGAATTTACTTGTACTTTATTCTCCTCAATTTCAGTTGTAC
CPSSR_564	Unigene31922_All	TA	6|Unigene17038_D1-1:78-289|+	N/A	5|Unigene12540_D3-1:176-185|+	5|CL3324.Contig2_D4-2:265-274|-	5|Unigene17295_D5-1:233-242|-	5|Unigene8890_D6-1:189-198|-	0.4	0.17	0.97	TTGGTGAAAGTGTATACAATTCTGGCAGATGGATGCCCCCAGCGACAGGCGAGCTCCGTCCTGAAGTTTGGTGAAAGGTTTCCACCCCAGTTGCTCGATG	GAGAGATGGCAATCATATCTTTTGTGTCGATTGTTGCAGATAAATTCAAGCAATATAAAGTTGTACCAAGAGTGCTGTTTCTGAATATCACTGTAACGTT
CPSSR_565	Unigene6490_All	TA	6|Unigene19260_D1-1:91-302|+	6|Unigene14872_D2-1:189-200|+	N/A	5|Unigene14403_D4-2:187-196|+	6|Unigene18936_D5-1:190-201|+	6|Unigene17847_D6-1:1468-1479|-	0.4	0.17	1	AATTTTTCCACTGGCTCTGCCTGCTCTCTGCATAGCTATGCATAGAGATTATTCTTTTAATAGGTATCAATAAAGAACATTTAGTATAGAAAAGGATTCT	TCTTACTGCCATCATAATATTACATCGGAAGATGAAACTCCAGAGGTAGTAAACACATCCCTGAGTGTGTCTTTTAGAGTTCATAACCTGGAAACCTAGA
CPSSR_566	Unigene12559_All	TA	6|Unigene22062_D1-1:602-813|+	5|CL152.Contig3_D2-1:796-805|+	6|Unigene1158_D3-1:219-230|-	5|CL1146.Contig22_D4-2:587-596|-	5|Unigene29719_D5-1:681-690|-	5|Unigene9537_D6-1:169-178|-	0.47	0	0.99	ACGCTAAGTCACTGTGCCCAGGCAATACTAACCCAAATAGCATGACATATTTATACAGAGCTAAGGTTGTTTCATTTAGCGTAGCGAGTTTGGATGTAGT	GCTTGGGTAGATAGGTGCATCCAACTAGCCAGTGTCCTAACTAAACGGATGTTTTGTACATTTTCTTTTATTGATAAATATACTACCAGAGTAGCTTAGG
CPSSR_567	Unigene27637_All	TA	6|Unigene22228_D1-1:154-365|+	6|CL456.Contig1_D2-1:226-237|+	8|CL1155.Contig3_D3-1:150-165|+	N/A	6|Unigene25683_D5-1:250-261|+	N/A	0.87	0.33	1	TAGACACAATACTGTCTACTTATGAGTGGAGTTTGATTATGTCTCTACAATAGAGACAAGAATAACTAAAGAATTCTCGTCCCGGCAATTGCTCCATGTG	CTCAGATTAGCAATCTGAGGTTGGCTGTCACCCCTACTGCATTTATAATTATTGAAACTCTGAAAGTCCTACTGTCTTCCATCACTCAACCTGCTCACCT
CPSSR_568	UK	TA	6|CL4.Contig40_D1-1:2808-3019|+	7|Unigene25396_D2-1:193-206|+	N/A	6|CL914.Contig8_D4-2:2899-2910|+	N/A	7|Unigene22560_D6-1:548-561|-	0.5	0.33	1	AGAAGACTCATATGTAGAAATAGGTAGAATTGATGAAGCTTCTAATCTTTTCAACAGAATACTTGAAGACGGAATGAAGCCCAGCGTGGTATGTTTTTAT	TGTAGGGCACTACTCTACTACATATCACATTTATACTACATAGTTACACACTAATAAGAATCATTCAATCAAATGCATCTAATGGATATGATCATATAAA
CPSSR_569	Unigene24281_All	TA	6|Unigene24038_D1-1:2068-2279|+	6|Unigene24217_D2-1:127-138|-	6|Unigene21734_D3-1:1647-1658|+	6|Unigene20513_D4-2:127-138|-	7|Unigene22851_D5-1:1642-1655|+	6|Unigene20851_D6-1:1647-1658|+	0.37	0	1	TATGCAATATGATCCACAACCATTTGTCACTCTTTTTGAACCCTATGTTATGAAATGACACTAGAATCAAAATTTTGCTATAATCCTTGTGTTAGCAAAG	TCTATATTTTTGGTTCTTATACCTAAGGTAAAGACGCTTTTACCTAGATGATTTTCTTGCAAGCTTCAGAATTGTAATATTAGAACTGTAACTTATTCAA
CPSSR_570	CL13836.Contig6_All	TA	6|Unigene26223_D1-1:150-361|+	10|Unigene24889_D2-1:340-359|-	N/A	6|CL883.Contig2_D4-2:532-543|-	7|Unigene82_D5-1:2-15|+	6|Unigene21816_D6-1:233-244|-	1.55	0.17	0.77	ACACGGGTAATTGTTTATTTAACCGGTCTAAATTGAATTCATATTCATTTAGTTGAACTTGGACACAGTGTAATGGGTATGACGGTGGAACTCAATATTT	CATAATCTTAATTCCGCGACTTTACTTGAAGTATGTAATTTTGTGTATGCGAAGTTATCGAGACTTTGGGTTGAATATGACGGGATCTGTGCTTGTTTAT
CPSSR_571	CL7081.Contig6_All	TA	6|CL176.Contig1_D1-1:114-325|+	6|CL442.Contig4_D2-1:213-224|+	3|CL4770.Contig2_D3-1:233-238|+	6|CL3922.Contig5_D4-2:240-251|+	3|CL6334.Contig4_D5-1:1630-1635|-	3|CL6482.Contig2_D6-1:1671-1676|-	1.5	0	0.89	AAGCTTTATACACATAAAATAGAATTTGGATCCTTTTTTATAACACATCTACTTCTTTTCAAGCAAATATGTAATAGGTCTATAGTATATATAAAAGATG	ATTATGTATCATTACTCCCTAATGACCAACACTGCCAAGCTTCTTGACAGAGGTTAGATGTTTAAGATATGTGTCGTAACTGAGATTATTGGATTTGTTC
CPSSR_572	CL7081.Contig7_All	TA	6|CL176.Contig2_D1-1:114-325|+	6|CL442.Contig4_D2-1:213-224|+	3|CL4770.Contig2_D3-1:233-238|+	6|CL3922.Contig5_D4-2:240-251|+	3|CL6334.Contig4_D5-1:1630-1635|-	3|CL6482.Contig2_D6-1:1671-1676|-	1.5	0	0.89	AAGCTTTATACACATAAAATAGAATTTGGATCCTTTTTTATAACACATCTACTTCTTTTCAAGCAAATATGTAATAGGTCTATAGTATATATAAAAGATG	ATTATGTATCATTACTCCCTAATGACCAACACTGCCAAGCTTCTTGACAGAGGTTAGATGTTTAAGATATGTGTCGTAACTGAGATTATTGGATTTGTTC
CPSSR_573	CL7081.Contig1_All	TA	6|CL176.Contig3_D1-1:114-325|+	6|CL442.Contig4_D2-1:213-224|+	3|CL4770.Contig2_D3-1:233-238|+	6|CL3922.Contig5_D4-2:240-251|+	3|CL6334.Contig4_D5-1:1630-1635|-	3|CL6482.Contig2_D6-1:1671-1676|-	1.5	0	0.89	AAGCTTTATACACATAAAATAGAATTTGGATCCTTTTTTATAACACATCTACTTCTTTTCAAGCAAATATGTAATAGGTCTATAGTATATATAAAAGATG	ATTATGTATCATTACTCCCTAATGACCAACACTGCCAAGCTTCTTGACAGAGGTTAGATGTTTAAGATATGTGTCGTAACTGAGATTATTGGATTTGTTC
CPSSR_574	CL7081.Contig1_All	TA	6|CL176.Contig4_D1-1:114-325|+	6|CL442.Contig4_D2-1:213-224|+	3|CL4770.Contig2_D3-1:233-238|+	6|CL3922.Contig5_D4-2:240-251|+	3|CL6334.Contig4_D5-1:1630-1635|-	3|CL6482.Contig2_D6-1:1671-1676|-	1.5	0	0.89	AAGCTTTATACACATAAAATAGAATTTGGATCCTTTTTTATAACACATCTACTTCTTTTCAAGCAAATATGTAATAGGTCTATAGTATATATAAAAGATG	ATTATGTATCATTACTCCCTAATGACCAACACTGCCAAGCTTCTTGACAGAGGTTAGATGTTTAAGATATGTGTCGTAACTGAGATTATTGGATTTGTTC
CPSSR_575	CL7081.Contig6_All	TA	6|CL176.Contig5_D1-1:114-325|+	6|CL442.Contig4_D2-1:213-224|+	3|CL4770.Contig2_D3-1:233-238|+	6|CL3922.Contig5_D4-2:240-251|+	3|CL6334.Contig4_D5-1:1630-1635|-	3|CL6482.Contig2_D6-1:1671-1676|-	1.5	0	0.89	AAGCTTTATACACATAAAATAGAATTTGGATCCTTTTTTATAACACATCTACTTCTTTTCAAGCAAATATGTAATAGGTCTATAGTATATATAAAAGATG	ATTATGTATCATTACTCCCTAATGACCAACACTGCCAAGCTTCTTGACAGAGGTTAGATGTTTAAGATATGTGTCGTAACTGAGATTATTGGATTTGTTC
CPSSR_576	CL7081.Contig7_All	TA	6|CL176.Contig6_D1-1:114-325|+	6|CL442.Contig4_D2-1:213-224|+	3|CL4770.Contig2_D3-1:233-238|+	6|CL3922.Contig5_D4-2:240-251|+	3|CL6334.Contig4_D5-1:1630-1635|-	3|CL6482.Contig2_D6-1:1671-1676|-	1.5	0	0.89	AAGCTTTATACACATAAAATAGAATTTGGATCCTTTTTTATAACACATCTACTTCTTTTCAAGCAAATATGTAATAGGTCTATAGTATATATAAAAGATG	ATTATGTATCATTACTCCCTAATGACCAACACTGCCAAGCTTCTTGACAGAGGTTAGATGTTTAAGATATGTGTCGTAACTGAGATTATTGGATTTGTTC
CPSSR_577	CL14297.Contig8_All	TA	7|CL4312.Contig2_D1-1:219-432|+	8|Unigene16766_D2-1:542-557|-	7|Unigene957_D3-1:278-291|+	7|CL4607.Contig2_D4-2:275-288|+	7|Unigene7406_D5-1:200-213|-	7|CL269.Contig2_D6-1:272-285|+	0.37	0	1	GTTCTCTCAAAAATACAAAAAGTGTCTCTTTGGCTCATGCCAAACAAAAACATAATCAAGATATACAAACACATAGATACATACATATATATCTAATATC	AGCTCAATTTTAGATTCTAGTATATCTTTCAAGATTCTTGTATTTAGGTCTCTCCATTAGTTGAGGTTATTACGTATATCTAGAATTGTATCATATGCAA
CPSSR_578	CL2461.Contig3_All	TA	7|CL4804.Contig2_D1-1:269-482|+	9|Unigene17566_D2-1:373-390|+	N/A	N/A	N/A	7|Unigene1044_D6-1:370-383|+	0.94	0.5	0.98	GTATTTGAATGTTTTTATTGGGCGTTGAGGATGTGGAATAGTGTGTCAGCATATGTTTATTAGACAAGAGATGGGGAATGTAAGATGCAAGATGTGTATC	CAAAGTGGCTGACCAGACTATGATACATTGATTTATGTGGTCACTTGAACTCTCATGATAGTGCTTACCATGAAAATGAGTAGTGAGAAAAAATAGCTTC
CPSSR_579	CL7191.Contig2_All	TA	7|CL6814.Contig2_D1-1:112-325|+	7|Unigene17230_D2-1:298-311|+	8|CL6881.Contig2_D3-1:202-217|+	7|CL4216.Contig1_D4-2:276-289|+	8|CL7106.Contig2_D5-1:253-268|+	7|CL5528.Contig2_D6-1:224-237|+	0.47	0	0.99	ATGTAAGTCTACTGAGCCTTTAACCAAATTACAGACTATAGCTTATTTGTGAGATAACTCTTCATGCTGCCAAAGCTAGGTTATATATATTCTCACTATG	TCAGTCTAATTTAAATTCTCCTTGGAAGGCCTTTCTCTGCGCAGCAAGAAAAACTGCAGATATGGCGTATGATTTTAAATAAGCTTCTTCTTCACAAAAA
CPSSR_580	CL1537.Contig1_All	TA	7|CL6827.Contig2_D1-1:413-626|+	7|CL1995.Contig1_D2-1:500-513|+	6|CL3614.Contig2_D3-1:1162-1173|-	6|CL7744.Contig1_D4-2:1166-1177|-	6|CL6037.Contig2_D5-1:425-436|+	6|CL7041.Contig1_D6-1:536-547|+	0.47	0	0.99	AGAAAATGGGGCAATTAGGAAGGATCTGGGGGCACCACCTTTGAGAAGCCAAGGGTAGACTTGTATGATAAGTAATATATCACAAGAAAAAATAGTCCCC	TTATGATTAAATTATATATTTAATATACATAACAATTACAGTCGTAATTACCAAAGTTATCTGCTCCATATAAGCCAAAGCTCTTTTGTGATTACTTATT
CPSSR_581	CL13454.Contig1_All	TA	7|CL7262.Contig1_D1-1:83-296|+	6|CL933.Contig2_D2-1:212-223|+	5|CL6778.Contig1_D3-1:195-204|+	6|CL2291.Contig1_D4-2:525-536|-	6|CL8622.Contig2_D5-1:191-202|+	7|CL5120.Contig1_D6-1:1057-1070|-	0.69	0	0.98	AACACCCTCCCTCCACAAGATTCGCTTCATCAAAATTAAGCCTTCAACTCCAACACACAACAATACACTTCCATCTCACTCTTTCTTCTCTTTCTCCTTT	GTACAAAAACTCAACACACTTGACTTAACTTGCATGATTGATTGATTGATTTTCACATGATGTCTCATACATGCTCACTTTGTGGTCATAATGGCCACAA
CPSSR_582	CL14787.Contig6_All	TA	7|CL417.Contig3_D1-1:151-364|+	6|CL1130.Contig2_D2-1:335-346|+	7|CL305.Contig4_D3-1:244-257|+	N/A	N/A	5|CL4236.Contig1_D6-1:221-230|+	0.83	0.33	0.98	GTGAGATTACGTTTTTGGGCGCATTAATGCATGACATATCGTCATATTCATTATTGCATACTTATCATATTATTTAGTCTGAAATTGTGATTCCTGGTTT	TGTACATGTATTGATTTATGGCTTCCTGCTGCATTGTTGGATTGATGTGGTTATCGGTGGTGATGGTGTACGGAGGAGACATGTGTTGGTGGTTGTGACA
CPSSR_583	CL14787.Contig6_All	TA	7|CL417.Contig5_D1-1:151-364|+	6|CL1130.Contig2_D2-1:335-346|+	7|CL305.Contig4_D3-1:244-257|+	N/A	N/A	5|CL4236.Contig1_D6-1:221-230|+	0.83	0.33	0.98	GTGAGATTACGTTTTTGGGCGCATTAATGCATGACATATCGTCATATTCATTATTGCATACTTATCATATTATTTAGTCTGAAATTGTGATTCCTGGTTT	TGTACATGTATTGATTTATGGCTTCCTGCTGCATTGTTGGATTGATGTGGTTATCGGTGGTGATGGTGTACGGAGGAGACATGTGTTGGTGGTTGTGACA
CPSSR_584	CL14787.Contig6_All	TA	7|CL417.Contig6_D1-1:172-385|+	6|CL1130.Contig2_D2-1:335-346|+	7|CL305.Contig4_D3-1:244-257|+	N/A	N/A	5|CL4236.Contig1_D6-1:221-230|+	0.83	0.33	0.98	GTGAGATTACGTTTTTGGGCGCATTAATGCATGACATATCGTCATATTCATTATTGCATACTTATCATATTATTTAGTCTGAAATTGTGATTCCTGGTTT	TGTACATGTATTGATTTATGGCTTCCTGCTGCATTGTTGGATTGATGTGGTTATCGGTGGTGATGGTGTACGGAGGAGACATGTGTTGGTGGTTGTGACA
CPSSR_585	CL14787.Contig6_All	TA	7|CL417.Contig7_D1-1:172-385|+	6|CL1130.Contig2_D2-1:335-346|+	7|CL305.Contig4_D3-1:244-257|+	N/A	N/A	5|CL4236.Contig1_D6-1:221-230|+	0.83	0.33	0.98	GTGAGATTACGTTTTTGGGCGCATTAATGCATGACATATCGTCATATTCATTATTGCATACTTATCATATTATTTAGTCTGAAATTGTGATTCCTGGTTT	TGTACATGTATTGATTTATGGCTTCCTGCTGCATTGTTGGATTGATGTGGTTATCGGTGGTGATGGTGTACGGAGGAGACATGTGTTGGTGGTTGTGACA
CPSSR_586	CL4653.Contig2_All	TA	7|Unigene579_D1-1:29-242|+	N/A	8|CL3402.Contig2_D3-1:789-804|+	5|Unigene26285_D4-2:479-488|-	6|Unigene22916_D5-1:1008-1019|+	7|Unigene815_D6-1:752-765|+	1.02	0.17	0.97	AATGTTTGGCTAACATGTACAATTCTAACAGCGCATTAAATATTTATCTATGCATGACCAATTTTTATCTTCAGTAATTTTATTTATGGTGTAAAACCAT	GTGAGAATTTCCACTAAAAACAAATTGCATCTTATCATGTGCATAGATATGACTAATCCCATATATAAAATTAAAAGCCAATATTGGAATATCAAACTTT
CPSSR_587	CL10877.Contig3_All	TA	7|Unigene651_D1-1:67-280|+	6|CL4840.Contig2_D2-1:146-157|+	5|CL4632.Contig2_D3-1:1872-1881|-	5|Unigene18371_D4-2:141-150|+	5|CL5802.Contig2_D5-1:148-157|+	N/A	0.8	0.17	0.99	CAAGACTAATTCATACATATACTCAAGTTACTTCACATAATGAAGCAATGAACATAAGCATAAATATAACTTGCGAAACGCTTACAACATTGTTTCATAT	TTTATGTATCACATTTCCTCAATAGTAGATAAAATAAACTGACCATGCGCAGAATTTGGTGACAATCTCAAGAGTCATGAGAGGACGGATTATTCTCTGG
CPSSR_588	Unigene16692_All	TA	7|Unigene7103_D1-1:195-408|+	5|Unigene26746_D2-1:296-305|+	N/A	N/A	N/A	5|Unigene28109_D6-1:309-318|-	0.94	0.5	1	CACATTAGTTTTGTAACTTTGTTCTCATCTTAAGTTAGAAGATTTACAATAAGTAGCCTGCTCAATATCGGATCTTACATTCTATGTATGATGGGTTTAT	TCTTATTGTTAGAGAAAAGAAGATAACTGCATGTAGATGATATAGCTATTTCTACGTTTTACTTCAAACCCAGACCAATTGATAACAATTTCTCTAGAAC
CPSSR_589	CL9822.Contig4_All	TA	7|CL1441.Contig1_D1-1:56-269|+	5|Unigene21208_D2-1:216-225|+	N/A	5|CL4023.Contig3_D4-2:180-189|+	5|Unigene28247_D5-1:124-133|+	N/A	0.87	0.33	0.96	TCAAATGATCTCTCTCTCTTAATAACGAGATTCAATTACAAGCCACTACAATCTCCTCACATGCACGCTCCTTCTCTTCTTTAATTCTCTCCCATTATAT	TGTATATCACTTTCTCTCTCTACCCTCACTCTAAATCTTCAATCTTTTTCAGCTCCAAATCCATTTTTTGCTCGAATTTCACAATACCCATTCTCCAAAA
CPSSR_590	CL6092.Contig1_All	TA	8|CL7231.Contig1_D1-1:790-1005|+	N/A	N/A	6|CL3442.Contig1_D4-2:135-146|-	6|CL7255.Contig1_D5-1:352-363|-	N/A	0.94	0.5	0.99	GATAACTATACTTGGTTCCTTCATTCTGACTTTCTAATGGTGTATAGCTGATAGTAGCATGATCTTCCGTCTTTCCAGAGTTGTAATTTTACGACCGAGT	TGATATATTGCTGTGGAAATCACAGTGAGCAGCGTATGTAGCTTGTATTGCAGGTTGCCGTCATTTAAATCTTTTCCAAAGACCTTAAAGACTTGGTGTA
CPSSR_591	Unigene12397_All	TA	8|CL630.Contig2_D1-1:1621-1836|+	8|CL7973.Contig2_D2-1:1035-1050|+	N/A	N/A	10|Unigene414_D5-1:1761-1780|+	N/A	0.94	0.5	1	CATAAGAAAGTAGTAAGAATATATAACACTAAATAATTATCATGCAACATAAAATTATCACGTGTCATACAAATAAATATTTCATATATTCATTAAAATG	AATTATACGTTCCATGCAAATATAAATAACTCATTCATACTCAAACTTCTACAAACTTCATTACAACATTAAATTTAATTCAAATCTTAATAAATCGGTC
CPSSR_592	Unigene12397_All	TA	8|CL630.Contig3_D1-1:1510-1725|+	8|CL7973.Contig2_D2-1:1035-1050|+	N/A	N/A	10|Unigene414_D5-1:1761-1780|+	N/A	0.94	0.5	1	CATAAGAAAGTAGTAAGAATATATAACACTAAATAATTATCATGCAACATAAAATTATCACGTGTCATACAAATAAATATTTCATATATTCATTAAAATG	AATTATACGTTCCATGCAAATATAAATAACTCATTCATACTCAAACTTCTACAAACTTCATTACAACATTAAATTTAATTCAAATCTTAATAAATCGGTC
CPSSR_593	CL14535.Contig6_All	TA	9|CL5525.Contig3_D1-1:128-345|+	10|CL3246.Contig2_D2-1:744-763|-	9|Unigene38184_D3-1:125-142|+	9|Unigene892_D4-2:2030-2047|+	8|CL8887.Contig11_D5-1:2420-2435|+	8|CL4693.Contig2_D6-1:220-235|+	0.69	0	0.99	TTCGGTTTTCAAAACGTTTCGAAAACGAGAATGCGAGGCAAATTGAAGTTTCCGTACTTCTTAGGTATATAAAATGATGTCTTCCATAATGAAAATGTCC	GCTGGTATGATATAGAATGTTTAAATTGCTTGAATGGGAGTTGAGCTTTTGGACTTGGTCTTTATATTTCCTAGCAACATTGCATCTAGGATATGGTGAT
CPSSR_594	Unigene32211_All	TA	9|CL6670.Contig1_D1-1:530-747|+	N/A	10|CL1336.Contig2_D3-1:621-640|+	N/A	10|CL4971.Contig1_D5-1:632-651|+	10|CL6806.Contig1_D6-1:623-642|+	0.43	0.33	1	CCGTCGCCAAAGAAGATGGGTTATGTTAATGTTCCTGTGGATGACAAGGCCAATTCCAAGCCTCCCAAACAAGGGGTTTGATTGACTTCTTTTATCTACC	CATACATATATGGGGTGTTTGTGGTTTTATCATCTCGGCTTGTGTATTCTGGTTATTCCGAATTCAGTTCTTTTGTGTTTATTATTATATTTTGACTTTC
CPSSR_595	CL11529.Contig3_All	TA	9|Unigene114_D1-1:7-224|+	8|CL1122.Contig1_D2-1:3482-3497|-	N/A	8|Unigene26310_D4-2:158-173|+	8|Unigene29619_D5-1:144-159|+	8|CL715.Contig3_D6-1:109-124|+	0.4	0.17	0.99	TGAACAGAGATCATATATAGGCATACTAAATAAAGATCAGATTGCCTTTGATATATCCCTGAGAAACAACCATAGTCAGGATCCAAAGAACTATCAACCT	TCAAGGGCGCCCATATTTACTATATAAGTACTTATACAACCATGTCACCAAGTGAGCTTAGTAGAAGCCTGCAAGCTACAAGCTTAGTGGCCACCTTTTC
CPSSR_596	Unigene4907_All	TA	9|CL1466.Contig2_D1-1:300-517|+	N/A	N/A	9|CL108.Contig7_D4-2:361-378|+	7|CL652.Contig7_D5-1:362-375|+	9|CL97.Contig4_D6-1:362-379|+	0.87	0.33	1	TAAAAAGTCGTTAACCCAAGACAGCAGGTACACGACCTCTGTGCTACACATGAAGCACCAACCTGAATAACTTGGTGTTTTAACTGTTAGATTTGATGCC	TGTACATTCATAGTTGGACAAAATACATGATGACTGTCACTTCCATATTTTGACGTATTTGTCATGACTTGCTGAGGCTATTAAATTAGAAGCAGTTGAC
CPSSR_597	Unigene16063_All	TAA	5|CL3150.Contig1_D1-1:834-1048|+	N/A	N/A	6|CL4209.Contig5_D4-2:661-678|-	5|Unigene25266_D5-1:934-948|+	N/A	0.47	0.5	0.99	ATCAACTTTTAATAACCAAACACTTAAAATATCTTAATCAACCAGATTCATGCATTATTTAATTTTTTTTTTCTAATGCATGCTTTACAAATTAAATAGT	GGAAAATGCTAATTGGGACTATAGTGGCTATAATTAAGTTGATTGTTTTTACTGAAACTTCAATACAATTATTTAAAATATTAAATTTTATTTATTTTTT
CPSSR_598	Unigene16063_All	TAA	5|CL3150.Contig3_D1-1:1650-1864|+	N/A	N/A	6|CL4209.Contig5_D4-2:661-678|-	5|Unigene25266_D5-1:934-948|+	N/A	0.47	0.5	0.99	ATCAACTTTTAATAACCAAACACTTAAAATATCTTAATCAACCAGATTCATGCATTATTTAATTTTTTTTTTCTAATGCATGCTTTACAAATTAAATAGT	GGAAAATGCTAATTGGGACTATAGTGGCTATAATTAAGTTGATTGTTTTTACTGAAACTTCAATACAATTATTTAAAATATTAAATTTTATTTATTTTTT
CPSSR_599	Unigene16063_All	TAA	5|CL3150.Contig9_D1-1:1467-1681|+	N/A	N/A	6|CL4209.Contig5_D4-2:661-678|-	5|Unigene25266_D5-1:934-948|+	N/A	0.47	0.5	0.99	ATCAACTTTTAATAACCAAACACTTAAAATATCTTAATCAACCAGATTCATGCATTATTTAATTTTTTTTTTCTAATGCATGCTTTACAAATTAAATAGT	GGAAAATGCTAATTGGGACTATAGTGGCTATAATTAAGTTGATTGTTTTTACTGAAACTTCAATACAATTATTTAAAATATTAAATTTTATTTATTTTTT
CPSSR_600	Unigene13288_All	TAA	5|Unigene19951_D1-1:25-239|+	5|Unigene17700_D2-1:131-145|+	N/A	7|Unigene18673_D4-2:1616-1636|-	N/A	N/A	0.94	0.5	0.95	TTGCATTATCCCTTCCTCACTTCAATTGCTCAACTCATTTTTAAATTTAAAGCCACTGATAATATTATACTCCGTATTCTCTCTCCACTAATAACAATAT	GAGTAAGAATTAATCTCGTCTGAAAAGTATGAATAGTTTGGTAGTACCATTAAGCTTAAGCACAACAACCACACGAAAATGGGGCCTGGATTTTTCAAGC
CPSSR_601	CL14559.Contig1_All	TAC	6|CL6843.Contig2_D1-1:1503-1720|+	N/A	4|CL4680.Contig2_D3-1:1603-1614|+	6|Unigene25206_D4-2:297-314|-	N/A	6|Unigene21664_D6-1:1931-1948|+	0.87	0.33	0.99	GCACTACCTTGTTCTGAAGATATAGGCTTAGGGAAAAAATACGAGAAGATTGAAGAAAACTGAGATCTGTAAGAATCAACAGAAGGGCTTGAAGTGCTTG	TGAACATGTTCGAGAACCAAGGAGATGAAGCGTTTGAGGAAGGATTGAAAGCCAAAAACACTGTGAAAGCAACAAAAGCAAACATGAATCCATATGCAAA
CPSSR_602	CL6160.Contig5_All	TAC	6|CL463.Contig6_D1-1:89-306|+	N/A	5|CL554.Contig6_D3-1:189-203|+	6|CL1550.Contig4_D4-2:182-199|+	6|CL1848.Contig3_D5-1:187-204|+	N/A	0.43	0.33	0.99	TGTTGTTAATCACATTAAAGTTAGCTTATGTCTTGTTTCCTCTATTTATTTTAGCCGTCCCATTTTTAAGCGTAAAATTAAGTTCAGTTCCAAATTCTAA	TGTATGTGCTGACTGCATAGATATGGACCTCGCAATTGCAACTCCACTTTACCTCCTTAAAACTGGAAAAAGATTTTACAAGCCAATGAGCGGTGTCTCA
CPSSR_603	CL6160.Contig6_All	TAC	6|CL463.Contig9_D1-1:89-306|+	N/A	5|CL554.Contig6_D3-1:189-203|+	6|CL1550.Contig4_D4-2:182-199|+	6|CL1848.Contig3_D5-1:187-204|+	N/A	0.43	0.33	0.99	TGTTGTTAATCACATTAAAGTTAGCTTATGTCTTGTTTCCTCTATTTATTTTAGCCGTCCCATTTTTAAGCGTAAAATTAAGTTCAGTTCCAAATTCTAA	TGTATGTGCTGACTGCATAGATATGGACCTCGCAATTGCAACTCCACTTTACCTCCTTAAAACTGGAAAAAGATTTTACAAGCCAATGAGCGGTGTCTCA
CPSSR_604	CL6160.Contig7_All	TAC	6|CL463.Contig12_D1-1:89-306|+	N/A	5|CL554.Contig6_D3-1:189-203|+	6|CL1550.Contig4_D4-2:182-199|+	6|CL1848.Contig3_D5-1:187-204|+	N/A	0.43	0.33	0.99	TGTTGTTAATCACATTAAAGTTAGCTTATGTCTTGTTTCCTCTATTTATTTTAGCCGTCCCATTTTTAAGCGTAAAATTAAGTTCAGTTCCAAATTCTAA	TGTATGTGCTGACTGCATAGATATGGACCTCGCAATTGCAACTCCACTTTACCTCCTTAAAACTGGAAAAAGATTTTACAAGCCAATGAGCGGTGTCTCA
CPSSR_605	CL6160.Contig8_All	TAC	6|CL463.Contig13_D1-1:89-306|+	N/A	5|CL554.Contig6_D3-1:189-203|+	6|CL1550.Contig4_D4-2:182-199|+	6|CL1848.Contig3_D5-1:187-204|+	N/A	0.43	0.33	0.99	TGTTGTTAATCACATTAAAGTTAGCTTATGTCTTGTTTCCTCTATTTATTTTAGCCGTCCCATTTTTAAGCGTAAAATTAAGTTCAGTTCCAAATTCTAA	TGTATGTGCTGACTGCATAGATATGGACCTCGCAATTGCAACTCCACTTTACCTCCTTAAAACTGGAAAAAGATTTTACAAGCCAATGAGCGGTGTCTCA
CPSSR_606	CL6160.Contig9_All	TAC	6|CL463.Contig15_D1-1:89-306|+	N/A	5|CL554.Contig6_D3-1:189-203|+	6|CL1550.Contig4_D4-2:182-199|+	6|CL1848.Contig3_D5-1:187-204|+	N/A	0.43	0.33	0.99	TGTTGTTAATCACATTAAAGTTAGCTTATGTCTTGTTTCCTCTATTTATTTTAGCCGTCCCATTTTTAAGCGTAAAATTAAGTTCAGTTCCAAATTCTAA	TGTATGTGCTGACTGCATAGATATGGACCTCGCAATTGCAACTCCACTTTACCTCCTTAAAACTGGAAAAAGATTTTACAAGCCAATGAGCGGTGTCTCA
CPSSR_607	CL6160.Contig10_All	TAC	6|CL463.Contig16_D1-1:89-306|+	N/A	5|CL554.Contig6_D3-1:189-203|+	6|CL1550.Contig4_D4-2:182-199|+	6|CL1848.Contig3_D5-1:187-204|+	N/A	0.43	0.33	0.99	TGTTGTTAATCACATTAAAGTTAGCTTATGTCTTGTTTCCTCTATTTATTTTAGCCGTCCCATTTTTAAGCGTAAAATTAAGTTCAGTTCCAAATTCTAA	TGTATGTGCTGACTGCATAGATATGGACCTCGCAATTGCAACTCCACTTTACCTCCTTAAAACTGGAAAAAGATTTTACAAGCCAATGAGCGGTGTCTCA
CPSSR_608	CL6160.Contig11_All	TAC	6|CL463.Contig17_D1-1:89-306|+	N/A	5|CL554.Contig6_D3-1:189-203|+	6|CL1550.Contig4_D4-2:182-199|+	6|CL1848.Contig3_D5-1:187-204|+	N/A	0.43	0.33	0.99	TGTTGTTAATCACATTAAAGTTAGCTTATGTCTTGTTTCCTCTATTTATTTTAGCCGTCCCATTTTTAAGCGTAAAATTAAGTTCAGTTCCAAATTCTAA	TGTATGTGCTGACTGCATAGATATGGACCTCGCAATTGCAACTCCACTTTACCTCCTTAAAACTGGAAAAAGATTTTACAAGCCAATGAGCGGTGTCTCA
CPSSR_609	CL6160.Contig5_All	TAC	6|CL463.Contig18_D1-1:89-306|+	N/A	5|CL554.Contig6_D3-1:189-203|+	6|CL1550.Contig4_D4-2:182-199|+	6|CL1848.Contig3_D5-1:187-204|+	N/A	0.43	0.33	0.99	TGTTGTTAATCACATTAAAGTTAGCTTATGTCTTGTTTCCTCTATTTATTTTAGCCGTCCCATTTTTAAGCGTAAAATTAAGTTCAGTTCCAAATTCTAA	TGTATGTGCTGACTGCATAGATATGGACCTCGCAATTGCAACTCCACTTTACCTCCTTAAAACTGGAAAAAGATTTTACAAGCCAATGAGCGGTGTCTCA
CPSSR_610	CL6160.Contig6_All	TAC	6|CL463.Contig19_D1-1:89-306|+	N/A	5|CL554.Contig6_D3-1:189-203|+	6|CL1550.Contig4_D4-2:182-199|+	6|CL1848.Contig3_D5-1:187-204|+	N/A	0.43	0.33	0.99	TGTTGTTAATCACATTAAAGTTAGCTTATGTCTTGTTTCCTCTATTTATTTTAGCCGTCCCATTTTTAAGCGTAAAATTAAGTTCAGTTCCAAATTCTAA	TGTATGTGCTGACTGCATAGATATGGACCTCGCAATTGCAACTCCACTTTACCTCCTTAAAACTGGAAAAAGATTTTACAAGCCAATGAGCGGTGTCTCA
CPSSR_611	CL6160.Contig7_All	TAC	6|CL463.Contig20_D1-1:89-306|+	N/A	5|CL554.Contig6_D3-1:189-203|+	6|CL1550.Contig4_D4-2:182-199|+	6|CL1848.Contig3_D5-1:187-204|+	N/A	0.43	0.33	0.99	TGTTGTTAATCACATTAAAGTTAGCTTATGTCTTGTTTCCTCTATTTATTTTAGCCGTCCCATTTTTAAGCGTAAAATTAAGTTCAGTTCCAAATTCTAA	TGTATGTGCTGACTGCATAGATATGGACCTCGCAATTGCAACTCCACTTTACCTCCTTAAAACTGGAAAAAGATTTTACAAGCCAATGAGCGGTGTCTCA
CPSSR_612	CL4572.Contig4_All	TAG	5|CL7764.Contig1_D1-1:535-749|+	3|Unigene650_D2-1:170-178|-	3|Unigene976_D3-1:564-572|-	5|Unigene18500_D4-2:629-643|+	5|Unigene20023_D5-1:431-445|-	5|Unigene18951_D6-1:429-443|-	0.94	0	0.98	CCTTGGACTTTGCTTTGTTCAGCCTCTTGAGCCTGAGCCGCAGTGTTTGGTGCAACATGTTTAGAATCATCAAATGGAAACAAAAGCCTTCCACCACTAC	TACCCTCTTGGACACCTTGAAGACTATCATGACCATATCCACTAGTACCAAGTCCATCAAGTGAGAAATTCAGAGTTGGCTTGAATTCTTGCATAGGAAA
CPSSR_613	CL4572.Contig4_All	TAG	5|CL7764.Contig2_D1-1:535-749|+	3|Unigene650_D2-1:170-178|-	3|Unigene976_D3-1:564-572|-	5|Unigene18500_D4-2:629-643|+	5|Unigene20023_D5-1:431-445|-	5|Unigene18951_D6-1:429-443|-	0.94	0	0.98	CCTTGGACTTTGCTTTGTTCAGCCTCTTGAGCCTGAGCCGCAGTGTTTGGTGCAACATGTTTAGAATCATCAAATGGAAACAAAAGCCTTCCACCACTAC	TACCCTCTTGGACACCTTGAAGACTATCATGACCATATCCACTAGTACCAAGTCCATCAAGTGAGAAATTCAGAGTTGGCTTGAATTCTTGCATAGGAAA
CPSSR_614	Unigene31411_All	TAG	5|Unigene27897_D1-1:237-451|+	N/A	N/A	5|Unigene18803_D4-2:1054-1068|+	5|Unigene16604_D5-1:544-558|-	6|Unigene3791_D6-1:305-322|+	0.43	0.33	1	GTGTCGATGCTAATGGGAATGATTTACAGCAGGTTTTGCCGCTCGAGCTTGATGAGGATGATGATGGGTTTTTGGTTGCGGAAAATCCGAGGTTTAGTGT	TACTAATCAAAGGAGGCATAGTAGTTTTGTGAGGGAAGAGAGGGAGTTTGTGAGTGTTGGGAGGAAGAGTGTTGATATAATTCCGTCCAGAATTGGACTG
CPSSR_615	CL6111.Contig3_All	TAG	8|CL551.Contig1_D1-1:106-329|+	7|CL6127.Contig1_D2-1:1614-1634|-	8|CL3128.Contig4_D3-1:210-233|+	6|CL6042.Contig1_D4-2:208-225|+	6|CL6047.Contig2_D5-1:1481-1498|-	7|CL3193.Contig3_D6-1:210-230|+	0.82	0	1	AAGGGATTTCGGATTCGGATTATCAAAAAGTCGATCAGGAAAACCAAGTTTAATATTTGAAAATTGAATGATCCATGGAGTCTGAAGGCAGTGAGAAGTC	TAAATCATTATTTTACGAAGCTTCTCTCGGTTACAGCATTGAAGACGTTAGGCCAAACGGTGGAATCAAGAAGTTCAAATCTGCTGCATACTCCAACTGC
CPSSR_616	CL6111.Contig3_All	TAG	8|CL551.Contig3_D1-1:106-329|+	7|CL6127.Contig2_D2-1:1486-1506|-	8|CL3128.Contig4_D3-1:210-233|+	N/A	6|CL6047.Contig3_D5-1:1488-1505|-	7|CL3193.Contig4_D6-1:210-230|+	0.75	0.17	0.99	AAGGGATTTCGGATTCGGATTATCAAAAAGTCGATCAGGAAAACCAAGTTTAATATTTGAAAATTGAATGATCCATGGAGTCTGAAGGCAGTGAGAAGTC	TAAATCATTATTTTACGAAGCTCCCCTAGGTTACAGCATTGAAGACGTCAGGCCAAACGGTGGAATCAAGAAATTCAGATCTGCTGCGTACTCCAACTGC
CPSSR_617	CL6111.Contig4_All	TAG	8|CL551.Contig5_D1-1:106-329|+	7|CL6127.Contig1_D2-1:1614-1634|-	8|CL3128.Contig4_D3-1:210-233|+	6|CL6042.Contig1_D4-2:208-225|+	6|CL6047.Contig2_D5-1:1481-1498|-	7|CL3193.Contig3_D6-1:210-230|+	0.82	0	1	AAGGGATTTCGGATTCGGATTATCAAAAAGTCGATCAGGAAAACCAAGTTTAATATTTGAAAATTGAATGATCCATGGAGTCTGAAGGCAGTGAGAAGTC	TAAATCATTATTTTACGAAGCTTCTCTCGGTTACAGCATTGAAGACGTTAGGCCAAACGGTGGAATCAAGAAGTTCAAATCTGCTGCATACTCCAACTGC
CPSSR_618	CL6111.Contig4_All	TAG	8|CL551.Contig6_D1-1:106-329|+	7|CL6127.Contig2_D2-1:1486-1506|-	8|CL3128.Contig4_D3-1:210-233|+	N/A	6|CL6047.Contig3_D5-1:1488-1505|-	7|CL3193.Contig4_D6-1:210-230|+	0.75	0.17	0.99	AAGGGATTTCGGATTCGGATTATCAAAAAGTCGATCAGGAAAACCAAGTTTAATATTTGAAAATTGAATGATCCATGGAGTCTGAAGGCAGTGAGAAGTC	TAAATCATTATTTTACGAAGCTCCCCTAGGTTACAGCATTGAAGACGTCAGGCCAAACGGTGGAATCAAGAAATTCAGATCTGCTGCGTACTCCAACTGC
CPSSR_619	CL6388.Contig6_All	TAT	6|CL8092.Contig1_D1-1:592-809|+	6|CL1189.Contig5_D2-1:232-249|-	5|Unigene19973_D3-1:213-227|-	N/A	5|CL1243.Contig3_D5-1:2268-2282|+	5|CL4005.Contig1_D6-1:267-281|-	0.49	0.17	0.99	TGGGAGAATGAACGGCTGTGATTCTGCCGATCGAAGGGCTGACGTTACTACATCCGCTCTTCTAAATGTTTCGCTTTTGCCCATTTAGTGAAGTATTTTC	GAGTTTTTGTTTTTTCGTTTTAGCAGTTTTCTGAGATCTGAAAACTGTTTTCTTTTCGTTGTTGTTTTGTGTTTGGGAACGAAGAAATTAATGAATGAGA
CPSSR_620	Unigene1860_All	TAT	6|Unigene23057_D1-1:125-342|+	6|Unigene23142_D2-1:204-221|+	4|Unigene6920_D3-1:179-190|+	4|Unigene12196_D4-2:196-207|+	6|Unigene17665_D5-1:197-214|+	6|Unigene14940_D6-1:224-241|+	0.94	0	0.99	AAATGCCCACGGAGACGGGCCTCGAGGGCGAAACAGTAATTCGCCGGAACGCGGAGGGCGGAGATGTTAAAAACTCGCGTGAATTCGTCTTTGTTAATGA	TTTCATTGTTTTCGATTATAGGACCACAAGAGCGATAAAGCTCTCGAGACGGGTTATCGTTGTTTTGGGTGGTTAAGGGGTATGTGGTGCCTTTGTGGAG
CPSSR_621	Unigene34850_All	TATTTT	4|Unigene10437_D1-1:195-418|+	4|Unigene13770_D2-1:295-318|+	4|Unigene10260_D3-1:297-320|+	4|Unigene12661_D4-2:295-318|+	3|Unigene15127_D5-1:297-314|+	4|Unigene12467_D6-1:614-637|+	0.37	0	0.99	TTTCTTCAACAATTTCGAAGACGACTTTGATGACACCGATATTAACTAATTCATCATATTAATCATAATTAACCGTACTTAATTATCATGTTTATGGTCG	TCCCCTAATTTTGTTAATTTGATTCCGCTGATTCGTTCTATGCGACACGGCGAATATCGGGTTTTTAAGTTTCGGGTTATTCGTAATGGTGACAATGATT
CPSSR_622	Unigene9804_All	TC	6|CL3712.Contig1_D1-1:31-242|+	4|Unigene13293_D2-1:361-368|-	4|Unigene12343_D3-1:552-559|-	4|Unigene8263_D4-2:193-200|+	4|Unigene13839_D5-1:250-257|+	4|Unigene14849_D6-1:251-258|+	0.75	0	0.99	TAAGACCAACAATTCTGCTAACAGTTACAGCCGCCCAATTGAAGTGCTCAAATTCCAACGGCGTTCCTCCTCAGCCCTCAAACACGAACCCTATCGCTCA	TAAACCAACTTATATTGTTCAAACTGAGTCAAATGTTCGGAAAATGAAAAGGAAGACCCCAGATCCACCCTGTATAATCTGCAAAGGGAGCGGTAGAATT
CPSSR_623	Unigene10411_All	TC	6|CL3712.Contig2_D1-1:31-242|+	4|Unigene13293_D2-1:361-368|-	4|Unigene12343_D3-1:552-559|-	4|Unigene8263_D4-2:193-200|+	4|Unigene13839_D5-1:250-257|+	4|Unigene14849_D6-1:251-258|+	0.75	0	0.99	TAAGACCAACAATTCTGCTAACAGTTACAGCCGCCCAATTGAAGTGCTCAAATTCCAACGGCGTTCCTCCTCAGCCCTCAAACACGAACCCTATCGCTCA	TAAACCAACTTATATTGTTCAAACTGAGTCAAATGTTCGGAAAATGAAAAGGAAGACCCCAGATCCACCCTGTATAATCTGCAAAGGGAGCGGTAGAATT
CPSSR_624	Unigene4282_All	TC	6|CL5829.Contig1_D1-1:516-727|+	5|CL478.Contig4_D2-1:756-765|+	5|Unigene877_D3-1:397-406|+	5|Unigene18814_D4-2:855-864|+	5|Unigene12629_D5-1:386-395|+	5|CL4466.Contig2_D6-1:410-419|+	0.37	0	0.99	TCGATACCTTTCTTCCTCCTTCCGCTGTAATTCCAGGGCTTCTTTTCTTTGAGACTCCTCTACTCTTCTCTTGTTTTCTTCAAGCATCTTTTCCAGCTCT	CGTGCTTGCTCTTCTTTTTGTCTTGCCTCAGCAAGAGCAGCTTCCTTCTCTTTCTGAAGTTGGGTTACAACATCATCAAACAATTTCTTTCGTCCTTCTT
CPSSR_625	CL4784.Contig11_All	TC	6|CL5829.Contig2_D1-1:516-727|+	5|CL478.Contig4_D2-1:756-765|+	5|Unigene877_D3-1:397-406|+	5|Unigene18814_D4-2:855-864|+	5|Unigene12629_D5-1:386-395|+	5|CL4466.Contig2_D6-1:410-419|+	0.37	0	0.99	TCGATACCTTTCTTCCTCCTTCCGCTGTAATTCCAGGGCTTCTTTTCTTTGAGACTCCTCTACTCTTCTCTTGTTTTCTTCAAGCATCTTTTCCAGCTCT	CGTGCTTGCTCTTCTTTTTGTCTTGCCTCAGCAAGAGCAGCTTCCTTCTCTTTCTGAAGTTGGGTTACAACATCATCAAACAATTTCTTTCGTCCTTCTT
CPSSR_626	Unigene27387_All	TC	6|CL7669.Contig1_D1-1:90-301|+	6|Unigene23451_D2-1:190-201|+	6|Unigene14620_D3-1:190-201|+	N/A	6|CL1181.Contig2_D5-1:118-129|-	7|Unigene19368_D6-1:196-209|+	0.4	0.17	0.99	GTAGTTGGGGTTTAGGAAGGTTGGAGTGAGGAGTAGGGTGTATGCTGGGGATAAATTTCATCTTCTTTTTACTTTAGCTACTCGATACATCCCCCTCATT	ACGCCGAGTTCTCTCCCTCAATTTTTCTCTCTCTCACGACGACTGACACTAGTTCTCCCTCTTTCTTCGCTTCTCATAGCATGTATTTTTATTTTTTTTT
CPSSR_627	CL788.Contig14_All	TC	6|CL575.Contig1_D1-1:83-294|+	6|CL643.Contig14_D2-1:184-195|+	6|CL2245.Contig1_D3-1:1168-1179|-	6|CL464.Contig12_D4-2:1264-1275|-	7|CL1503.Contig7_D5-1:183-196|+	6|CL2145.Contig13_D6-1:1666-1677|-	0.37	0	0.99	TTATACTTTATACTCTGCGTAATAGAAAAGCCAAGCATCTCTCTTGTTGCAACACAAATCTACAATCACAACGAACTTCATCGTTCCTCTATAACTGTTT	TTCAGGCTTTGACATGGATCCATCATTTGAGACACTGGACTCTGAGGTCCAATCCTTTTTCGACTCTGCACCTCCTTTAAAAGACCGTGACAATGTCTGT
CPSSR_628	CL788.Contig15_All	TC	6|CL575.Contig2_D1-1:83-294|+	6|CL643.Contig14_D2-1:184-195|+	6|CL2245.Contig1_D3-1:1168-1179|-	6|CL464.Contig12_D4-2:1264-1275|-	7|CL1503.Contig7_D5-1:183-196|+	6|CL2145.Contig13_D6-1:1666-1677|-	0.37	0	0.99	TTATACTTTATACTCTGCGTAATAGAAAAGCCAAGCATCTCTCTTGTTGCAACACAAATCTACAATCACAACGAACTTCATCGTTCCTCTATAACTGTTT	TTCAGGCTTTGACATGGATCCATCATTTGAGACACTGGACTCTGAGGTCCAATCCTTTTTCGACTCTGCACCTCCTTTAAAAGACCGTGACAATGTCTGT
CPSSR_629	Unigene32398_All	TC	6|Unigene20427_D1-1:490-701|+	6|Unigene18954_D2-1:1083-1094|-	5|Unigene19129_D3-1:1100-1109|-	6|CL7958.Contig2_D4-2:562-573|+	5|CL8508.Contig2_D5-1:574-583|+	6|CL548.Contig3_D6-1:1093-1104|-	0.47	0	1	GCCTTTAAAGAACATTCTCTATTATTTTATCCCAATACCGAATTTCGTGGCTTCCCTTTGTGTGTGTGTTTGTCTTTTATTCACACAAGACTCCGCCTTT	TTTCTCTTTCATTCCTCTCTCTTCATCAAAGCCTTTCTCTTTCTCCCAAAGTAACTGCTTTTCTTGCATCCGATGATGAAGAAGATGAAAGGGGTTGCTC
CPSSR_630	CL1909.Contig2_All	TC	6|Unigene23448_D1-1:40-251|+	7|Unigene11573_D2-1:139-152|+	6|Unigene17776_D3-1:2422-2433|-	6|Unigene22734_D4-2:148-159|+	7|Unigene19642_D5-1:159-172|+	N/A	0.49	0.17	0.99	AAATGCTCGCACTTCGCAGTTCCCAATCAATCTGAGACACCTAGTACGATATTGTCTCCTTAAATAAACAGAACTAAAATCACTTTTGTACTCTTGCTTT	ACACACACTCAATTCAAGAGTTCACTTCTGCAAACTAACAATCAAAATCTCAAAAACATGGCTGATGTCTTGTCCGCTTTACGGTCTCTGATGGCCTCTC
CPSSR_631	Unigene118_All	TC	6|CL1005.Contig1_D1-1:707-918|+	5|CL371.Contig18_D2-1:1360-1369|-	6|CL1649.Contig8_D3-1:1546-1557|+	6|CL3622.Contig2_D4-2:1353-1364|-	6|CL1428.Contig13_D5-1:1339-1350|-	6|CL861.Contig6_D6-1:1853-1864|-	0.37	0	0.99	TGGCTGCGATTCCTCAAAATCACCACACCATTCACACTATATTATTCGTTTTCTTTTCCTTCACAGTACAGAAGAGCCTGTTTGGCATAACTTAAGCAGA	TATATGTGTGCGTGTGTGTATCTTGTTAATATGACTGATCATTTAGTAAAGGTGTAACTTACTAAACCCAAATGAAAATATCGACTTACAATGATACAGA
CPSSR_632	CL5732.Contig1_All	TC	6|CL1255.Contig3_D1-1:1246-1457|+	N/A	6|Unigene16978_D3-1:99-110|-	7|Unigene9684_D4-2:107-120|-	7|Unigene15179_D5-1:1485-1498|+	7|CL1078.Contig1_D6-1:113-126|-	0.49	0.17	1	TGATTTCGTCCCACCAATTTTTGTTCATCGTCAACTGATTTGCTACACTAGACGACGCCGTTGATACTGCTGCTTCTATAATTGATCTCGTCATTCTCTT	TAGAAATTAGAGAGAGATTTTGTGTGATGGATCAATAATTGGATGATTTTGTTTGGGGAATTTGGTGAGAGACGGAATTCAATTGATAAAGCTTTTTTTA
CPSSR_633	CL5246.Contig5_All	TC	7|CL6539.Contig1_D1-1:66-279|+	9|CL1775.Contig6_D2-1:4913-4930|-	N/A	7|CL7614.Contig1_D4-2:4880-4893|-	7|Unigene1156_D5-1:158-171|+	7|CL6032.Contig2_D6-1:4900-4913|-	0.8	0.17	0.99	CATTCAGCCAAAAAGACATTGGAGTTGGTAATTTATGAGCCGCAACTGCCACAACTGAACTGTGTTTTCTGTTTAATCACTCACTTACTCTGACTCTCTG	TAATATATTATATATCGAGGTTGGATAATAAATATGGATATCAGGAAGTGCACATCTTCCACTGTTGCTTCTCTTAGCCAAACACCTAGAGGTTATTTGA
CPSSR_634	CL5246.Contig7_All	TC	7|CL6539.Contig2_D1-1:66-279|+	9|CL1775.Contig6_D2-1:4913-4930|-	N/A	7|CL7614.Contig1_D4-2:4880-4893|-	7|Unigene1156_D5-1:158-171|+	7|CL6032.Contig2_D6-1:4900-4913|-	0.8	0.17	0.99	CATTCAGCCAAAAAGACATTGGAGTTGGTAATTTATGAGCCGCAACTGCCACAACTGAACTGTGTTTTCTGTTTAATCACTCACTTACTCTGACTCTCTG	TAATATATTATATATCGAGGTTGGATAATAAATATGGATATCAGGAAGTGCACATCTTCCACTGTTGCTTCTCTTAGCCAAACACCTAGAGGTTATTTGA
CPSSR_635	CL8025.Contig4_All	TC	7|CL704.Contig1_D1-1:8-221|+	8|CL6070.Contig1_D2-1:2201-2216|-	7|CL1170.Contig2_D3-1:150-163|+	7|CL5020.Contig3_D4-2:2213-2226|-	10|CL7410.Contig2_D5-1:118-137|+	N/A	1.17	0.17	0.99	ACACGAAATCAAATCATACAGCTCTCTCTATCTACAACACAAAACGCATCGCCGCCTTTCATAGACAAAGCTCTCATCGTTCGTTCGAATCATTTGCAGA	TTCGTCAAAAATCTCTCGATCTCTCTCCGTTCCGGTAAGGCCTTTCGGTGCCCGTGAAAAAAATTCAACGACGTATAACAAAGCCATCATCTTCCAATTC
CPSSR_636	CL8025.Contig2_All	TC	7|CL704.Contig2_D1-1:8-221|+	8|CL6070.Contig2_D2-1:1874-1889|-	7|CL1170.Contig1_D3-1:150-163|+	7|CL5020.Contig4_D4-2:1886-1899|-	10|CL7410.Contig1_D5-1:118-137|+	N/A	1.17	0.17	0.99	ACACGAAATCAAATCATACAGCTCTCTCTATCTACAACACAAAACGCATCGCCGCCTTTCATAGACAAAGCTCTCATCGTTCGTTCGAATCATTTGCAGA	TTCGTCAAAAATCTCTCGATCTCTCTCCGTTCCGGGAAAGTCCATGTTTCCAGGAGTTCTCTTAAGCTCTCCGATCCGGTCCGTCACGATGATTGTGGTT
CPSSR_637	CL8025.Contig3_All	TC	7|CL704.Contig3_D1-1:8-221|+	8|CL6070.Contig2_D2-1:1874-1889|-	7|CL1170.Contig1_D3-1:150-163|+	7|CL5020.Contig4_D4-2:1886-1899|-	10|CL7410.Contig1_D5-1:118-137|+	N/A	1.17	0.17	0.99	ACACGAAATCAAATCATACAGCTCTCTCTATCTACAACACAAAACGCATCGCCGCCTTTCATAGACAAAGCTCTCATCGTTCGTTCGAATCATTTGCAGA	TTCGTCAAAAATCTCTCGATCTCTCTCCGTTCCGGGAAAGTCCATGTTTCCAGGAGTTCTCTTAAGCTCTCCGATCCGGTCCGTCACGATGATTGTGGTT
CPSSR_638	CL8025.Contig4_All	TC	7|CL704.Contig4_D1-1:8-221|+	8|CL6070.Contig1_D2-1:2201-2216|-	7|CL1170.Contig2_D3-1:150-163|+	7|CL5020.Contig3_D4-2:2213-2226|-	10|CL7410.Contig2_D5-1:118-137|+	N/A	1.17	0.17	0.99	ACACGAAATCAAATCATACAGCTCTCTCTATCTACAACACAAAACGCATCGCCGCCTTTCATAGACAAAGCTCTCATCGTTCGTTCGAATCATTTGCAGA	TTCGTCAAAAATCTCTCGATCTCTCTCCGTTCCGGTAAGGCCTTTCGGTGCCCGTGAAAAAAATTCAACGACGTATAACAAAGCCATCATCTTCCAATTC
CPSSR_639	CL3342.Contig2_All	TC	7|Unigene20348_D1-1:66-279|+	6|Unigene17273_D2-1:119-130|+	N/A	7|Unigene21495_D4-2:2039-2052|-	7|CL8114.Contig2_D5-1:1674-1687|-	N/A	0.43	0.33	1	ATCCAACCACAACGAAGAAAGATAAACCTAAACTAAACACAACTTCGGAGTCTCCTTACTTTCTCTCTCTGAAAAAAAACAAAAAAAACACCACACACTT	TATCTAAAAAAATGGTTTCAACCGATCCATTTTCTCAATGACCAAGAAGCTCACTTTTGCTTCCATGGGGAAAAGCAACAATCTTGAATATCAAGATCAC
CPSSR_640	CL2377.Contig3_All	TC	7|CL1357.Contig1_D1-1:8-221|+	N/A	7|CL5387.Contig4_D3-1:117-130|+	N/A	9|CL6431.Contig2_D5-1:181-198|-	7|CL1685.Contig4_D6-1:1607-1620|-	0.87	0.33	0.99	ATAGATGAGAATAAGATCTGCTGCCGCCTCCCTATAAAACCTACATTAACCCCGTTCCCCATTCCCTCCTCTTCCTCCCCCATTGCCTCAAATCCCCCCT	TTTCGCTCTCTCTCTTCTCAAAATCTCCAATATTTAGAGAGAGAAGAAAACCAAATCCAACATCACCATGGCCCATACAAACAACAACAACACGACAGAA
CPSSR_641	CL12927.Contig2_All	TC	8|Unigene19568_D1-1:95-310|+	7|Unigene16300_D2-1:202-215|+	N/A	7|Unigene21317_D4-2:188-201|+	8|Unigene25049_D5-1:1210-1225|-	N/A	0.5	0.33	0.96	CCACTTGACAAAAACAAAGACAAGACTTACACGTGTCAATGTAACTCTCTCCAACAAAAGCGCAACTTCACACACTTCGCAACTCGCCACCTCACCTCTG	TAAAAATGTCCACTACACTCACTCTCTCTCTACCACCCCTCCACACCAATGCGCACTTTAGCCAATACTCAACTCCTCCCTCACCATCCATGCGCCGCAT
CPSSR_642	Unigene13078_All	TC	8|Unigene20554_D1-1:40-255|+	N/A	6|Unigene12817_D3-1:1052-1063|-	6|Unigene18771_D4-2:119-130|+	6|Unigene21276_D5-1:1055-1066|-	6|Unigene17159_D6-1:111-122|+	0.8	0.17	0.99	CCTCCACACAATCATCTCATAACCTTATCTCCACTTCTGTCTTGTCTCTTTGTTTCATTCCCTCCAAATAATTTACCAATTAATCCAACAAAAAATATCA	TGTGTATCGCCAGCCATGGCTTCCAAACTAAGCTCGGCTTTGATAACTCAACCTCATACGTTAACCTTGCCACACCGGAAAATCTCAAGGAGTCAACGCT
CPSSR_643	CL4741.Contig8_All	TC	8|CL1075.Contig2_D1-1:229-444|+	7|CL833.Contig7_D2-1:303-316|+	7|CL4380.Contig2_D3-1:272-285|+	8|CL4827.Contig6_D4-2:2825-2840|-	9|CL1795.Contig6_D5-1:2891-2908|-	8|CL2909.Contig5_D6-1:2919-2934|-	0.69	0	1	AGCAAGCAAGCACTACAAATTCTCCTCCCTCGCGTCTCTTCACACATCATTTCACAAACAAAATCAAAATCCCCCAAATCTCACAAACCCTAATATTCAT	TATAACAAACTCGATGGAGCTTCGTTCTCGTAAAATTATCTCTCAGCCCTCGAGCAAAACCGAAAATGACCTGCAGCACAATGGTTCTGACGATGAGGAT
CPSSR_644	CL4741.Contig12_All	TC	8|CL1075.Contig3_D1-1:229-444|+	7|CL833.Contig7_D2-1:303-316|+	7|CL4380.Contig2_D3-1:272-285|+	8|CL4827.Contig6_D4-2:2825-2840|-	9|CL1795.Contig6_D5-1:2891-2908|-	8|CL2909.Contig5_D6-1:2919-2934|-	0.69	0	1	AGCAAGCAAGCACTACAAATTCTCCTCCCTCGCGTCTCTTCACACATCATTTCACAAACAAAATCAAAATCCCCCAAATCTCACAAACCCTAATATTCAT	TATAACAAACTCGATGGAGCTTCGTTCTCGTAAAATTATCTCTCAGCCCTCGAGCAAAACCGAAAATGACCTGCAGCACAATGGTTCTGACGATGAGGAT
CPSSR_645	CL4741.Contig13_All	TC	8|CL1075.Contig5_D1-1:229-444|+	7|CL833.Contig7_D2-1:303-316|+	7|CL4380.Contig2_D3-1:272-285|+	8|CL4827.Contig6_D4-2:2825-2840|-	9|CL1795.Contig6_D5-1:2891-2908|-	8|CL2909.Contig5_D6-1:2919-2934|-	0.69	0	1	AGCAAGCAAGCACTACAAATTCTCCTCCCTCGCGTCTCTTCACACATCATTTCACAAACAAAATCAAAATCCCCCAAATCTCACAAACCCTAATATTCAT	TATAACAAACTCGATGGAGCTTCGTTCTCGTAAAATTATCTCTCAGCCCTCGAGCAAAACCGAAAATGACCTGCAGCACAATGGTTCTGACGATGAGGAT
CPSSR_646	CL4741.Contig14_All	TC	8|CL1075.Contig6_D1-1:229-444|+	7|CL833.Contig7_D2-1:303-316|+	7|CL4380.Contig2_D3-1:272-285|+	8|CL4827.Contig6_D4-2:2825-2840|-	9|CL1795.Contig6_D5-1:2891-2908|-	8|CL2909.Contig5_D6-1:2919-2934|-	0.69	0	1	AGCAAGCAAGCACTACAAATTCTCCTCCCTCGCGTCTCTTCACACATCATTTCACAAACAAAATCAAAATCCCCCAAATCTCACAAACCCTAATATTCAT	TATAACAAACTCGATGGAGCTTCGTTCTCGTAAAATTATCTCTCAGCCCTCGAGCAAAACCGAAAATGACCTGCAGCACAATGGTTCTGACGATGAGGAT
CPSSR_647	CL3239.Contig2_All	TC	8|CL1244.Contig1_D1-1:40-255|+	9|CL1655.Contig10_D2-1:3-20|+	9|CL328.Contig6_D3-1:3981-3998|-	7|CL5433.Contig2_D4-2:3834-3847|-	8|Unigene28803_D5-1:587-602|-	10|CL4753.Contig3_D6-1:3942-3961|-	0.96	0	0.66	ACCTTAGATCCGATCTCACAAGTTTGCAGAACACAACTCAAAATCCAATCAGCCCAGTTTCTCAAACCCACAAAGCAAAGATCTCATCTTTACTTTTGGG	TTATCTCTCTATCTATCTATCTCTTAACACTCAGCTCACTTGTTAATAAGGCCCATACCGTCAGAAGAAATTATGGCAACCTCTGAAGGGAACAATGAGG
CPSSR_648	CL3239.Contig9_All	TC	8|CL1244.Contig2_D1-1:40-255|+	9|CL1655.Contig10_D2-1:3-20|+	9|CL328.Contig6_D3-1:3981-3998|-	7|CL5433.Contig2_D4-2:3834-3847|-	8|Unigene28803_D5-1:587-602|-	10|CL4753.Contig3_D6-1:3942-3961|-	0.96	0	0.66	ACCTTAGATCCGATCTCACAAGTTTGCAGAACACAACTCAAAATCCAATCAGCCCAGTTTCTCAAACCCACAAAGCAAAGATCTCATCTTTACTTTTGGG	TTATCTCTCTATCTATCTATCTCTTAACACTCAGCTCACTTGTTAATAAGGCCCATACCGTCAGAAGAAATTATGGCAACCTCTGAAGGGAACAATGAGG
CPSSR_649	CL14744.Contig1_All	TCA	5|CL2373.Contig3_D1-1:1127-1341|+	5|Unigene20683_D2-1:226-240|-	5|Unigene14037_D3-1:729-743|+	5|Unigene18794_D4-2:229-243|-	4|Unigene17674_D5-1:732-743|+	5|CL4097.Contig4_D6-1:226-240|-	0.37	0	0.99	TCGAAGTCTTGCCTTTTCCTTCTTGCTAATTTCCGCATTACCCGCATTGCCTCCATCATCGTTGTCTTCATCCTGATCCTCCATTGCGGCGTCGTTGACG	TCGGAAGCAGAATCAGCGGAGTGAGCCACGGCTTCGAGTTCTTCCTCGTCGAGAACAACCTCGTCATCCTGTTGTTGTTTTTGGTCGGATGACGTGTTGT
CPSSR_650	CL4733.Contig7_All	TCA	5|CL2878.Contig2_D1-1:600-814|+	5|CL4620.Contig2_D2-1:537-551|-	4|CL2742.Contig5_D3-1:469-480|-	4|CL6620.Contig3_D4-2:522-533|-	4|CL737.Contig3_D5-1:620-631|+	4|CL7014.Contig2_D6-1:693-704|+	0.47	0	0.99	CTAAACATTCTCGACAAAAAGCCTCCTAAAAAACTTATACTCCTCACATTCTCGATTATGATCACCCCCGTCCTCATCTTCACTCTCATCCATCTCGTCC	CCCTTAGCAAAAAACTGATTACAAATATTAACAATCCTCTGCTGCATTCCTAATAGAGCAAACTTCTCTCTATTCTCAGTTGACATGTCCTGGATTTCAC
CPSSR_651	CL7186.Contig1_All	TCA	5|CL5691.Contig1_D1-1:249-463|+	6|CL2775.Contig2_D2-1:511-528|+	6|Unigene826_D3-1:517-534|+	6|CL6400.Contig2_D4-2:352-369|+	6|CL2774.Contig2_D5-1:349-366|+	N/A	0.4	0.17	0.99	ATCTTTTTCGATCATAATCCCCTTTCCCTTGCGATCCACCTCAACTTTAGTAGTTTCTACGACATCATCATCATCTTCTTCTTCGTCTAGATAATCTTTG	TCTTCTTCTCCTTCGTCTTCACCATCATCTCTATTGTTGTTGTCTTGTGTTTGTGATGGTGGTGGTGGAAGAGTGAGAGGAGAGGTGGTGGTGCCATTTG
CPSSR_652	CL7186.Contig2_All	TCA	5|CL5691.Contig2_D1-1:249-463|+	6|CL2775.Contig2_D2-1:511-528|+	6|Unigene826_D3-1:517-534|+	6|CL6400.Contig2_D4-2:352-369|+	6|CL2774.Contig2_D5-1:349-366|+	N/A	0.4	0.17	0.99	ATCTTTTTCGATCATAATCCCCTTTCCCTTGCGATCCACCTCAACTTTAGTAGTTTCTACGACATCATCATCATCTTCTTCTTCGTCTAGATAATCTTTG	TCTTCTTCTCCTTCGTCTTCACCATCATCTCTATTGTTGTTGTCTTGTGTTTGTGATGGTGGTGGTGGAAGAGTGAGAGGAGAGGTGGTGGTGCCATTTG
CPSSR_653	Unigene19902_All	TCA	5|Unigene509_D1-1:606-820|+	N/A	6|Unigene18927_D3-1:749-766|+	5|CL6740.Contig4_D4-2:708-722|+	6|Unigene28099_D5-1:711-728|+	N/A	0.5	0.33	0.99	CACCTCATTGAAGAACATATCCCGATTTTTCTTCAGAAGCTCCACAACCCTTTTAATTTGGTTAACATATTCAAGATCTTCAGGAGTTGGTGGTGGACCT	TCTTGTTCTTGTTCATCTGAGGCAACTGAGGTCTCTTCTTTTCCAACAAAACTTACATGCCTTTTTCTTTCATACTTCCATGTGTTGCTAAAAGAGCAAA
CPSSR_654	CL4479.Contig2_All	TCA	5|Unigene8252_D1-1:29-243|+	N/A	5|Unigene12251_D3-1:893-907|+	5|Unigene23813_D4-2:1307-1321|+	5|CL5253.Contig2_D5-1:1751-1765|-	6|CL5574.Contig4_D6-1:3279-3296|-	0.4	0.17	0.99	AACCAAAATTCCATCATTGATTCTCATTAGACTTGGAAGTTTACCCAATAATAATATCTTCAGTTTCGGAAGAATGATATGCTTTGTTTTGTTGACTTCT	CCTTCTTGGTTGTCTTTGATTGTCACTATTATCTTCTCTAATTGCGAACAGCTTATCATCTCTAATTCTTGTAATTCTGAGAGGTTTGGCAACAAAGCAG
CPSSR_655	CL6923.Contig1_All	TCA	5|Unigene13576_D1-1:1674-1888|+	5|CL7455.Contig2_D2-1:1774-1788|+	5|Unigene15127_D3-1:349-363|-	6|Unigene19238_D4-2:1800-1817|+	6|Unigene20340_D5-1:1835-1852|+	6|Unigene18971_D6-1:1892-1909|+	0.5	0	0.99	AAACCCCTCGTAATGAGTCTTCCTATTCCTCCCCTTCCCACTAACCCTAACCGCATCACCAACAGGCTTCGCATCCTCTACAACCGGCACTTCCTCTTCT	TCCCCATCGCCTTCCTCCTCTTCGCCCTCCTCATTCTTCTCTTCTTCCTCTTCATCATCTTCTTCCTCCTCCTCTTCTTCTTCTACATAGTCTTCGTCGT
CPSSR_656	Unigene20702_All	TCA	5|Unigene13906_D1-1:211-425|+	5|Unigene38500_D2-1:178-192|-	N/A	4|Unigene15952_D4-2:245-256|+	5|Unigene31072_D5-1:895-909|-	N/A	0.43	0.33	0.99	AGCCAGCATATATTCATCCCAAGAAAACTCACCACCAAAAACTCAAACAAACTTATCTAACACTACAATTCAAGATGACCAAGAAGAGCAAGAATCATCC	AAATCTTGTACAACATCATCCATTCCTTTAACACCAACATGCACCAAAACTCCACCTTCCTTAGCACATGCACTGATTCACTACGCAACAACAAGCATCA
CPSSR_657	CL1204.Contig8_All	TCA	5|Unigene14620_D1-1:79-293|+	5|CL3033.Contig4_D2-1:1059-1073|-	5|Unigene20542_D3-1:169-183|+	5|Unigene12440_D4-2:227-241|+	5|Unigene21519_D5-1:445-459|-	2|Unigene5844_D6-1:445-450|-	1.12	0	0.98	GGATCTTAACGAAATAAACTAAACACAAAACTCTTCATTAAGCAATTCTTGAAAAATTTCTAACACACCAACAATGAATCAAATGTCAATCTGCACGTCT	AACAAAGCATGGATCGTGCATGGTGTGTTGGCCGGAGCTGCACTAGCTGCTGCTGCAGCTGTAGGCGCTTATCACATGCGTCATAATTCAAGAAAATTCA
CPSSR_658	CL14744.Contig1_All	TCA	5|CL787.Contig5_D1-1:629-843|+	5|Unigene20683_D2-1:226-240|-	5|Unigene14037_D3-1:729-743|+	5|Unigene18794_D4-2:229-243|-	4|Unigene17674_D5-1:732-743|+	5|CL4097.Contig4_D6-1:226-240|-	0.37	0	0.99	TCGAAGTCTTGCCTTTTCCTTCTTGCTAATTTCCGCATTACCCGCATTGCCTCCATCATCGTTGTCTTCATCCTGATCCTCCATTGCGGCGTCGTTGACG	TCGGAAGCAGAATCAGCGGAGTGAGCCACGGCTTCGAGTTCTTCCTCGTCGAGAACAACCTCGTCATCCTGTTGTTGTTTTTGGTCGGATGACGTGTTGT
CPSSR_659	Unigene24473_All	TCA	5|Unigene21066_D1-1:431-645|+	3|Unigene19783_D2-1:327-335|-	5|Unigene18165_D3-1:479-493|-	3|Unigene17559_D4-2:434-442|+	3|Unigene28918_D5-1:592-600|+	3|Unigene16469_D6-1:451-459|+	0.94	0	0.84	TTCTGGAGGGCGCTCACCTTGCTGACCCTCCCCTGCTGGTGCCCTCCCACTCTTCTTTATCCGAGCTGATCCCTTTTTTCTGCCTTTGTTATCATCTTCC	TCCTCATCTACATCGTCCTCCTCCTCATCCTCGGTATCTTCATCATTCTCATCATCATCGTCTTCTTCTTCGTCTTCATCATCGTAACCTTCGAAATCAT
CPSSR_660	Unigene31540_All	TCA	5|Unigene21155_D1-1:66-280|+	N/A	4|Unigene3665_D3-1:100-111|+	4|Unigene8675_D4-2:211-222|-	N/A	N/A	0.47	0.5	1	ACAAACACTCACAGTTTTCCAAATGACAGCCTCAACTTCCAAAAAATCAACTAGCATTACAACTTCACCTATCTTACCAATGCTTCGTTCAAGCAAGAAT	TCTGCACCTTCCAAACACCATGATACAACGTTAGCTCGTCGTAGACTAACAAGGCAAAGAAGGCTAAGATATCTTAGTGACCAAGATGTCGGGTTGCACA
CPSSR_661	Unigene24580_All	TCA	5|Unigene27463_D1-1:37-251|+	N/A	6|Unigene1097_D3-1:169-186|+	5|Unigene21768_D4-2:504-518|-	N/A	N/A	0.47	0.5	1	ATTACATTCATTTCCAACGCTCAAAAACCCTGCAATGTATTCATCAACTCTCCGAACTCGCATTCTCTCTTCAATCACTCTCAATCGACGGCAACTATGC	ACGGTCAATCATCATTCTCCCCCCAAAGAACCAATCCTCGCCGCTCAGTCCGACGCTCCGCCTTCATCCTCCGCCGGTTCTCCGCCGTCCGATTCGACGA
CPSSR_662	CL14297.Contig7_All	TCA	6|CL184.Contig3_D1-1:1327-1544|+	5|CL450.Contig13_D2-1:477-491|-	5|Unigene969_D3-1:1355-1369|+	N/A	4|CL1437.Contig9_D5-1:1209-1220|+	3|CL269.Contig7_D6-1:423-431|-	1.02	0.17	1	GTCTAGACTTGTCTTCACGTGAAGATATGTCAAGTGGGTATTCTGCCCATAATTTGTTTCCATTCGGGAATAAAGCTGCAATTCCTGCTCATTTCACTGT	TCCTGCCAATGGAACTTCATTTGAGGATGCTGTTGGAGGTGTGTTCAGTTCAAGGAAAGATGGTAGTAGTTTGCAGGTCGACAGTCTGTCAAAGGAATCG
CPSSR_663	CL14297.Contig9_All	TCA	6|CL184.Contig9_D1-1:1512-1729|+	5|CL450.Contig13_D2-1:477-491|-	5|Unigene969_D3-1:1355-1369|+	N/A	4|CL1437.Contig9_D5-1:1209-1220|+	3|CL269.Contig7_D6-1:423-431|-	1.02	0.17	1	GTCTAGACTTGTCTTCACGTGAAGATATGTCAAGTGGGTATTCTGCCCATAATTTGTTTCCATTCGGGAATAAAGCTGCAATTCCTGCTCATTTCACTGT	TCCTGCCAATGGAACTTCATTTGAGGATGCTGTTGGAGGTGTGTTCAGTTCAAGGAAAGATGGTAGTAGTTTGCAGGTCGACAGTCTGTCAAAGGAATCG
CPSSR_664	CL14297.Contig13_All	TCA	6|CL184.Contig10_D1-1:1773-1990|+	5|CL450.Contig13_D2-1:477-491|-	5|Unigene969_D3-1:1355-1369|+	N/A	4|CL1437.Contig9_D5-1:1209-1220|+	3|CL269.Contig7_D6-1:423-431|-	1.02	0.17	1	GTCTAGACTTGTCTTCACGTGAAGATATGTCAAGTGGGTATTCTGCCCATAATTTGTTTCCATTCGGGAATAAAGCTGCAATTCCTGCTCATTTCACTGT	TCCTGCCAATGGAACTTCATTTGAGGATGCTGTTGGAGGTGTGTTCAGTTCAAGGAAAGATGGTAGTAGTTTGCAGGTCGACAGTCTGTCAAAGGAATCG
CPSSR_665	CL14297.Contig15_All	TCA	6|CL184.Contig15_D1-1:1616-1833|+	5|CL450.Contig13_D2-1:477-491|-	5|Unigene969_D3-1:1355-1369|+	N/A	4|CL1437.Contig9_D5-1:1209-1220|+	3|CL269.Contig7_D6-1:423-431|-	1.02	0.17	1	GTCTAGACTTGTCTTCACGTGAAGATATGTCAAGTGGGTATTCTGCCCATAATTTGTTTCCATTCGGGAATAAAGCTGCAATTCCTGCTCATTTCACTGT	TCCTGCCAATGGAACTTCATTTGAGGATGCTGTTGGAGGTGTGTTCAGTTCAAGGAAAGATGGTAGTAGTTTGCAGGTCGACAGTCTGTCAAAGGAATCG
CPSSR_666	CL11669.Contig1_All	TCA	6|CL2828.Contig1_D1-1:2615-2832|+	6|Unigene25378_D2-1:500-517|-	5|Unigene337_D3-1:3024-3038|+	5|CL900.Contig2_D4-2:372-386|-	5|CL305.Contig2_D5-1:500-514|-	5|Unigene13878_D6-1:2044-2058|+	0.47	0	0.99	TGTTCGTGATTTCCTAATAATGTTAGATAAAGCATGCAAAGAGGTAAAAGTAATGGAAGCAGCAAGGCCTAGATGGACACAGAAGAAAGAGAAGACTGTG	GAGCCTCGCCAGCCACCGTCACCTGATATTCATCGACGACTATTTCCAGCAATTGCTGATCGACGAATAAATTATTCAAGTTCGGATGATGAGGATGCAT
CPSSR_667	CL11669.Contig2_All	TCA	6|CL2828.Contig2_D1-1:2615-2832|+	6|Unigene25378_D2-1:500-517|-	5|Unigene337_D3-1:3024-3038|+	5|CL900.Contig2_D4-2:372-386|-	5|CL305.Contig2_D5-1:500-514|-	5|Unigene13878_D6-1:2044-2058|+	0.47	0	0.99	TGTTCGTGATTTCCTAATAATGTTAGATAAAGCATGCAAAGAGGTAAAAGTAATGGAAGCAGCAAGGCCTAGATGGACACAGAAGAAAGAGAAGACTGTG	GAGCCTCGCCAGCCACCGTCACCTGATATTCATCGACGACTATTTCCAGCAATTGCTGATCGACGAATAAATTATTCAAGTTCGGATGATGAGGATGCAT
CPSSR_668	CL11975.Contig1_All	TCA	6|Unigene7079_D1-1:255-472|+	6|Unigene16402_D2-1:363-380|+	6|Unigene10561_D3-1:985-1002|-	6|CL5487.Contig1_D4-2:1005-1022|-	6|CL3917.Contig1_D5-1:375-392|+	4|CL568.Contig1_D6-1:1011-1022|-	0.75	0	0.99	TCAAACTTCTCGAAAGAGACATAAATTAACATCCAGATAACAGAAGCCTTGTAATAGACCCACTGGTACCAAAAGCTCCAGCCAAGCAATTCTCTATTCC	CCACCATCTTCTTTGTTCTTCTTCAGGCGTGTCGTACCGCCCTCCTTCGTAATGGGCAACTTCATTGCTCCAAAAGGTGTGTCCACATCGATATGTCCTT
CPSSR_669	Unigene4409_All	TCA	6|Unigene19140_D1-1:1420-1637|+	6|CL8132.Contig2_D2-1:2742-2759|+	N/A	N/A	N/A	7|CL5322.Contig2_D6-1:1092-1112|+	0.47	0.5	1	ATTAAGGTCCTCGCGATTCGGCGCGGAACCCGGGCCGACGTACCGAATTTCCGAATCATGGTCGTGATCAAAATCCGAAATTTCATCATCGTCATCGTGT	TCCAAATCAGAATGGAACTGAATATGAGAGCCTGAAGCGGAAGCCGAGCCGGAGCCCGATCCCGCCTCGACGCGCCCGTCTTTCTTGGGGGCGGGAATGT
CPSSR_670	CL12204.Contig1_All	TCC	6|CL5986.Contig1_D1-1:840-1057|+	5|Unigene20824_D2-1:851-865|+	5|CL7117.Contig2_D3-1:931-945|+	6|CL3550.Contig2_D4-2:948-965|+	5|Unigene20912_D5-1:867-881|+	5|CL5465.Contig2_D6-1:303-317|-	0.47	0	1	GCTCATAAGGAAAGTAGAGATGCTTAAGAGGCTCGAGCTTAAGTCTTCGTCGAGCAGGAAGAATCGATCTCGCAACAGACGACACCGTCTTGTTACCTCT	CTGAGCGCCACCGCCAGGCTGTCGTCGTCGATCACTCACAATCTCACCGTTCAAATTCTGCGTTGAAGTAGGAGACGACGTAGTAGCCGTTACCGAGCTC
CPSSR_671	CL12204.Contig1_All	TCC	6|CL5986.Contig2_D1-1:845-1062|+	5|Unigene20824_D2-1:851-865|+	5|CL7117.Contig2_D3-1:931-945|+	6|CL3550.Contig2_D4-2:948-965|+	5|Unigene20912_D5-1:867-881|+	5|CL5465.Contig2_D6-1:303-317|-	0.47	0	1	GCTCATAAGGAAAGTAGAGATGCTTAAGAGGCTCGAGCTTAAGTCTTCGTCGAGCAGGAAGAATCGATCTCGCAACAGACGACACCGTCTTGTTACCTCT	CTGAGCGCCACCGCCAGGCTGTCGTCGTCGATCACTCACAATCTCACCGTTCAAATTCTGCGTTGAAGTAGGAGACGACGTAGTAGCCGTTACCGAGCTC
CPSSR_672	CL12204.Contig1_All	TCC	6|CL5986.Contig3_D1-1:925-1142|+	5|Unigene20824_D2-1:851-865|+	5|CL7117.Contig2_D3-1:931-945|+	6|CL3550.Contig2_D4-2:948-965|+	5|Unigene20912_D5-1:867-881|+	5|CL5465.Contig2_D6-1:303-317|-	0.47	0	1	GCTCATAAGGAAAGTAGAGATGCTTAAGAGGCTCGAGCTTAAGTCTTCGTCGAGCAGGAAGAATCGATCTCGCAACAGACGACACCGTCTTGTTACCTCT	CTGAGCGCCACCGCCAGGCTGTCGTCGTCGATCACTCACAATCTCACCGTTCAAATTCTGCGTTGAAGTAGGAGACGACGTAGTAGCCGTTACCGAGCTC
CPSSR_673	CL12204.Contig1_All	TCC	6|CL5986.Contig4_D1-1:760-977|+	5|Unigene20824_D2-1:851-865|+	5|CL7117.Contig2_D3-1:931-945|+	6|CL3550.Contig2_D4-2:948-965|+	5|Unigene20912_D5-1:867-881|+	5|CL5465.Contig2_D6-1:303-317|-	0.47	0	1	GCTCATAAGGAAAGTAGAGATGCTTAAGAGGCTCGAGCTTAAGTCTTCGTCGAGCAGGAAGAATCGATCTCGCAACAGACGACACCGTCTTGTTACCTCT	CTGAGCGCCACCGCCAGGCTGTCGTCGTCGATCACTCACAATCTCACCGTTCAAATTCTGCGTTGAAGTAGGAGACGACGTAGTAGCCGTTACCGAGCTC
CPSSR_674	CL3045.Contig6_All	TCC	6|Unigene562_D1-1:165-382|+	5|Unigene18860_D2-1:475-489|+	6|Unigene19566_D3-1:553-570|-	6|Unigene20485_D4-2:455-472|+	6|Unigene24164_D5-1:1040-1057|-	N/A	0.4	0.17	0.99	GACTATCTGAGTAGCTAAAAATATGGTAAAGCAGCCTCATGTGACACGAAACTCTCCAGTTGCTTGTGCCTCCCTCACCCTCTTTTCATATTCATCTTCT	AGATCCTCTTCATCGACATCTTCATCTTCTGCATCATCTTTGTCCTCTTCTCCTCCTCCCCAGCCAAAGCCCCTAACTGATCTTGAACCTGGAGCGGGAG
CPSSR_675	CL9244.Contig2_All	TCC	6|CL916.Contig1_D1-1:204-421|+	7|CL7278.Contig2_D2-1:319-339|+	7|CL5721.Contig2_D3-1:311-331|-	6|CL6994.Contig2_D4-2:304-321|+	7|CL4827.Contig2_D5-1:628-648|-	7|CL1757.Contig2_D6-1:722-742|-	0.47	0	1	CACGCCGTGCCTCCCCTCAGGTGTTAGGGTCGTTAACATCACAGTACCAGCAGGAGAATGGAATGAGAGTGAATTATTCAACGACGACGACGTCTAGTGT	TAGCGATCCCGACACACATGATGATTTCAAACCCACCAACAAATCTCAGTCTTCCGGCCTTTCTTCTCTTAAAGAGCTTGTTGAGCAGGATGTTAAGGAG
CPSSR_676	CL9244.Contig2_All	TCC	6|CL916.Contig2_D1-1:204-421|+	7|CL7278.Contig2_D2-1:319-339|+	7|CL5721.Contig2_D3-1:311-331|-	6|CL6994.Contig2_D4-2:304-321|+	7|CL4827.Contig2_D5-1:628-648|-	7|CL1757.Contig2_D6-1:722-742|-	0.47	0	1	CACGCCGTGCCTCCCCTCAGGTGTTAGGGTCGTTAACATCACAGTACCAGCAGGAGAATGGAATGAGAGTGAATTATTCAACGACGACGACGTCTAGTGT	TAGCGATCCCGACACACATGATGATTTCAAACCCACCAACAAATCTCAGTCTTCCGGCCTTTCTTCTCTTAAAGAGCTTGTTGAGCAGGATGTTAAGGAG
CPSSR_677	Unigene20435_All	TCG	6|Unigene22405_D1-1:1177-1394|+	N/A	4|Unigene17055_D3-1:415-426|-	N/A	N/A	4|Unigene19947_D6-1:438-449|-	0.94	0.5	0.98	TTCCTCGTGATCGAGTGTCTTATCCAAGCCAATAGAACCCCGAATCTCTCTATACGACTGATTATCATCCTCCTTACAATTCCCATTATCATTGTCGTCA	TCATCGTATTCTAGATCTTTCTTCACCCTCCGTTTATAATTCCCGTGCTCCGTTTTCAAGCACTCATCAAACGACCTTGAAAACGGCATCTCGTCTCGCT
CPSSR_678	CL4784.Contig11_All	TCT	5|CL5829.Contig1_D1-1:348-562|+	5|CL478.Contig4_D2-1:588-602|+	3|Unigene877_D3-1:229-237|+	5|Unigene18814_D4-2:687-701|+	5|Unigene12629_D5-1:218-232|+	5|CL4466.Contig2_D6-1:242-256|+	0.75	0	0.99	AAGGTTGCATACGAGTCATTACTACATCCTTTATATGCCATTTCCGAGAGGCTGTGACCAAGAAGTATGCTTGCCTGCCAACCTAATCTGGTTAGCACGC	TGTCTCTTTCTACGAGCAGCTTCTTCTTTTTGCCTCTGGATTAGCTCCAACTCTCGATACCTTTCTTCCTCCTTCCGCTGTAATTCCAGGGCTTCTTTTC
CPSSR_679	Unigene4282_All	TCT	5|CL5829.Contig2_D1-1:348-562|+	5|CL478.Contig4_D2-1:588-602|+	3|Unigene877_D3-1:229-237|+	5|Unigene18814_D4-2:687-701|+	5|Unigene12629_D5-1:218-232|+	5|CL4466.Contig2_D6-1:242-256|+	0.75	0	0.99	AAGGTTGCATACGAGTCATTACTACATCCTTTATATGCCATTTCCGAGAGGCTGTGACCAAGAAGTATGCTTGCCTGCCAACCTAATCTGGTTAGCACGC	TGTCTCTTTCTACGAGCAGCTTCTTCTTTTTGCCTCTGGATTAGCTCCAACTCTCGATACCTTTCTTCCTCCTTCCGCTGTAATTCCAGGGCTTCTTTTC
CPSSR_680	CL1394.Contig1_All	TCT	5|CL6257.Contig1_D1-1:1816-2030|+	5|CL3772.Contig2_D2-1:243-257|-	5|Unigene23142_D3-1:1885-1899|+	3|CL2049.Contig2_D4-2:255-263|-	4|CL8187.Contig2_D5-1:249-260|-	5|Unigene12715_D6-1:262-276|-	0.76	0	0.99	GCAAGCACGTCTCTGAGCACATCTTCAGGTTCAAGCTCAGCTCCAATTTCCTCATCGGACACTGCATCATCATCACCATCGTCATCGAAGTCTCTTTTTC	CCACGTCTCGCTTTCCCCTTCTTCTCCGTCTTCTCTCCTCTTTCTCTCTCCGCTTCTCTTTCTCTCTCCTCCGCGACGAGCTTTTGCCGCGGCTGTGGTG
CPSSR_681	CL1394.Contig2_All	TCT	5|CL6257.Contig2_D1-1:1569-1783|+	5|CL3772.Contig2_D2-1:243-257|-	5|Unigene23142_D3-1:1885-1899|+	3|CL2049.Contig2_D4-2:255-263|-	4|CL8187.Contig2_D5-1:249-260|-	5|Unigene12715_D6-1:262-276|-	0.76	0	0.99	GCAAGCACGTCTCTGAGCACATCTTCAGGTTCAAGCTCAGCTCCAATTTCCTCATCGGACACTGCATCATCATCACCATCGTCATCGAAGTCTCTTTTTC	CCACGTCTCGCTTTCCCCTTCTTCTCCGTCTTCTCTCCTCTTTCTCTCTCCGCTTCTCTTTCTCTCTCCTCCGCGACGAGCTTTTGCCGCGGCTGTGGTG
CPSSR_682	CL11826.Contig2_All	TCT	5|Unigene4073_D1-1:125-339|+	5|CL2134.Contig2_D2-1:719-733|+	N/A	3|CL3210.Contig2_D4-2:765-773|+	5|CL7386.Contig4_D5-1:309-323|-	5|Unigene10241_D6-1:282-296|-	0.8	0.17	1	TACAGGATATATTGGTTTGATTTGTCCATTGTAGAAGATTTCATCAGCTGATATGGGAGAGTTTTCTTGGTCTTTGTATACAACTGCAAACTCAAATTCA	TCACACTCTTCTCCAGGATCTTGTGGTTTTTGGGCATGAAATTGTGGTTTTTGGGCATGCAATTGTGGTGTTCTGTCAGGTTCTTGATCATCCCAGTTGA
CPSSR_683	CL789.Contig12_All	TCT	5|CL688.Contig4_D1-1:1443-1657|+	N/A	5|CL1128.Contig12_D3-1:1482-1496|+	5|CL314.Contig9_D4-2:1403-1417|+	4|CL3353.Contig12_D5-1:407-418|-	5|CL2587.Contig11_D6-1:415-429|-	0.4	0.17	0.97	AGCACCTTGTCCAATAACTCTCAATATCTCAAAATCTCCAGGACCCATTTTGGAAAATCCATTTTCAGCTCGATCACCAGTCTCAAGATTCTTAATTGCC	TCATCTTCTTCTTCTTCCGTTAAAGGCAGAGCCTTTGACGTTATGTATCTTGGTGAAGGGCCAACGTAGGAATGTGACCTGCTGTGAATCACTGGAATTG
CPSSR_684	CL789.Contig19_All	TCT	5|CL688.Contig9_D1-1:1367-1581|+	N/A	5|CL1128.Contig12_D3-1:1482-1496|+	5|CL314.Contig9_D4-2:1403-1417|+	4|CL3353.Contig12_D5-1:407-418|-	5|CL2587.Contig11_D6-1:415-429|-	0.4	0.17	0.97	AGCACCTTGTCCAATAACTCTCAATATCTCAAAATCTCCAGGACCCATTTTGGAAAATCCATTTTCAGCTCGATCACCAGTCTCAAGATTCTTAATTGCC	TCATCTTCTTCTTCTTCCGTTAAAGGCAGAGCCTTTGACGTTATGTATCTTGGTGAAGGGCCAACGTAGGAATGTGACCTGCTGTGAATCACTGGAATTG
CPSSR_685	CL789.Contig20_All	TCT	5|CL688.Contig11_D1-1:1498-1712|+	N/A	5|CL1128.Contig12_D3-1:1482-1496|+	5|CL314.Contig9_D4-2:1403-1417|+	4|CL3353.Contig12_D5-1:407-418|-	5|CL2587.Contig11_D6-1:415-429|-	0.4	0.17	0.97	AGCACCTTGTCCAATAACTCTCAATATCTCAAAATCTCCAGGACCCATTTTGGAAAATCCATTTTCAGCTCGATCACCAGTCTCAAGATTCTTAATTGCC	TCATCTTCTTCTTCTTCCGTTAAAGGCAGAGCCTTTGACGTTATGTATCTTGGTGAAGGGCCAACGTAGGAATGTGACCTGCTGTGAATCACTGGAATTG
CPSSR_686	CL789.Contig12_All	TCT	5|CL688.Contig13_D1-1:1574-1788|+	N/A	5|CL1128.Contig12_D3-1:1482-1496|+	5|CL314.Contig9_D4-2:1403-1417|+	4|CL3353.Contig12_D5-1:407-418|-	5|CL2587.Contig11_D6-1:415-429|-	0.4	0.17	0.97	AGCACCTTGTCCAATAACTCTCAATATCTCAAAATCTCCAGGACCCATTTTGGAAAATCCATTTTCAGCTCGATCACCAGTCTCAAGATTCTTAATTGCC	TCATCTTCTTCTTCTTCCGTTAAAGGCAGAGCCTTTGACGTTATGTATCTTGGTGAAGGGCCAACGTAGGAATGTGACCTGCTGTGAATCACTGGAATTG
CPSSR_687	CL789.Contig19_All	TCT	5|CL688.Contig14_D1-1:1495-1709|+	N/A	5|CL1128.Contig12_D3-1:1482-1496|+	5|CL314.Contig9_D4-2:1403-1417|+	4|CL3353.Contig12_D5-1:407-418|-	5|CL2587.Contig11_D6-1:415-429|-	0.4	0.17	0.97	AGCACCTTGTCCAATAACTCTCAATATCTCAAAATCTCCAGGACCCATTTTGGAAAATCCATTTTCAGCTCGATCACCAGTCTCAAGATTCTTAATTGCC	TCATCTTCTTCTTCTTCCGTTAAAGGCAGAGCCTTTGACGTTATGTATCTTGGTGAAGGGCCAACGTAGGAATGTGACCTGCTGTGAATCACTGGAATTG
CPSSR_688	CL789.Contig20_All	TCT	5|CL688.Contig15_D1-1:1419-1633|+	N/A	5|CL1128.Contig12_D3-1:1482-1496|+	5|CL314.Contig9_D4-2:1403-1417|+	4|CL3353.Contig12_D5-1:407-418|-	5|CL2587.Contig11_D6-1:415-429|-	0.4	0.17	0.97	AGCACCTTGTCCAATAACTCTCAATATCTCAAAATCTCCAGGACCCATTTTGGAAAATCCATTTTCAGCTCGATCACCAGTCTCAAGATTCTTAATTGCC	TCATCTTCTTCTTCTTCCGTTAAAGGCAGAGCCTTTGACGTTATGTATCTTGGTGAAGGGCCAACGTAGGAATGTGACCTGCTGTGAATCACTGGAATTG
CPSSR_689	CL789.Contig12_All	TCT	5|CL688.Contig16_D1-1:1415-1629|+	N/A	5|CL1128.Contig12_D3-1:1482-1496|+	5|CL314.Contig9_D4-2:1403-1417|+	4|CL3353.Contig12_D5-1:407-418|-	5|CL2587.Contig11_D6-1:415-429|-	0.4	0.17	0.97	AGCACCTTGTCCAATAACTCTCAATATCTCAAAATCTCCAGGACCCATTTTGGAAAATCCATTTTCAGCTCGATCACCAGTCTCAAGATTCTTAATTGCC	TCATCTTCTTCTTCTTCCGTTAAAGGCAGAGCCTTTGACGTTATGTATCTTGGTGAAGGGCCAACGTAGGAATGTGACCTGCTGTGAATCACTGGAATTG
CPSSR_690	CL6859.Contig1_All	TCT	5|Unigene13712_D1-1:587-801|+	5|Unigene15028_D2-1:306-320|-	5|Unigene13396_D3-1:335-349|-	5|CL2758.Contig2_D4-2:302-316|-	5|Unigene23094_D5-1:806-820|+	6|Unigene10126_D6-1:733-750|+	0.37	0	0.99	TTTCCACCTCCTCAAGCTCTCGTCTTCCTTGTCTTTCTCAATGTGTTCCTTGAGAGGAACCAAAGGGCCAGGGCAGAATTCGGTAACAACAACAGTCTCA	TGAAAAGGTTCGGCGCAAACTCTTTGAATTTCGTGTTTTTCTGTCCTTGACGGCCCGGCAGCTGCTGATGATGATTTCCCACTTTCCATTGTTTTTCTTT
CPSSR_691	Unigene24390_All	TCT	5|Unigene17736_D1-1:2963-3177|+	5|CL7989.Contig3_D2-1:784-798|+	4|Unigene20637_D3-1:3058-3069|+	5|CL2754.Contig3_D4-2:3067-3081|+	N/A	4|CL4977.Contig4_D6-1:1272-1283|+	0.49	0.17	1	CGAAGCGGCATCGTTCTGAAGCAACGACGGAATGCTGCCGCCCATTCTCTGGTATTTGAGTCTCGGCTCCTCCTCTTCGTCGTCGTCTTCTGCGTCTTCG	TCGGTTTCTTCGTTTTCTTCTCGCTCATCGTCTCCTTCGACGCCGTTTTCTGACGGAATTGGGATCATTGTTACTATGGACGCTATTTTGTGTTCAGAGA
CPSSR_692	CL789.Contig12_All	TCT	5|Unigene24956_D1-1:1336-1550|+	N/A	5|CL1128.Contig12_D3-1:1482-1496|+	5|CL314.Contig9_D4-2:1403-1417|+	4|CL3353.Contig12_D5-1:407-418|-	5|CL2587.Contig11_D6-1:415-429|-	0.4	0.17	0.97	AGCACCTTGTCCAATAACTCTCAATATCTCAAAATCTCCAGGACCCATTTTGGAAAATCCATTTTCAGCTCGATCACCAGTCTCAAGATTCTTAATTGCC	TCATCTTCTTCTTCTTCCGTTAAAGGCAGAGCCTTTGACGTTATGTATCTTGGTGAAGGGCCAACGTAGGAATGTGACCTGCTGTGAATCACTGGAATTG
CPSSR_693	Unigene12166_All	TCT	6|CL2348.Contig2_D1-1:229-446|+	6|CL5329.Contig2_D2-1:652-669|-	4|Unigene16795_D3-1:335-346|+	N/A	6|CL8590.Contig3_D5-1:325-342|+	4|Unigene15158_D6-1:607-618|-	0.98	0.17	0.97	CATATCCTCACCAGAACCACTACTCCCCGGCGGAGAAACCACCGAACCCCCACTTCCGGGTTCCGGAAACCAAGACAAAGGACACTCCTCATCTTGGCCA	TCAGTTTTTAAAGAAGAGGACAACGCTGTTGAACACAACATGAGCCTTTGCTTCTTCTTTTGCATGTTACTAAGCATCTCAGGATTCTCAACAAATTTGT
CPSSR_694	CL4334.Contig3_All	TCT	6|Unigene15532_D1-1:166-383|+	N/A	5|Unigene14630_D3-1:136-150|-	5|CL1876.Contig1_D4-2:272-286|+	5|Unigene17659_D5-1:273-287|+	N/A	0.43	0.33	0.98	ACCGTCAATCTCACCTCTTCACAAACCCATCAACCACTCAAACAACAACTACACACTCATCAAACTTCACAACAAACCCCATCAAATCAAACCCATCATG	TATTCTTCACCCGACAACGGCTCCTCTGGAACCTCTCAGCAAGTTAACACTGGGGATAGAGTTGGTGAAGTGAAGAGAGTTACTAAAGAGACTAATGTAT
CPSSR_695	Unigene27153_All	TCT	6|Unigene22169_D1-1:289-506|+	N/A	3|Unigene15606_D3-1:404-412|+	N/A	6|Unigene25656_D5-1:400-417|+	N/A	1.41	0.5	0.97	ATACGAAGCCAAATCCTTCTTCTCCTTCACTGTCAAACTCGGCACTTTACCCATCACTACCAATTCACCCCTCTCATTCTCCAACTCATCATATCCAACA	TCAATATCATCGTCGTTTTCGGCTTTTGCGGGATTATCGCGGAGTGAGGATTTATAGAGGGAGGGGAATTGGGAAGTGTGGAAGGGGAGAGGGTGAATTG
CPSSR_696	Unigene27943_All	TCTA	5|CL3498.Contig1_D1-1:190-409|+	5|Unigene1514_D2-1:1453-1472|-	4|Unigene12262_D3-1:1448-1463|-	5|CL5001.Contig2_D4-2:237-256|+	5|Unigene16264_D5-1:226-245|+	N/A	0.4	0.17	1	ACAAGGGTTACACTGTTTTATTGGCAATTTGCTCAAAACTATATACGCTACTGTGGCCGCACTTTTCAGTCCAGGGCACTGTACACTTATTAAAATATGC	GCAGCATTTTGCAGAGCTAACGATCATAACTTAGAACTAAGGGATAACTGCATTAAACTGGTTAGCTTTTGAATTAATATGATCCTAGCTAATATTAGCA
CPSSR_697	Unigene27943_All	TCTA	5|CL3498.Contig2_D1-1:190-409|+	5|Unigene1514_D2-1:1453-1472|-	4|Unigene12262_D3-1:1448-1463|-	5|CL5001.Contig2_D4-2:237-256|+	5|Unigene16264_D5-1:226-245|+	N/A	0.4	0.17	1	ACAAGGGTTACACTGTTTTATTGGCAATTTGCTCAAAACTATATACGCTACTGTGGCCGCACTTTTCAGTCCAGGGCACTGTACACTTATTAAAATATGC	GCAGCATTTTGCAGAGCTAACGATCATAACTTAGAACTAAGGGATAACTGCATTAAACTGGTTAGCTTTTGAATTAATATGATCCTAGCTAATATTAGCA
CPSSR_698	CL4303.Contig3_All	TCTT	6|CL5884.Contig3_D1-1:1388-1611|+	N/A	5|CL292.Contig3_D3-1:737-756|+	5|CL4579.Contig3_D4-2:320-339|-	5|CL5518.Contig3_D5-1:162-181|+	N/A	0.43	0.33	0.99	GTAATGCGACGAGGCTTGTAATTGTTATCAGGATCAAAAAACAGAGGAACAACATCCTCTCCGTCCATCTCCTCTGGACTTGGAATCTCGGTCACAATCA	CAACAACAATCTTTCTTGAAAAGCACAAGTCTTTCTCAACTTCTACACAATTTAGGGTCCCTTCTTTTTATTCTTAAAACTCGAACTTTCAACGCAAAAT
CPSSR_699	CL7146.Contig2_All	TG	6|CL4365.Contig1_D1-1:149-360|+	6|CL1993.Contig4_D2-1:5080-5091|-	3|CL2213.Contig2_D3-1:5101-5106|-	6|CL632.Contig6_D4-2:133-144|+	6|CL8654.Contig1_D5-1:5076-5087|-	6|Unigene21201_D6-1:139-150|-	1.12	0	0.98	TTCTTAATAATAGGCACATAATTTAGCCTTATTTATGCACATAAAGCCTAGGAAAGTTAACAGAGTCGCCTTGCAGACAATTTGGCTCTGGCATTGCCCC	ACTGCTGCACGTCTTTGAATCCTTTGAGCCGAAATCCCGGCAAGCTAATTTTCTTCTTCTTTCTTCCTCTACAGAGAATAGAGGGACGTGAAGTGTGACA
CPSSR_700	CL7146.Contig5_All	TG	6|CL4365.Contig3_D1-1:149-360|+	6|CL1993.Contig3_D2-1:5103-5114|-	3|CL2213.Contig1_D3-1:5124-5129|-	6|CL632.Contig1_D4-2:133-144|+	N/A	6|CL683.Contig1_D6-1:5108-5119|-	1.2	0.17	0.98	TTCTTAATAATAGGCACATAATTTAGCCTTATTTATGCACATAAAGCCTAGGAAAGTTAACAGAGTCGCCTTGCAGACAATTTGGCTCTGGCATTGCCCC	ACTGCTGCACGTCTTTGAATCCTTTGAGCCGAAATCCCGGCAAGCTAATTTTCTTCTTCTTTCTTCCTCTACAGAGAATAGAGGATTTTGGATTTGGATT
CPSSR_701	Unigene28771_All	TG	6|Unigene506_D1-1:9-220|+	5|Unigene16964_D2-1:1145-1154|-	N/A	5|Unigene15745_D4-2:1127-1136|-	5|CL4866.Contig2_D5-1:843-852|-	6|Unigene16620_D6-1:1082-1093|-	0.49	0.17	0.98	TAATAAATTAGATCATTAGGCATGGTAAGAGATATGCACAACCTCATTGAAAAAAAAAAACACAATAAAACAAAAAAAGTAAGGCATATTCCTCTGCAAA	CGTTGTGTTGTTCGTGTGCAAGGATTTAAAAGAACCCAAATTTTTCAATGGTAGTAGCTACCAAAATTTACCACAGGCTTGGATGCCAGAAGTTGCTAGA
CPSSR_702	CL11463.Contig2_All	TG	6|Unigene15265_D1-1:534-745|+	6|Unigene582_D2-1:207-218|-	6|Unigene5545_D3-1:751-762|+	7|Unigene9185_D4-2:896-909|+	8|Unigene20034_D5-1:274-289|+	6|Unigene11366_D6-1:226-237|-	0.76	0	0.97	CAACTTATTTATGTGCATGTTCTTTGGGCTTGCAGCCTTATACCAAAATAGAGATAGGATACTGCAAAGTCTCAAAAATATAGATGACTTTATTAAGCAA	AGCAAGAGTCTCATACTGTCATGATTTGAAATCATTCAACTATTGCATCAAGCCAACAACCTCTTTTCCATACAACACAAAAGGAGTTAAATGCTAGCAA
CPSSR_703	CL769.Contig1_All	TG	6|Unigene19272_D1-1:996-1207|+	8|Unigene18032_D2-1:139-154|-	7|CL3893.Contig2_D3-1:1102-1115|+	8|CL3629.Contig5_D4-2:1106-1121|+	9|Unigene17378_D5-1:139-156|-	7|Unigene20300_D6-1:137-150|-	0.96	0	1	GACCGTTGGAGCCTACTCCAACACACCTGCTTAGGTGAAGGACTTGAAACATGTGTGAAAGGTCGTCAAGGGTACCAACTCATGCAAAAGTTTGATTGGA	TTTAGCAGGTGAGCAAGAAACTCTTATGTTGTGGAACATTAACACAATTCTTTCATTGTTAGAGCTTGATTAATTTGAAGTATATTAATCATGTATATAT
CPSSR_704	CL10400.Contig2_All	TG	6|Unigene19418_D1-1:803-1014|+	6|Unigene15519_D2-1:906-917|+	5|Unigene15151_D3-1:158-167|-	4|Unigene16442_D4-2:958-965|+	6|CL2001.Contig2_D5-1:160-171|-	6|Unigene11509_D6-1:909-920|+	0.76	0	0.98	TGGTAGAGAGGTCACGTGCGGGGTGAGAAAGGAGAGATGGAATTTGAAAGAGGAAGAGGACGAGAGCTAGGGAAATCACGGGGTTTGGATTCTTCTTCAT	TTTGGGAGTTGAGTGTTTGTGTTTGAGGGGGTTGTTATAGAGGGGGTTGGTTGCTGATGGTGGGTATTCGTAGAGAGAGGTTAAGGAATTGAGAGTTATT
CPSSR_705	CL474.Contig7_All	TG	7|CL3739.Contig1_D1-1:931-1144|+	8|CL4311.Contig2_D2-1:208-223|-	N/A	7|CL469.Contig4_D4-2:204-217|-	N/A	9|CL1866.Contig2_D6-1:1013-1030|+	0.83	0.33	0.97	ACCCCAGCCTTGATCACCGAAGCTAAATTGAACAATTGATGATCCAAATAATACTATTTGAGGTCTTATTGGTCCAACCATCTCTTTCTTCCTCTCTCTA	TCAACTTAAATGGGAGTGGAAACTTCAGTTGGTTCTGCAATGTGTGTATATTAGTGACAACCAAACAAGAATCGGTTCTATCTTTTCGTCCTAGTTTATG
CPSSR_706	CL474.Contig8_All	TG	7|CL3739.Contig2_D1-1:910-1123|+	8|CL4311.Contig2_D2-1:208-223|-	N/A	7|CL469.Contig4_D4-2:204-217|-	N/A	9|CL1866.Contig2_D6-1:1013-1030|+	0.83	0.33	0.97	ACCCCAGCCTTGATCACCGAAGCTAAATTGAACAATTGATGATCCAAATAATACTATTTGAGGTCTTATTGGTCCAACCATCTCTTTCTTCCTCTCTCTA	TCAACTTAAATGGGAGTGGAAACTTCAGTTGGTTCTGCAATGTGTGTATATTAGTGACAACCAAACAAGAATCGGTTCTATCTTTTCGTCCTAGTTTATG
CPSSR_707	Unigene34833_All	TG	7|Unigene18518_D1-1:375-588|+	8|Unigene21620_D2-1:498-513|+	8|Unigene32035_D3-1:102-117|-	7|CL3603.Contig2_D4-2:1567-1580|-	7|CL2790.Contig4_D5-1:802-815|+	8|Unigene20751_D6-1:106-121|-	0.5	0	1	GCATGCAAAATGAAGAATGATGGTACTATAATAAGTTAATATGTGTTTGACCCATGAATTTATCCCCCGGTATTTTCTCTGCTATTGCTTGGTCTTGCTT	TACTTGAAGGTTTTATCGGGAAGTGTTTCTTCAGGGACTCAGCAATTTCTGTTTCTGTATTTGGAGCCATAAGTTTTTATGAACGATGTCTAATATCATC
CPSSR_708	CL474.Contig5_All	TG	7|Unigene20395_D1-1:426-639|+	8|CL4311.Contig2_D2-1:208-223|-	N/A	7|CL469.Contig4_D4-2:204-217|-	N/A	9|CL1866.Contig2_D6-1:1013-1030|+	0.83	0.33	0.97	ACCCCAGCCTTGATCACCGAAGCTAAATTGAACAATTGATGATCCAAATAATACTATTTGAGGTCTTATTGGTCCAACCATCTCTTTCTTCCTCTCTCTA	TCAACTTAAATGGGAGTGGAAACTTCAGTTGGTTCTGCAATGTGTGTATATTAGTGACAACCAAACAAGAATCGGTTCTATCTTTTCGTCCTAGTTTATG
CPSSR_709	CL474.Contig7_All	TG	7|Unigene20396_D1-1:856-1069|+	8|CL4311.Contig2_D2-1:208-223|-	N/A	7|CL469.Contig4_D4-2:204-217|-	N/A	9|CL1866.Contig2_D6-1:1013-1030|+	0.83	0.33	0.97	ACCCCAGCCTTGATCACCGAAGCTAAATTGAACAATTGATGATCCAAATAATACTATTTGAGGTCTTATTGGTCCAACCATCTCTTTCTTCCTCTCTCTA	TCAACTTAAATGGGAGTGGAAACTTCAGTTGGTTCTGCAATGTGTGTATATTAGTGACAACCAAACAAGAATCGGTTCTATCTTTTCGTCCTAGTTTATG
CPSSR_710	CL474.Contig8_All	TG	7|Unigene20397_D1-1:835-1048|+	8|CL4311.Contig2_D2-1:208-223|-	N/A	7|CL469.Contig4_D4-2:204-217|-	N/A	9|CL1866.Contig2_D6-1:1013-1030|+	0.83	0.33	0.97	ACCCCAGCCTTGATCACCGAAGCTAAATTGAACAATTGATGATCCAAATAATACTATTTGAGGTCTTATTGGTCCAACCATCTCTTTCTTCCTCTCTCTA	TCAACTTAAATGGGAGTGGAAACTTCAGTTGGTTCTGCAATGTGTGTATATTAGTGACAACCAAACAAGAATCGGTTCTATCTTTTCGTCCTAGTTTATG
CPSSR_711	Unigene9314_All	TG	8|Unigene18381_D1-1:636-851|+	3|Unigene19498_D2-1:62-67|-	8|Unigene23874_D3-1:592-607|-	N/A	N/A	N/A	2.36	0.5	0.8	AGTATACTCGGTTCGTTTTCTGTCTATGTTAAGGCGATGTGTGCTTGCTCTGTAGAGCTTTCACAAGTAGAGAATTCTGGGCGGTCCATCTTTTTTCTTT	ATTGTGTAATAAAGTTGGTTTTAAAATATGAGGCTTGAGAATTATTAAGTGCCAATACGATTAGTTTATTGTTCAAGATACTGCTGTTGATCTTAAATAC
CPSSR_712	Unigene23345_All	TGA	5|CL2812.Contig1_D1-1:1329-1543|+	5|CL1320.Contig6_D2-1:672-686|+	5|Unigene21461_D3-1:1287-1301|+	5|Unigene1551_D4-2:1427-1441|+	5|Unigene26928_D5-1:1287-1301|+	2|Unigene19386_D6-1:1284-1289|+	1.12	0	0.91	CTTCGTTGTAAGTTTGGTTCGGTCTTTTCCGCGGCGTTCGAGGTTTACGGGTTGAGATTGCTAAGGGAGAGTTGCTGGATTCGGAGATAGTCGATGAGGG	TGTTGTTGTGTGTGATGTTCTTGTAGTTGTTGTGGTTGAGGAGGGAGACTTTATAAATTCAAATTCGAACCCATATGCTCTGCCTGTTCCACTCAAGCAA
CPSSR_713	Unigene23345_All	TGA	5|CL2812.Contig2_D1-1:1004-1218|+	5|CL1320.Contig6_D2-1:672-686|+	5|Unigene21461_D3-1:1287-1301|+	5|Unigene1551_D4-2:1427-1441|+	5|Unigene26928_D5-1:1287-1301|+	2|Unigene19386_D6-1:1284-1289|+	1.12	0	0.91	CTTCGTTGTAAGTTTGGTTCGGTCTTTTCCGCGGCGTTCGAGGTTTACGGGTTGAGATTGCTAAGGGAGAGTTGCTGGATTCGGAGATAGTCGATGAGGG	TGTTGTTGTGTGTGATGTTCTTGTAGTTGTTGTGGTTGAGGAGGGAGACTTTATAAATTCAAATTCGAACCCATATGCTCTGCCTGTTCCACTCAAGCAA
CPSSR_714	CL6085.Contig1_All	TGA	5|CL4982.Contig1_D1-1:1026-1240|+	N/A	3|CL2797.Contig1_D3-1:1209-1217|+	5|CL5809.Contig1_D4-2:1191-1205|+	5|CL3745.Contig1_D5-1:171-185|-	N/A	0.87	0.33	0.97	TAGACTCGTTCCAGGTATCCTTATCCCACAAATGAGCTTCATATCTACCCGTCAACCTATGCCTTGTTACACCACGATAAGAGGAAGTCCTCTTAGGTCC	GTCTCTAGGGACAATTTTTCTTGCCCTCTTGATCATCTTTGTTTTAGTACTACTACTGGGAGGAGTGATCATAACCGTGCTGGACCTGCTTGAACTGTTG
CPSSR_715	CL1991.Contig4_All	TGA	5|CL7508.Contig1_D1-1:365-579|+	5|CL7944.Contig2_D2-1:1777-1791|+	3|CL2485.Contig3_D3-1:108-116|-	5|Unigene20726_D4-2:100-114|-	3|CL7807.Contig6_D5-1:336-344|-	N/A	0.98	0.17	0.98	TTGCGGTACTGCTAGTTGACATGCTCGCGAACGATCGAGAGAGTTTCGGATTGAATTTGAATTTTAAAGCGTGAGAGTTTTTTGATGAGCTTAAGAATTG	TAGAATTGTTGATTGTTTGGTGAATAGCAGCAGCAAGATATTATTAGTAGAAGCTCTCATTATTGTGCTTTTCATTTTTATTTTTTTTTTCTTTTTTACC
CPSSR_716	CL1991.Contig6_All	TGA	5|CL7508.Contig2_D1-1:795-1009|+	5|CL7944.Contig2_D2-1:1777-1791|+	3|CL2485.Contig3_D3-1:108-116|-	5|Unigene20726_D4-2:100-114|-	3|CL7807.Contig6_D5-1:336-344|-	N/A	0.98	0.17	0.98	TTGCGGTACTGCTAGTTGACATGCTCGCGAACGATCGAGAGAGTTTCGGATTGAATTTGAATTTTAAAGCGTGAGAGTTTTTTGATGAGCTTAAGAATTG	TAGAATTGTTGATTGTTTGGTGAATAGCAGCAGCAAGATATTATTAGTAGAAGCTCTCATTATTGTGCTTTTCATTTTTATTTTTTTTTTCTTTTTTACC
CPSSR_717	CL83.Contig5_All	TGA	5|Unigene22830_D1-1:491-705|+	5|Unigene19608_D2-1:490-504|+	4|Unigene14478_D3-1:563-574|+	5|CL4845.Contig2_D4-2:546-560|+	5|Unigene23659_D5-1:591-605|+	4|Unigene16577_D6-1:535-546|+	0.47	0	0.99	TGGAGATGGTGAAGAATATGCCCGAGTCTTGTTACGAGCTGACTTTGAAGGATCTCGTTGAGCAGAGAGAGAAGCAGCAGGAGCAAAAGAGTGGTGGTGG	TGGAGTTGAGGGGTTGAAGAAGGTGAAGAGTTTTGAGAGGAAGAGTGGTGTTAAAATGGGTGAGAATTATGGTGGAGGTGGAGGGTATTTGTTGAAGATG
CPSSR_718	CL83.Contig8_All	TGA	5|Unigene25095_D1-1:2549-2763|+	5|CL6003.Contig3_D2-1:1704-1718|+	4|Unigene20770_D3-1:430-441|-	5|CL2576.Contig1_D4-2:425-439|-	5|Unigene25763_D5-1:1659-1673|+	4|CL6579.Contig2_D6-1:1631-1642|+	0.47	0	1	GGAATTATATTTCTGATGAAGGTATTGATGAGTTGAAAGATACGTTTAAGAACTACCCAGAAATGCTTGGGTCTCTGGATGAAAATGATCCCGAAGGTGG	AGACGGCGAAGAATCTGGAGATGGTGAAGGTGAGGATGATGAACTGGAATCAAAATTGAAAAATCTTGCAGTTGGACAAGAAGAATAATGACCTTGGTGA
CPSSR_719	CL83.Contig10_All	TGA	5|CL1174.Contig8_D1-1:1680-1894|+	5|CL6003.Contig3_D2-1:1704-1718|+	4|Unigene20770_D3-1:430-441|-	5|CL2576.Contig1_D4-2:425-439|-	5|Unigene25763_D5-1:1659-1673|+	4|CL6579.Contig2_D6-1:1631-1642|+	0.47	0	1	GGAATTATATTTCTGATGAAGGTATTGATGAGTTGAAAGATACGTTTAAGAACTACCCAGAAATGCTTGGGTCTCTGGATGAAAATGATCCCGAAGGTGG	AGACGGCGAAGAATCTGGAGATGGTGAAGGTGAGGATGATGAACTGGAATCAAAATTGAAAAATCTTGCAGTTGGACAAGAAGAATAATGACCTTGGTGA
CPSSR_720	CL11160.Contig3_All	TGA	6|CL3047.Contig4_D1-1:253-470|+	6|CL1698.Contig2_D2-1:323-340|+	5|CL4919.Contig3_D3-1:1689-1703|-	6|CL1067.Contig4_D4-2:337-354|+	6|Unigene24206_D5-1:358-375|-	5|CL1847.Contig2_D6-1:1779-1793|-	0.47	0	0.99	AGAGCAAAGAAGGAGAGTCTGCTGAGTTTTTCTTGGAGAATGATGATATAGAAGAGAATAAGAATATTGAGAGTAGTGGTAGTAGCAGTGAGACTGAGAG	GGAGGCGGCGAAAAATGGTGAAAGTGGTGATGTTCAGACTGATCTTCCTCAGTCTTATTCTCAGCAATGGCCTCAGAGTTTCAGAGATGCAACGGACTCA
CPSSR_721	CL1059.Contig5_All	TGA	6|CL5119.Contig1_D1-1:505-722|+	2|CL7335.Contig3_D2-1:2598-2603|-	3|CL2145.Contig15_D3-1:650-658|+	2|Unigene1734_D4-2:561-566|+	2|CL170.Contig4_D5-1:2237-2242|-	2|CL1485.Contig7_D6-1:571-576|+	1.46	0	0.65	CTTCAGATGACCTTTCTGAACTCTCTGAAGGTGAAAAGGAGAAAGGTGACAAAAATAACAATGTCTCCAACAATATCAGCTTTGCTGATATTCATTTGTC	TAAGTTCAAGAACCTTTACATAGTACTAATCAGCATACATGGGTTGGTGCGAGGAGAGAACATGGAACTTGGACGAGATTCTGATACTGGTGGTCAGGTG
CPSSR_722	Unigene9359_All	TGA	6|Unigene10916_D1-1:142-359|+	3|Unigene18889_D2-1:520-528|-	3|Unigene22308_D3-1:575-583|-	3|Unigene12882_D4-2:465-473|-	N/A	3|Unigene14225_D6-1:678-686|-	1.2	0.17	0.96	ATTTTGGGGATTTATGGTCGGAGTTGACGAATGGGAGAAATGTGGTGAATTTGTGGGATAATTTTGGGTTGTTTGATTATGAGAGTGGTGATGAGGAGGG	TGTGAGGTTGTCGACGACGGATTGTCAATTTCCGTCCGGGTTGGTGCTCTCGGCTGCTGTTGATGATGCGAGGAAAGCGGCTTTGAGAGTTTGGGATACG
CPSSR_723	Unigene35732_All	TGA	6|Unigene24769_D1-1:443-660|+	N/A	N/A	6|Unigene25507_D4-2:507-524|+	N/A	3|Unigene429_D6-1:1427-1435|-	1.41	0.5	0.99	ATTCTACGTATGCGGTTCTGATTCAGTGTTTGTGTAGGGAGCTTTATTTGGACGATGCGACTAAGCTTTTAGAAGAGATGGTGGATGGAGGCATATTGCC	TGTGTTTGTGTATATAGTTCAAGGACTTTGCAGAATGGGTAAAATCAACGAAGCCATAGGATTTTTAGAAGATAAGCATATTATTGGAATACGGGCTTAT
CPSSR_724	Unigene30927_All	TGA	6|CL1047.Contig1_D1-1:868-1085|+	5|CL4547.Contig3_D2-1:708-722|-	5|CL556.Contig2_D3-1:220-234|-	5|CL1455.Contig10_D4-2:860-874|+	6|CL3863.Contig5_D5-1:942-959|+	6|CL6430.Contig2_D6-1:551-568|+	0.5	0	0.99	GATATGTTGATCTCTATGTTGCAAAACTGGCATGGATGGTAAAGGTGCACAAGGCAAAGAATACATCCTATTCCACCGGATCCAAGGCTGAAACTGCAGC	TAATATCCCGCCACGGAGCGATCGACCGGAGCGTCAGGACGGCGCCTCCAGTCTATGAACAATCTATCTTTACCTAACTCACCGACACCACGTTCAAAGG
CPSSR_725	CL13975.Contig5_All	TGC	5|CL3537.Contig9_D1-1:302-516|+	4|CL4194.Contig2_D2-1:374-385|+	4|CL1935.Contig16_D3-1:3236-3247|+	N/A	4|CL3940.Contig5_D5-1:1146-1157|-	N/A	0.43	0.33	0.99	ACTAGATTGTTGGCCCATTAAAGGCGGCTGCTGCTGCTGAGGGGGCAATGTTGGTTGCTGTGACATTGACGTTTGTTGTTGAGTAATCACAGCAGCTTGT	CTAAGGACTGACTGCTGATGTATCATGGACTGAGATGACTGCTGTAGAGAAGGTTGCTGATTCTGCTGAAGACCTGAAACAGAAGCTGATTGCATCATTG
CPSSR_726	Unigene456_All	TGC	5|CL3844.Contig1_D1-1:93-307|+	5|CL699.Contig4_D2-1:1804-1818|+	6|CL1982.Contig1_D3-1:2196-2213|+	N/A	6|Unigene8249_D5-1:299-316|-	3|CL2321.Contig1_D6-1:197-205|+	1.1	0.17	0.99	CTCTCCCCCACAATACCTCGACGGATCAACCATAGCAAGCGGGGTAGCTTGATACGTAGTCGTCGACGAGCTCCGCTTTCGACTACTCCCACCACTATTA	TGGTGCCCCGCAGACACCGAAGAAGGCGATCCTAAACCGGACGAAGGCGACACTTGTGAAATGGGTTTAACGGCAGTGAAATTAGGACAAGTCCCACGCT
CPSSR_727	CL11885.Contig1_All	TGC	5|CL5692.Contig1_D1-1:224-438|+	3|Unigene23621_D2-1:380-388|+	4|Unigene23260_D3-1:213-224|+	3|Unigene17232_D4-2:328-336|+	4|Unigene28135_D5-1:893-904|-	4|Unigene18298_D6-1:200-211|+	0.69	0	0.71	CCTCTGAAGTAGCCCCTGCTGTTGAAGAAAAGAATGCACCTAGCACTGATGATGCTGCCGTTGTGAACTCTGAAGCTAATGCTACAACCGAAGAGAACAA	TGGAGAAAACGGTGAAACTGCCCAAGAGGAAAATGCTGGTGAAGAACAGGAAGATGTTGAACAGACACCGGAAATAAAGCTTGAGACTGCTCCTGCTGAT
CPSSR_728	CL11885.Contig2_All	TGC	5|CL5692.Contig2_D1-1:224-438|+	3|Unigene23621_D2-1:380-388|+	4|Unigene23260_D3-1:213-224|+	3|Unigene17232_D4-2:328-336|+	4|Unigene28135_D5-1:893-904|-	4|Unigene18298_D6-1:200-211|+	0.69	0	0.71	CCTCTGAAGTAGCCCCTGCTGTTGAAGAAAAGAATGCACCTAGCACTGATGATGCTGCCGTTGTGAACTCTGAAGCTAATGCTACAACCGAAGAGAACAA	TGGAGAAAACGGTGAAACTGCCCAAGAGGAAAATGCTGGTGAAGAACAGGAAGATGTTGAACAGACACCGGAAATAAAGCTTGAGACTGCTCCTGCTGAT
CPSSR_729	Unigene6412_All	TGC	5|CL6186.Contig1_D1-1:1948-2162|+	3|CL38.Contig1_D2-1:2358-2366|+	6|CL701.Contig2_D3-1:2055-2072|+	3|CL2816.Contig3_D4-2:212-220|-	6|CL2929.Contig2_D5-1:224-241|-	6|CL3594.Contig3_D6-1:2119-2136|+	1.34	0	0.99	ATTCCCCATTCTGCGCAGCAGTAAACAACATGCTGCTTTCATGGTCATAGCTTTCTCTACAACTCAGCTTCTGACCCATCACACTCGGCGCGTGGAGAGG	TCTTCACGCGCCGCCTCTACTCAGCTGTGGCTCTTAGCAGAGTACAAGAAGATGAAGTTGAGGAGATGTTACTATAATAATATAAGCATTGAGATTGGCC
CPSSR_730	Unigene6412_All	TGC	5|CL6186.Contig2_D1-1:1883-2097|+	3|CL38.Contig1_D2-1:2358-2366|+	6|CL701.Contig2_D3-1:2055-2072|+	3|CL2816.Contig3_D4-2:212-220|-	6|CL2929.Contig2_D5-1:224-241|-	6|CL3594.Contig3_D6-1:2119-2136|+	1.34	0	0.99	ATTCCCCATTCTGCGCAGCAGTAAACAACATGCTGCTTTCATGGTCATAGCTTTCTCTACAACTCAGCTTCTGACCCATCACACTCGGCGCGTGGAGAGG	TCTTCACGCGCCGCCTCTACTCAGCTGTGGCTCTTAGCAGAGTACAAGAAGATGAAGTTGAGGAGATGTTACTATAATAATATAAGCATTGAGATTGGCC
CPSSR_731	CL7667.Contig1_All	TGC	5|Unigene264_D1-1:1174-1388|+	4|Unigene24398_D2-1:1251-1262|+	5|Unigene22828_D3-1:1221-1235|+	4|Unigene24762_D4-2:1029-1040|-	5|Unigene339_D5-1:1229-1243|+	5|CL5418.Contig2_D6-1:962-976|-	0.47	0	1	CAGCATATCATCAGAATTTGAACCCCATTTCACAAAACTCATTTACTGAGCTTCTCACTGGTGGTGGTAGTGGTGGGAATATCAGCATTGTTAGCAGCCA	TAGTCCTACAGGCTCATCAGCACATTTCGAGCCTATATTCTTACAAAAGCCTCAGCAACAGCAGCAGGCTGCGAGACAATGGCCTACAGCTCCAATGGAC
CPSSR_732	CL3468.Contig2_All	TGC	5|Unigene14949_D1-1:395-609|+	5|CL5973.Contig2_D2-1:673-687|+	5|CL3911.Contig4_D3-1:1228-1242|-	6|CL4858.Contig3_D4-2:494-511|+	5|Unigene18426_D5-1:492-506|+	5|Unigene16286_D6-1:504-518|+	0.37	0	0.99	GCCGTACTGACAACGCTGTCAAGAATCATTGGAATTCGACTCTTAAGCGTAAATGGGCTGTCATCATGGCTCGACATCGCGATAATGCTCGCCCTATCAG	CGCTGCCGGACCGACTCTGTCTTTGCCTCCAACGCCTTCTGTTTTTGCTGGGATTTGTATGAATCCGTCTAGCTCTTCTGCGGAGTCTTCTGATGTGAGC
CPSSR_733	Unigene32252_All	TGC	5|Unigene18575_D1-1:459-673|+	4|Unigene24880_D2-1:512-523|+	4|Unigene18158_D3-1:246-257|-	4|Unigene16215_D4-2:559-570|+	4|Unigene24235_D5-1:246-257|-	5|CL847.Contig2_D6-1:242-256|-	0.47	0	0.98	AACACAACGACGACTCCGCTGCCTCTAATAATGATGAGTCTTTGCAGTCTAGTGGGAGTCTCAATGACAACAACATGACTCATACTGAAGCGGAAGATGA	TAACGATCCCGTCTCGAAGAAGCGTAAAAGGCAGCTGCGGAACAGGGATGCAGCTGTGAGATCAAGAGAAAGGAAGAAGATGTATGTCAAGGATCTCGAG
CPSSR_734	CL5205.Contig2_All	TGC	5|Unigene22649_D1-1:643-857|+	4|Unigene19418_D2-1:749-760|+	4|Unigene16230_D3-1:1309-1320|-	4|CL5374.Contig2_D4-2:1303-1314|-	4|CL6658.Contig2_D5-1:1291-1302|-	4|CL5626.Contig2_D6-1:989-1000|+	0.37	0	0.99	TTAAAGCTAAGGAATTGTTCACTAGGGATGATAGTTATGTCAAGAAAACGAAGTCGTCTTCTTTGTATCTTGATGGATTTGGGGCTGCTTCTATTGGTGT	TGGTACTGGTGGTGTTTCTCGCGCTATGCCTCAGATTCAGGATTCCACTTTGAAGCCTGCAATCAATTCAGGTCAAGATGGGGATAAGCTAAGTCTAATC
CPSSR_735	Unigene28391_All	TGC	5|Unigene22752_D1-1:947-1161|+	5|Unigene277_D2-1:1036-1050|+	4|Unigene16508_D3-1:1032-1043|+	5|Unigene19128_D4-2:1034-1048|+	5|Unigene25887_D5-1:1050-1064|+	3|Unigene12254_D6-1:153-161|-	0.76	0	0.99	TTTTCTTCTTTGCGTGAATTGCAACAAAGGATTTACGTGAACTACTATGTGTGTAAATGCAATTCCAACATGGTTTTGCAAAGGCGAGGCTTTGAGTTGT	TTTGTGAGTTGGGATTGTAACATGAGGGATTATCAAGTTCCCTGCTGCCGGGATATTCATTTTCCAGTAGAGATTTACTTACTCGGGAAATTTGAGTTTA
CPSSR_736	CL1593.Contig3_All	TGC	5|Unigene22974_D1-1:2542-2756|+	7|Unigene20558_D2-1:2-22|-	5|Unigene23501_D3-1:2735-2749|-	7|Unigene25634_D4-2:2-22|-	5|Unigene28036_D5-1:2454-2468|+	5|CL2390.Contig1_D6-1:3729-3743|-	0.94	0	0.69	CATGTTAGGCTGAGATGGTCGACTCTCAGCAGTAGATGTGCTATTCTCACCACTCATTTGAATCCCAAGTTGTCGAGATGGATGCAGTAGATGCTGACTT	TGTCCTGTCTGAATTTTGGTGGCCGGGAAGCCTTGCGAGCTCCCGCCACAATTACTGACACCACTTCCATGATGCCCCTGTTGGTTTGCCAAATTCTTTT
CPSSR_737	CL1131.Contig16_All	TGC	5|Unigene25425_D1-1:210-424|+	5|CL6987.Contig1_D2-1:484-498|-	N/A	6|Unigene26038_D4-2:301-318|+	6|CL3385.Contig8_D5-1:311-328|+	6|CL4536.Contig2_D6-1:570-587|-	0.49	0.17	1	CCTCTGACAACTCCGGCGCCGTCAACACTTCTTTCTCCCTCATCACCCCCTCATCCGCCGTCTTCCAGGTGATTGTTGGTGGTGCAGTTGTTGCTGCTGG	TTCCGGTGGAGGTGCTGCACCTGCTGCTGAGGAAAAGAAGGAAGAGGCGGCCAAGGAAGAGGACAAGGAGAGTGATGATGATGACATGGGTTTCTCTCTC
CPSSR_738	Unigene21214_All	TGC	5|Unigene43927_D1-1:31-245|+	N/A	N/A	3|Unigene11999_D4-2:207-215|-	3|Unigene36096_D5-1:445-453|+	N/A	0.94	0.5	0.98	TTAAAGTGTTTGGGTCTGGACAAGCTCTTGGTGGACATAAGAGATCCCACTTGTTGGGTCATCATGCTAATAATTCTAATGGTAATGTCTCTTTTGCTCA	TTCATCTTCTTCAACAGCTATGAATAACTCAACTGTTGATGAAGTAAAGATGGACAATACAGTGATGATAGATCTCAATTTGCCTGCACCAGTTGAAGAA
CPSSR_739	CL3279.Contig4_All	TGC	7|CL333.Contig1_D1-1:2091-2311|+	7|Unigene285_D2-1:466-486|-	7|Unigene252_D3-1:202-222|+	N/A	7|CL8414.Contig2_D5-1:202-222|+	4|CL3835.Contig2_D6-1:301-312|-	1.2	0.17	0.86	TTGCTGCTGCTGCTGTTGGTTGTGACGGAAGAGGATGCATTACTGCTACTATTAGTAGTACTACTGCTGCATCGTATCCTAATTGATTTGGATTTAGATT	TACTGATTCTGCTATTTCGATAACGATGATGATGAAGATAGGGTTGTTTTTGAGTCAAACTCACAACAAGAGGTGTATTTTGAAGATGGGACAAATCTGG
CPSSR_740	CL3279.Contig4_All	TGC	7|CL333.Contig2_D1-1:2091-2311|+	7|Unigene285_D2-1:466-486|-	7|Unigene252_D3-1:202-222|+	N/A	7|CL8414.Contig2_D5-1:202-222|+	4|CL3835.Contig2_D6-1:301-312|-	1.2	0.17	0.86	TTGCTGCTGCTGCTGTTGGTTGTGACGGAAGAGGATGCATTACTGCTACTATTAGTAGTACTACTGCTGCATCGTATCCTAATTGATTTGGATTTAGATT	TACTGATTCTGCTATTTCGATAACGATGATGATGAAGATAGGGTTGTTTTTGAGTCAAACTCACAACAAGAGGTGTATTTTGAAGATGGGACAAATCTGG
CPSSR_741	CL2885.Contig1_All	TGG	5|CL2192.Contig1_D1-1:509-723|+	5|CL2808.Contig1_D2-1:361-375|-	5|CL4377.Contig1_D3-1:754-768|+	8|CL6182.Contig3_D4-2:804-827|+	5|Unigene19952_D5-1:366-380|-	5|Unigene12061_D6-1:365-379|-	1.12	0	0.97	GGGTGGAGGATGCATGGGAGGTTGCATTGGTGGTTGACTAGGAGAGACAGTCGGAGGATGCATGGGTGACTCAACTGGTGCATGGCTTGGAGGGTGAGCA	TGATGATGTCCAGGTGTGTGGCTAGGCGTAGGGGCAGGGGCTAGGGCTGGGCTAGCACTTGGAGTTAAGCTGTGATGATGCTGATGGTGGTGGTGAGCAG
CPSSR_742	CL2885.Contig2_All	TGG	5|CL2192.Contig2_D1-1:632-846|+	5|CL2808.Contig1_D2-1:361-375|-	5|CL4377.Contig1_D3-1:754-768|+	8|CL6182.Contig3_D4-2:804-827|+	5|Unigene19952_D5-1:366-380|-	5|Unigene12061_D6-1:365-379|-	1.12	0	0.97	GGGTGGAGGATGCATGGGAGGTTGCATTGGTGGTTGACTAGGAGAGACAGTCGGAGGATGCATGGGTGACTCAACTGGTGCATGGCTTGGAGGGTGAGCA	TGATGATGTCCAGGTGTGTGGCTAGGCGTAGGGGCAGGGGCTAGGGCTGGGCTAGCACTTGGAGTTAAGCTGTGATGATGCTGATGGTGGTGGTGAGCAG
CPSSR_743	CL13276.Contig28_All	TGG	5|CL5145.Contig1_D1-1:762-976|+	5|CL1094.Contig2_D2-1:160-174|-	6|CL2913.Contig4_D3-1:919-936|+	5|CL6895.Contig2_D4-2:2253-2267|-	5|CL642.Contig9_D5-1:1431-1445|+	5|Unigene354_D6-1:2272-2286|-	0.37	0	0.99	GTGTGTCGAGAGGGCCGGATTATGAGGGTGGATATCGGGGTTATGCGGATTATGGTTATGGAGGGAATTTTGGGTTTTCGACGAATTCGCCGGCTGGTGT	GTATAGGCAGCCGAGTCCGCCGCAGCCGCCTCCGGCACCACCCTCGCCGCCAAAGGTTTCTTCGTGGGATTTTTTAAATGTGTTTGATACTTATGATTAT
CPSSR_744	CL13276.Contig28_All	TGG	5|CL5145.Contig2_D1-1:762-976|+	5|CL1094.Contig2_D2-1:160-174|-	6|CL2913.Contig4_D3-1:919-936|+	5|CL6895.Contig2_D4-2:2253-2267|-	5|CL642.Contig9_D5-1:1431-1445|+	5|Unigene354_D6-1:2272-2286|-	0.37	0	0.99	GTGTGTCGAGAGGGCCGGATTATGAGGGTGGATATCGGGGTTATGCGGATTATGGTTATGGAGGGAATTTTGGGTTTTCGACGAATTCGCCGGCTGGTGT	GTATAGGCAGCCGAGTCCGCCGCAGCCGCCTCCGGCACCACCCTCGCCGCCAAAGGTTTCTTCGTGGGATTTTTTAAATGTGTTTGATACTTATGATTAT
CPSSR_745	Unigene16410_All	TGG	5|Unigene25204_D1-1:268-482|+	4|Unigene16277_D2-1:175-186|-	N/A	N/A	4|Unigene19951_D5-1:170-181|-	5|Unigene13500_D6-1:150-164|-	0.5	0.33	0.98	TTCCCGATGCGGCGGTTGTAGGGGGGAGTAGTCAGGGCACGGTTGATGATGTGTGGAGGGAAATTGTGGCGGGAGAGAGGAAGGATGTGAAGGAGGAGGT	TGATGATGAGATGATGACGCTTGAGGATTTTTTGAATAGAACAACTTCTGGGGTTGGTGATGAGGAGGATGGTGTTAAGCTGGAGGTTCCGTCAGGTGGG
CPSSR_746	CL2885.Contig1_All	TGG	6|CL2192.Contig1_D1-1:734-951|+	5|CL2808.Contig1_D2-1:205-219|-	6|CL4377.Contig1_D3-1:973-990|+	5|CL6182.Contig3_D4-2:1029-1043|+	6|Unigene19952_D5-1:144-161|-	5|Unigene12061_D6-1:211-225|-	0.5	0	0.87	AGGGCTGAGATTTGGTGATAAGATGTGATGGTGGTGGTGGTGTTGATGGTGAGCAGGGCTTGGTGAAGGGCTGAAATTTGGTGATAAGATGTGATGATGC	TAGTGATGGGCAGGGCTTGGAGCAGGGCTGATGGGAGTGCCAAGAGCCGCCAAGCCACTCACTAGGAGGACTGAGAGTTGTATAAGCACACAAGTTTTGG
CPSSR_747	CL2885.Contig3_All	TGG	6|CL2192.Contig2_D1-1:857-1074|+	5|CL2808.Contig1_D2-1:205-219|-	6|CL4377.Contig1_D3-1:973-990|+	5|CL6182.Contig3_D4-2:1029-1043|+	6|Unigene19952_D5-1:144-161|-	5|Unigene12061_D6-1:211-225|-	0.5	0	0.87	AGGGCTGAGATTTGGTGATAAGATGTGATGGTGGTGGTGGTGTTGATGGTGAGCAGGGCTTGGTGAAGGGCTGAAATTTGGTGATAAGATGTGATGATGC	TAGTGATGGGCAGGGCTTGGAGCAGGGCTGATGGGAGTGCCAAGAGCCGCCAAGCCACTCACTAGGAGGACTGAGAGTTGTATAAGCACACAAGTTTTGG
CPSSR_748	CL10319.Contig2_All	TGG	6|Unigene9631_D1-1:1178-1395|+	4|Unigene16223_D2-1:173-184|-	4|CL2348.Contig2_D3-1:584-595|+	N/A	N/A	4|CL5296.Contig2_D6-1:82-93|-	0.87	0.33	0.83	CTGTGATGACACTACTGCTGATGATGGCACTGAGTGTGTGTACATCATGTGGGTCCCATTGGGTGGCGCCGCCGACGTCGCCGTGGCGGTGTTGGGTGGA	AAGTAGGAGGACGAGCAGGGATTGAGTTGGGTTGAGTTTGGTGGGGGTGGTTGAGGTTCCATTTTTGTGCGTGGGGGAGTGAGAGTGTGTGTGGAGAGAG
CPSSR_749	CL13174.Contig1_All	TGG	7|Unigene15585_D1-1:583-803|+	N/A	4|CL4.Contig3_D3-1:699-710|+	5|Unigene20327_D4-2:708-722|+	N/A	N/A	1.25	0.5	0.98	TACCGGACACCAAGATGGAGGAGGTGGAGAACGTAGTAGGTTGAGTACTAGGGTTGACAGCTCGTAGAATATCCTTGATGTCTGGTCTTGACGATGTTGT	TTTTGCGTTGTCATGTTTTTGTGTTTGAAAAATTTGATGGGAAAATTGGCTCAAATATAGTTAGAATAAATGGACAATCTATAAGGGCATCCACGTTAAT
CPSSR_750	CL7358.Contig3_All	TGG	7|CL1360.Contig1_D1-1:172-392|+	7|CL3531.Contig7_D2-1:590-610|+	N/A	5|Unigene6382_D4-2:272-286|+	7|CL5292.Contig2_D5-1:272-292|+	N/A	0.87	0.33	0.99	ATACAACAAGAAGTCCAATATCTTCTACAATGTCTTCATCAATTAATGGTAATAAAGGTTGTCGTGGCGGCGGGTCGACCGACACGACAGGAGTTGGTTC	ATACTCAGGCCAGCAAGCTGCATCTCAACAGGCTGGGGCTGCAGGACTTTATATGAGCTCGAGTGGGGTGGCTGAGAAATGTGGGATGGAAGATTGGGAA
CPSSR_751	CL8098.Contig2_All	TGT	5|CL5755.Contig3_D1-1:1168-1382|+	3|CL6752.Contig2_D2-1:1249-1257|+	5|CL4658.Contig2_D3-1:1522-1536|+	5|CL2837.Contig3_D4-2:231-245|-	5|CL6495.Contig2_D5-1:231-245|-	5|CL47.Contig2_D6-1:1357-1371|+	0.75	0	0.9	AACGAATCAACTTTGTTGTTGTCAATGGTGCAAATATCTTCTCACTGTCTTCAAGATTCAAGATTGATGATGAGGATGATGAGTTTTGTGTTGGTGTTGG	TGGGTTGGTGATTTTTTCATCAAAGGTGAAAGGTGACACAACAGACGATGATAAAGCTGATGATGCAGATGAGTTAAGAGGTTGTTTAGTGTGATAGAAA
CPSSR_752	CL823.Contig1_All	TGT	5|CL7475.Contig1_D1-1:529-743|+	4|CL5295.Contig2_D2-1:652-663|+	6|Unigene1254_D3-1:616-633|+	6|Unigene19362_D4-2:333-350|-	4|Unigene22029_D5-1:676-687|+	4|Unigene13970_D6-1:321-332|-	0.9	0	1	GCTGGATCAGCTGTGATGTATGTTGTGTGAGTTTTCTTGGAGGCTCTTGATTTTCTCTTGGTGAGTTTTCTTGTTGGTGCAAGTTTTGCATGGTTTTTCA	TTTCTTGGTCAGATTGAGATGAATTACTTGAAAGTGTTTGGATGGTTGGGATTGTTTGTGTTGTGTTTGAGTTAAAAGAGTGTTGGAGGGCTTTTGTGAG
CPSSR_753	CL823.Contig1_All	TGT	5|CL7475.Contig2_D1-1:553-767|+	4|CL5295.Contig2_D2-1:652-663|+	6|Unigene1254_D3-1:616-633|+	6|Unigene19362_D4-2:333-350|-	4|Unigene22029_D5-1:676-687|+	4|Unigene13970_D6-1:321-332|-	0.9	0	1	GCTGGATCAGCTGTGATGTATGTTGTGTGAGTTTTCTTGGAGGCTCTTGATTTTCTCTTGGTGAGTTTTCTTGTTGGTGCAAGTTTTGCATGGTTTTTCA	TTTCTTGGTCAGATTGAGATGAATTACTTGAAAGTGTTTGGATGGTTGGGATTGTTTGTGTTGTGTTTGAGTTAAAAGAGTGTTGGAGGGCTTTTGTGAG
CPSSR_754	CL3931.Contig5_All	TGT	5|CL593.Contig4_D1-1:1662-1876|+	7|CL4636.Contig3_D2-1:1777-1797|+	6|CL6386.Contig2_D3-1:1812-1829|+	7|Unigene24384_D4-2:2-22|-	6|CL8091.Contig1_D5-1:1857-1874|+	6|Unigene22817_D6-1:1410-1427|+	0.69	0	0.79	CAGTTTTGGTAATGCGGCGGCTCGTGTTGTTGAGGCTCCCGACATTGTTGAAGATTTTATGTTGTTGTCGGTGTCTCTTGGTTTCATTTTAAGGTTGTCA	GCTATGTTGTTTGAGGAATTATGCATGGTATTATTAGATTTTGGAGAATCTTTTTGTTAGTGTCTTTGCTAGATTTGTGAGAGATTGAGAATGAGTTTGA
CPSSR_755	CL3931.Contig6_All	TGT	5|CL593.Contig5_D1-1:1568-1782|+	7|CL4636.Contig3_D2-1:1777-1797|+	6|CL6386.Contig2_D3-1:1812-1829|+	7|Unigene24384_D4-2:2-22|-	6|CL8091.Contig1_D5-1:1857-1874|+	6|Unigene22817_D6-1:1410-1427|+	0.69	0	0.79	CAGTTTTGGTAATGCGGCGGCTCGTGTTGTTGAGGCTCCCGACATTGTTGAAGATTTTATGTTGTTGTCGGTGTCTCTTGGTTTCATTTTAAGGTTGTCA	GCTATGTTGTTTGAGGAATTATGCATGGTATTATTAGATTTTGGAGAATCTTTTTGTTAGTGTCTTTGCTAGATTTGTGAGAGATTGAGAATGAGTTTGA
CPSSR_756	CL5498.Contig2_All	TGT	5|Unigene11117_D1-1:95-309|+	3|CL3545.Contig1_D2-1:1122-1130|+	3|Unigene19368_D3-1:1179-1187|+	3|Unigene24593_D4-2:423-431|-	3|Unigene27881_D5-1:223-231|-	3|CL717.Contig2_D6-1:397-405|-	0.75	0	0.79	TGTCCTGTCCTGTTGAGAAGAGAGATGACTTGCTTGAACTTTGAGACAGTAAAGTCTGTGCCATCTCGGCAGTCCAGTTGGTTATGTGTGTTCAAGTTGC	TGCTGCGTTGATGAGAGAAGAGTTTGATGAGATTTTCCATGGATCTCAAGCCCGCTGTGGCAGCTTCTTGTATGGATGTGTGGTCTTCCATTTGTTTTAC
CPSSR_757	Unigene35256_All	TGT	5|Unigene18903_D1-1:1239-1453|+	4|Unigene21368_D2-1:985-996|+	5|Unigene5464_D3-1:429-443|+	5|CL5095.Contig1_D4-2:1094-1108|+	5|Unigene10018_D5-1:1113-1127|+	N/A	0.4	0.17	0.99	GGACTGTTATGTTTGATGTTAGGACTGGGCCCATGTGGTATTTGAGGTTTATTAGGTCTGATGAGCCTTCGAATTTTTTCGATGAGCCGTATTGGAGTTC	GTTGACGTTTGGCCATGGACGCCATGAGAGTGTTGGGGTTGAGAAGAAGATGATGTAGAAGAAGAGAGTGAGCGTTGTCAGAGTGAGATGGGACATGTTG
CPSSR_758	CL9023.Contig3_All	TGT	6|Unigene17843_D1-1:837-1054|+	5|Unigene13751_D2-1:930-944|+	N/A	5|CL4869.Contig2_D4-2:928-942|+	5|Unigene26158_D5-1:325-339|-	N/A	0.43	0.33	0.99	TCATCACCGGAGGGCATGAACTCCCCGCATCCGTCGGTAGCATGTCCTCCTATGCCCACCGCATGATTCTTCAAGCACTCTCTGTATCTCACTGCTGTTG	TGCTGCTGTTGCTTTTTGTTGCACCTTCTGAAGGCTGTCCAGTTTTTGGCCTAGTTGTGTCAAAGCTTGGCTGTTGAGCTAATGGCACTGGAGCATCTTC
CPSSR_759	CL1257.Contig2_All	TGT	6|Unigene18667_D1-1:1468-1685|+	4|CL2229.Contig2_D2-1:135-146|-	4|Unigene1401_D3-1:1576-1587|+	N/A	4|Unigene22407_D5-1:131-142|-	4|Unigene15115_D6-1:1567-1578|+	0.8	0.17	1	TCCGACAAAACAGTGTTGAACACAACTTGTTCTTGTTTCAATGTTTTTTTCAGAACAGAGCGTCTTGAAGTTCCGTACTTTGGTTTTCTTCTTGGCTTGC	TGGGTTGGCGGGAAGTGCATCTTGTGGTGAAATTCAAGACTTGATTTTTGGTGTTTAGTGAGTAGAGAGCCAGCGACACAAGTGGAGAATGTGCTGTGGT
CPSSR_760	CL3728.Contig2_All	TGT	6|CL115.Contig7_D1-1:820-1037|+	N/A	7|Unigene996_D3-1:1434-1454|-	7|CL1284.Contig6_D4-2:151-171|-	7|CL1898.Contig6_D5-1:161-181|-	7|Unigene19162_D6-1:181-201|-	0.4	0.17	1	CCCCCATACAGGAGAAGACGAGGGCGGCGGCGGCGCCGAGGAAGCCGAAGAAGGGAGCAGTTTCATCGCCACTGAAAGTTGAAGACATAATTTTTTGCAC	AGATCTGAAACAGACAAAGCGAGATTTAGATCTCAAGTTGTATGTGTGTGTGTCAAACAGAGAGAGGTGTTTCGTACTTTTGCTTGTTTTGTGTATGTGT
CPSSR_761	CL13276.Contig14_All	TGTAT	4|CL206.Contig1_D1-1:949-1168|+	N/A	4|Unigene10471_D3-1:504-523|+	4|CL2041.Contig1_D4-2:1019-1038|+	2|Unigene1977_D5-1:504-513|+	4|Unigene1455_D6-1:569-588|+	0.8	0.17	0.97	CACGCGGAACATATCTTGGCCTGCGATTTTGTTTATCCTGTATGGTGGTATCAGTCTGTTGTCAGGATATTTAAGGTGAATTTGGTGCTTGTAGTCAACC	TTAGAGTTGTTACTTCTGTCAACTATTGATAACTAGTGGTTGGTAGCAAGCATTGTAATAAGATGAAATGAACTCTGTTCGATGTTTTGAGTTCTTTACT
CPSSR_762	CL13276.Contig8_All	TGTAT	4|CL206.Contig3_D1-1:764-983|+	N/A	4|Unigene10471_D3-1:504-523|+	4|CL2041.Contig1_D4-2:1019-1038|+	2|Unigene1977_D5-1:504-513|+	4|Unigene1455_D6-1:569-588|+	0.8	0.17	0.97	CACGCGGAACATATCTTGGCCTGCGATTTTGTTTATCCTGTATGGTGGTATCAGTCTGTTGTCAGGATATTTAAGGTGAATTTGGTGCTTGTAGTCAACC	TTAGAGTTGTTACTTCTGTCAACTATTGATAACTAGTGGTTGGTAGCAAGCATTGTAATAAGATGAAATGAACTCTGTTCGATGTTTTGAGTTCTTTACT
CPSSR_763	CL13276.Contig14_All	TGTAT	4|CL206.Contig5_D1-1:860-1079|+	N/A	4|Unigene10471_D3-1:504-523|+	4|CL2041.Contig1_D4-2:1019-1038|+	2|Unigene1977_D5-1:504-513|+	4|Unigene1455_D6-1:569-588|+	0.8	0.17	0.97	CACGCGGAACATATCTTGGCCTGCGATTTTGTTTATCCTGTATGGTGGTATCAGTCTGTTGTCAGGATATTTAAGGTGAATTTGGTGCTTGTAGTCAACC	TTAGAGTTGTTACTTCTGTCAACTATTGATAACTAGTGGTTGGTAGCAAGCATTGTAATAAGATGAAATGAACTCTGTTCGATGTTTTGAGTTCTTTACT
CPSSR_764	CL13276.Contig14_All	TGTAT	4|CL206.Contig6_D1-1:916-1135|+	N/A	4|Unigene10471_D3-1:504-523|+	4|CL2041.Contig1_D4-2:1019-1038|+	2|Unigene1977_D5-1:504-513|+	4|Unigene1455_D6-1:569-588|+	0.8	0.17	0.97	CACGCGGAACATATCTTGGCCTGCGATTTTGTTTATCCTGTATGGTGGTATCAGTCTGTTGTCAGGATATTTAAGGTGAATTTGGTGCTTGTAGTCAACC	TTAGAGTTGTTACTTCTGTCAACTATTGATAACTAGTGGTTGGTAGCAAGCATTGTAATAAGATGAAATGAACTCTGTTCGATGTTTTGAGTTCTTTACT
CPSSR_765	CL13276.Contig14_All	TGTAT	4|CL206.Contig9_D1-1:1006-1225|+	N/A	4|Unigene10471_D3-1:504-523|+	4|CL2041.Contig1_D4-2:1019-1038|+	2|Unigene1977_D5-1:504-513|+	4|Unigene1455_D6-1:569-588|+	0.8	0.17	0.97	CACGCGGAACATATCTTGGCCTGCGATTTTGTTTATCCTGTATGGTGGTATCAGTCTGTTGTCAGGATATTTAAGGTGAATTTGGTGCTTGTAGTCAACC	TTAGAGTTGTTACTTCTGTCAACTATTGATAACTAGTGGTTGGTAGCAAGCATTGTAATAAGATGAAATGAACTCTGTTCGATGTTTTGAGTTCTTTACT
CPSSR_766	CL13055.Contig2_All	TGTGGT	4|Unigene26736_D1-1:761-984|+	3|Unigene19896_D2-1:834-851|+	3|Unigene18995_D3-1:181-198|-	4|Unigene20007_D4-2:316-339|-	3|Unigene26714_D5-1:870-887|+	4|Unigene15349_D6-1:201-224|-	0.5	0	0.99	CTTTGTTGTTGGGTTGTTCATTAGGGGTAGAATGGTAATTTCTGGTGATCAACGGTTCGGATTTGCTACGCTGTTGTCGACGTGGCGGTTGTTTTTTGGG	GGGTTTAGGGGTAGGATGGTAAATTCGGCGACGAGGGAAATGAAAGGGAGATGAAGGAGGGGATCTGAGCCGTTCGATTAGGCAATCCTGTGGTCGTAAA
CPSSR_767	Unigene23369_All	TGTTGA	4|Unigene63_D1-1:3-226|+	N/A	N/A	N/A	3|Unigene29932_D5-1:293-310|+	4|Unigene27880_D6-1:254-277|-	0.47	0.5	0.99	TTTAGATTTTTTTTTGGATTTTATTTTTTATTTTTTTGATCTGGTTTTTGTGTGGATTGTTTGTTTCTGTTGTTGTGAGCTGAAATGGGGTTTTGGGTTT	GCTGAAAGTTGTGATTTTGTGGTTTGTTGGGGTTGGAGAGTTGGTGTTGGCGTGATGTGGGATTGTTGAGTTGATAATGTCGGTTATTCCGATATTGAAT
CPSSR_768	CL10647.Contig2_All	TTA	5|CL2962.Contig1_D1-1:118-332|+	5|Unigene7610_D2-1:218-232|+	4|CL6015.Contig1_D3-1:184-195|-	5|CL4165.Contig2_D4-2:165-179|-	4|Unigene12802_D5-1:218-229|+	N/A	0.49	0.17	0.99	GGAACTGAAATACAAACATCCTTTGCATGATTTTCCCTTTGTTCCTCCTGCGCTGCTGCCGTAGTTGATAATCTTCGTTTCTTCCTTCTTTTCATCTTCT	TCATTGCTATTATTATTATCATCGACCGCCATATGATAATTGTTTGTGTGTATTTCCGCGTTGGTATGCTATGTTAGAAAAAAAATGTGTGAGATGGAAT
CPSSR_769	CL10647.Contig2_All	TTA	5|CL2962.Contig2_D1-1:118-332|+	5|Unigene7610_D2-1:218-232|+	4|CL6015.Contig1_D3-1:184-195|-	5|CL4165.Contig2_D4-2:165-179|-	4|Unigene12802_D5-1:218-229|+	N/A	0.49	0.17	0.99	GGAACTGAAATACAAACATCCTTTGCATGATTTTCCCTTTGTTCCTCCTGCGCTGCTGCCGTAGTTGATAATCTTCGTTTCTTCCTTCTTTTCATCTTCT	TCATTGCTATTATTATTATCATCGACCGCCATATGATAATTGTTTGTGTGTATTTCCGCGTTGGTATGCTATGTTAGAAAAAAAATGTGTGAGATGGAAT
CPSSR_770	Unigene20391_All	TTA	5|Unigene16535_D1-1:19-233|+	3|Unigene14480_D2-1:119-127|+	3|Unigene13571_D3-1:119-127|+	3|Unigene14372_D4-2:119-127|+	5|Unigene18782_D5-1:557-571|+	5|Unigene12868_D6-1:119-133|+	1	0	1	ATCGTTGGAGCTAAAAAGGATGAACTTGAGAACAAGATTCAGAAGCACAGAACATTACAGCCATCTGCTTAATTTACAGTTTGGTTCAATTTCAGTGCGG	TTTGTGGGTTATGATTTGCTAATTGTATGGTTTTATCATTTGCTACATACATTAAACCTTGAAACAATAACGTACTACTACTATTTTCTGTTTTGCTACT
CPSSR_771	Unigene23345_All	TTA	7|CL2812.Contig1_D1-1:655-875|+	N/A	6|Unigene21461_D3-1:619-636|+	3|Unigene1551_D4-2:759-767|+	6|Unigene26928_D5-1:619-636|+	6|Unigene19386_D6-1:616-633|+	1.36	0.17	0.98	TGTTTTCTCTTCCGAATCCAAATTCTGTGTCTTTTTCACCACCTCCGATGAAATTGACTTGTCCACTTTCTTCTTTCTCTTCTCACCACAATTAGACACC	TTGGTGCTCAGTCTTGGTGAGATTTCACGAACATCAACAATTGGAAAACACCACCAATTTCCATCATCAACACGTCTCAATGCACTCACGCCTCTCATCA
CPSSR_772	Unigene6002_All	TTC	5|CL5962.Contig1_D1-1:1173-1387|+	4|CL6761.Contig1_D2-1:1265-1276|+	5|CL1291.Contig1_D3-1:1193-1207|+	5|CL4127.Contig1_D4-2:1319-1333|+	3|CL5003.Contig2_D5-1:522-530|-	4|Unigene15_D6-1:1759-1770|+	0.75	0	0.97	CACCCTCTCCAACTCCCTCACCACCCCCTCCTGCCCCTTCGACGCAATCGTCACCCCGTAATTCAACAACTCCTCTTCCTTCCTTTGCTTATCCTTCTTA	TTATTTTTCTTCGTTCCCTTTTCCTCCTCATCGCTCGAATCCTTTCCGTCCCGGTCCCCCGGAGACTTAATCGAGAAGAAATACCGCCCCTCGTCAACCT
CPSSR_773	Unigene6002_All	TTC	5|CL5962.Contig2_D1-1:1270-1484|+	4|CL6761.Contig1_D2-1:1265-1276|+	5|CL1291.Contig1_D3-1:1193-1207|+	5|CL4127.Contig1_D4-2:1319-1333|+	3|CL5003.Contig2_D5-1:522-530|-	4|Unigene15_D6-1:1759-1770|+	0.75	0	0.97	CACCCTCTCCAACTCCCTCACCACCCCCTCCTGCCCCTTCGACGCAATCGTCACCCCGTAATTCAACAACTCCTCTTCCTTCCTTTGCTTATCCTTCTTA	TTATTTTTCTTCGTTCCCTTTTCCTCCTCATCGCTCGAATCCTTTCCGTCCCGGTCCCCCGGAGACTTAATCGAGAAGAAATACCGCCCCTCGTCAACCT
CPSSR_774	CL14141.Contig1_All	TTC	5|Unigene21760_D1-1:2426-2640|+	5|Unigene21369_D2-1:178-192|-	6|Unigene18837_D3-1:2526-2543|+	6|Unigene18620_D4-2:204-221|-	6|Unigene26772_D5-1:2526-2543|+	6|CL3314.Contig2_D6-1:219-236|-	0.47	0	1	ACATAGAGTCGTTGTTGAGGTTGTTGGGATCGCTCGAAGTTGTATGTCTGCTGTTTGTTTATTCCGAATCCTTCGAATCCGAATTTTCTCTTCGACATCT	AATTTATTTAATTGAAAGCTTCGAAATTTGACTGATTGATAAACCCTAATATAGGAGTATAATCTAGCTTTAATAAGAGCGTCTCGATTTGGGTTGGGGA
CPSSR_775	CL3833.Contig4_All	TTC	5|CL1620.Contig1_D1-1:407-621|+	6|CL5929.Contig2_D2-1:515-532|+	N/A	5|CL421.Contig2_D4-2:574-588|+	5|CL4908.Contig2_D5-1:626-640|+	6|CL2963.Contig3_D6-1:522-539|+	0.49	0.17	0.97	GCTCTTCTTTTTCTTCCTCTTGACTGCCCCATCATCCTCATGTCTATTACCATTCACATCATTGTCTTCCTCTGGCTGTTCTGATTTTCGCTTCTCCTTT	TCAGATTTTGTTATTTCAGAAGCATCACCATTATCTTCGGGTACTGGCTCCTCTTCCTCAACCTCGCCTTTTGATTTCTTCTTTTTGCTCTTCTTTTTTT
CPSSR_776	CL3833.Contig4_All	TTC	5|CL1620.Contig2_D1-1:415-629|+	6|CL5929.Contig2_D2-1:515-532|+	N/A	5|CL421.Contig2_D4-2:574-588|+	5|CL4908.Contig2_D5-1:626-640|+	6|CL2963.Contig3_D6-1:522-539|+	0.49	0.17	0.97	GCTCTTCTTTTTCTTCCTCTTGACTGCCCCATCATCCTCATGTCTATTACCATTCACATCATTGTCTTCCTCTGGCTGTTCTGATTTTCGCTTCTCCTTT	TCAGATTTTGTTATTTCAGAAGCATCACCATTATCTTCGGGTACTGGCTCCTCTTCCTCAACCTCGCCTTTTGATTTCTTCTTTTTGCTCTTCTTTTTTT
CPSSR_777	CL3833.Contig3_All	TTC	5|CL1620.Contig3_D1-1:407-621|+	6|CL5929.Contig2_D2-1:515-532|+	N/A	5|CL421.Contig2_D4-2:574-588|+	5|CL4908.Contig2_D5-1:626-640|+	6|CL2963.Contig3_D6-1:522-539|+	0.49	0.17	0.97	GCTCTTCTTTTTCTTCCTCTTGACTGCCCCATCATCCTCATGTCTATTACCATTCACATCATTGTCTTCCTCTGGCTGTTCTGATTTTCGCTTCTCCTTT	TCAGATTTTGTTATTTCAGAAGCATCACCATTATCTTCGGGTACTGGCTCCTCTTCCTCAACCTCGCCTTTTGATTTCTTCTTTTTGCTCTTCTTTTTTT
CPSSR_778	CL3833.Contig4_All	TTC	5|CL1620.Contig4_D1-1:415-629|+	6|CL5929.Contig2_D2-1:515-532|+	N/A	5|CL421.Contig2_D4-2:574-588|+	5|CL4908.Contig2_D5-1:626-640|+	6|CL2963.Contig3_D6-1:522-539|+	0.49	0.17	0.97	GCTCTTCTTTTTCTTCCTCTTGACTGCCCCATCATCCTCATGTCTATTACCATTCACATCATTGTCTTCCTCTGGCTGTTCTGATTTTCGCTTCTCCTTT	TCAGATTTTGTTATTTCAGAAGCATCACCATTATCTTCGGGTACTGGCTCCTCTTCCTCAACCTCGCCTTTTGATTTCTTCTTTTTGCTCTTCTTTTTTT
CPSSR_779	CL4838.Contig2_All	TTC	6|CL2748.Contig1_D1-1:237-454|+	6|Unigene6899_D2-1:280-297|+	6|CL6141.Contig1_D3-1:211-228|+	3|Unigene26963_D4-2:316-324|-	6|CL2460.Contig3_D5-1:293-310|+	3|Unigene6508_D6-1:302-310|+	1.41	0	0.97	CATCATCATCTTCCAACAACACAACTTGTCCTATAGACTTCAACTATGTCCTCAACATCCCATGGGACTCAAAGAACTGTACTTTACCATTGACAGTAAA	CACTACTGCAAAGAAGTCATGTTACCAAACACTATTGTCACTCTTTGGAGTTGGCTTAGCACAACACCTCCAAACAACATCACTTTTTCAACTTCCAGAC
CPSSR_780	Unigene32116_All	TTC	6|CL8010.Contig1_D1-1:1512-1729|+	3|Unigene1567_D2-1:1454-1462|+	3|CL2279.Contig5_D3-1:495-503|-	6|Unigene24755_D4-2:1512-1529|+	3|CL2848.Contig3_D5-1:477-485|-	3|CL5759.Contig3_D6-1:491-499|-	1.41	0	0.78	TTGAGATCCTGAGTCAGTAACATCACTCTTAAGCGAGCCTTCTTCTTCAACAACAATCTCGTTAATCTCCTTAACTTCACTAACAATCCGACTCTCCATT	TCCATGACACGCTTGAGCTCACCTGCCACGTCCCCGATGGAATGATACTTCTGCATCTGAAGCAATGAAATCCAGTTCATTCTCCGTCTATGCACCGCCG
CPSSR_781	Unigene32116_All	TTC	6|CL8010.Contig2_D1-1:400-617|+	3|Unigene1567_D2-1:1454-1462|+	3|CL2279.Contig5_D3-1:495-503|-	6|Unigene24755_D4-2:1512-1529|+	3|CL2848.Contig3_D5-1:477-485|-	3|CL5759.Contig3_D6-1:491-499|-	1.41	0	0.78	TTGAGATCCTGAGTCAGTAACATCACTCTTAAGCGAGCCTTCTTCTTCAACAACAATCTCGTTAATCTCCTTAACTTCACTAACAATCCGACTCTCCATT	TCCATGACACGCTTGAGCTCACCTGCCACGTCCCCGATGGAATGATACTTCTGCATCTGAAGCAATGAAATCCAGTTCATTCTCCGTCTATGCACCGCCG
CPSSR_782	CL4679.Contig1_All	TTC	7|Unigene17434_D1-1:375-595|+	5|Unigene19289_D2-1:652-666|-	7|CL5071.Contig2_D3-1:492-512|+	7|CL4182.Contig2_D4-2:657-677|-	5|CL1780.Contig4_D5-1:481-495|+	N/A	0.98	0.17	1	CTCTTTATCTTCAATCTTAATCTTCCCCGGCCTCTCGCCCAACACATCATCCGTAACCACACTTCCATTACTCATAACTCCACCTAACCCGTCCTCACCT	TTATCCTTCTTCCCCGACCCGTCACCCAAACCATCTACCCCAACACCACTTCCAATACCGACGATTCCACCTGTCCCCTCTTTTTCCTTCTTAATTTCTC
CPSSR_783	CL4027.Contig8_All	TTCAAA	4|CL1478.Contig1_D1-1:144-367|+	4|Unigene17_D2-1:263-286|+	N/A	3|CL3194.Contig6_D4-2:269-286|+	N/A	N/A	0.47	0.5	1	CAAATGATGTTACTGTGAGAAACTGTTGGTGCAACACAAAACAACAACAAAAACGGAATTTGAAGATAACAACAGCAGCAGCGTCTTCTTCAAATTCAAG	TTCATCATCTTCTTCTTTATTCGAATTGTCTCCTCCTCCTATCGATCACGACGACCTTCTCGACAACCATAGGGATTCCGGGGCAAAGATTTCAGAGCAC
CPSSR_784	CL4027.Contig9_All	TTCAAA	4|CL1478.Contig2_D1-1:144-367|+	4|Unigene17_D2-1:263-286|+	N/A	3|CL3194.Contig6_D4-2:269-286|+	N/A	N/A	0.47	0.5	1	CAAATGATGTTACTGTGAGAAACTGTTGGTGCAACACAAAACAACAACAAAAACGGAATTTGAAGATAACAACAGCAGCAGCGTCTTCTTCAAATTCAAG	TTCATCATCTTCTTCTTTATTCGAATTGTCTCCTCCTCCTATCGATCACGACGACCTTCTCGACAACCATAGGGATTCCGGGGCAAAGATTTCAGAGCAC
CPSSR_785	CL13112.Contig1_All	TTG	5|CL6683.Contig3_D1-1:964-1178|+	N/A	N/A	4|Unigene25558_D4-2:294-305|-	N/A	4|Unigene136_D6-1:1101-1112|+	0.47	0.5	0.98	AGATGAGAAACCCGAATTAACGTTGTCGTTGTTGCTCATGTTGAAGACGTTATTGTTGTAGTTGTGTTTTGTGATGTATGAGAATGTTAGAGCAGAAGAC	TAGAAGAGAGGAACAAGGGATGTTGGCCGGACACGTGGCGGAAGATGAATTGGGGAGTATCGTAGGAATAATTGAGTAGTGTTGTTTAAAGTACGCATGA
CPSSR_786	CL13112.Contig1_All	TTG	5|CL6683.Contig4_D1-1:964-1178|+	N/A	N/A	4|Unigene25558_D4-2:294-305|-	N/A	4|Unigene136_D6-1:1101-1112|+	0.47	0.5	0.98	AGATGAGAAACCCGAATTAACGTTGTCGTTGTTGCTCATGTTGAAGACGTTATTGTTGTAGTTGTGTTTTGTGATGTATGAGAATGTTAGAGCAGAAGAC	TAGAAGAGAGGAACAAGGGATGTTGGCCGGACACGTGGCGGAAGATGAATTGGGGAGTATCGTAGGAATAATTGAGTAGTGTTGTTTAAAGTACGCATGA
CPSSR_787	CL11866.Contig1_All	TTG	5|Unigene656_D1-1:1590-1804|+	N/A	N/A	5|CL1472.Contig1_D4-2:1693-1707|+	6|Unigene29549_D5-1:1668-1685|+	5|Unigene26960_D6-1:114-128|+	0.43	0.33	1	TCTTTGAGGCTCAAACAAATTACTACAAGAAGATAAAGCGTCGTTCTTTGAAGCGGAAAACGATTGTGTTCTTCTAAGTAAAGATGATGAATTGCTTGGC	GATGGCTTGAAAATGGCTTTAAGGGCTGCAGTGGCTGTAGATGAAGTTGGCGGCTTGAAGCGTGAAGCAGAAGAAGATGTGGCTGTGTTGTTGCTGTTGT
CPSSR_788	Unigene6139_All	TTG	5|Unigene13736_D1-1:614-828|+	5|Unigene19375_D2-1:705-719|+	6|Unigene17733_D3-1:183-200|-	6|Unigene19962_D4-2:693-710|+	4|Unigene22394_D5-1:199-210|-	6|Unigene17984_D6-1:189-206|-	0.75	0	0.99	GTCATACATTATCCTGACTTCAGTGACATCACCAAATGAAGAGAAGGCGTCCTTCAATGTCTTCTCATCAACTGACCACGACAGACCAGCAACGAAAAGC	GAACAAGACGAGGAGGGTGATGAAGAGTAGTATAAACGCGACAAGTTGGGTGTTTGGTTTTGGAATGTCATTGATGCTCTTGTAGCTAAGAAAGCCAATG
CPSSR_789	Unigene16612_All	TTG	5|Unigene17837_D1-1:340-554|+	3|Unigene13068_D2-1:165-173|-	3|Unigene14058_D3-1:168-176|-	5|Unigene15254_D4-2:470-484|+	5|Unigene18436_D5-1:314-328|+	5|Unigene591_D6-1:293-307|-	0.94	0	0.96	GTGGGTGATGACTTTGGCCTTCTTCATACTCCATGTGCTCCACTCCTTAATCATATCAGCCGCTACAGCTGCTGCTGTTTTATTATCTTTATTATTATTA	GTTCTCTTCCCTTTTCCTCCTCCGCCCGCCGCCTTAAGAGTGATTCCACCTCTTGAAGCCATTCTCTTTCTCTTTCTTTCTGATGTATTTGTGTTTTTTG
CPSSR_790	Unigene35105_All	TTG	5|Unigene19118_D1-1:35-249|+	5|Unigene16555_D2-1:135-149|+	5|Unigene19228_D3-1:1215-1229|+	N/A	N/A	4|Unigene5937_D6-1:135-146|+	0.43	0.33	1	TATCAAGCAAAGATATGACTTTCTTGAATTTGTTAACAGCCAGATCTGTGCAACTTTCAATATCCAAAGATGACCCATCTTGGCTTTTTGTTTGATGGTT	TTTTGGTTGAGCTTGAGACAACAATCTCAAAAGCTTTTCTACACTTTGAATCCCAGCAGTAGTTGCTTCTTGCAATGCATTGTCTTCCATTTTTGCCTCC
CPSSR_791	CL6208.Contig1_All	TTG	5|Unigene19518_D1-1:2121-2335|+	6|CL5802.Contig2_D2-1:2148-2165|+	5|Unigene18806_D3-1:2148-2162|+	5|Unigene24356_D4-2:150-164|-	5|Unigene27920_D5-1:2149-2163|+	5|Unigene17857_D6-1:2191-2205|+	0.37	0	1	AGCTTTCTTGATTGAACACCGGCTGTAGCGGCGGTTCTCCGGCGGAGGATGATGGCGGCTGCGGCAGCGGCGGCGTAGGAGGGAGGAGAGATGATTGTGA	AAGTGGCCAAAATGGGTTGAACTCTGAAGACATGAAAGCTTCCATTACAGATGTGTCATCTGTCCAAAGATTCATAGCTATGAATTTCAAGAAAGAACAA
CPSSR_792	CL14868.Contig1_All	TTG	5|Unigene24344_D1-1:912-1126|+	3|Unigene23958_D2-1:4962-4970|+	5|Unigene16983_D3-1:157-171|-	N/A	3|CL7179.Contig2_D5-1:144-152|-	N/A	1	0.33	0.96	TCTGAGTCCAGTGAAGATCTTAGCTGCTATTGCACGACGTCGTCTCTCTCTCCTCTTGTTGTTTTCTCTCTCTTTCCATGTTGGTGCTCTGCTGTTGTTA	TGACTGCTCGTGTTTGTTGTCATTTCTTGTTTGTTTTTTGAGTTGTTTGTGTTGGACGAGGAAATGAAAGACAAGTAGTGAAGATGAAATGAAGTGTTGT
CPSSR_793	CL2522.Contig8_All	TTG	5|CL1488.Contig5_D1-1:1171-1385|+	5|CL2773.Contig1_D2-1:875-889|+	4|CL3389.Contig1_D3-1:2202-2213|+	5|CL8408.Contig3_D4-2:383-397|-	5|CL3749.Contig10_D5-1:335-349|-	N/A	0.4	0.17	0.99	AAACTTCATCAGTTGCTACCTCAGCATGAAGCTGAACATCAACAACACGACAAAAGACGTGAGGAGGAAGATCATAAGCACTTGTCGGAAACTCAGAGTT	TTCCAAGTGTCCTTGTGGGAAGTACACAACAACACTTCCTTTTTTGGGGAGTGATATCAAAGGGCCAGCACAAGCATGCCAAAGCTCCAAACACACTGAA
CPSSR_794	CL2522.Contig9_All	TTG	5|CL1488.Contig6_D1-1:955-1169|+	5|CL2773.Contig1_D2-1:875-889|+	4|CL3389.Contig1_D3-1:2202-2213|+	5|CL8408.Contig3_D4-2:383-397|-	5|CL3749.Contig10_D5-1:335-349|-	N/A	0.4	0.17	0.99	AAACTTCATCAGTTGCTACCTCAGCATGAAGCTGAACATCAACAACACGACAAAAGACGTGAGGAGGAAGATCATAAGCACTTGTCGGAAACTCAGAGTT	TTCCAAGTGTCCTTGTGGGAAGTACACAACAACACTTCCTTTTTTGGGGAGTGATATCAAAGGGCCAGCACAAGCATGCCAAAGCTCCAAACACACTGAA
CPSSR_795	CL2522.Contig9_All	TTG	5|CL1488.Contig9_D1-1:849-1063|+	5|CL2773.Contig1_D2-1:875-889|+	4|CL3389.Contig1_D3-1:2202-2213|+	5|CL8408.Contig3_D4-2:383-397|-	5|CL3749.Contig10_D5-1:335-349|-	N/A	0.4	0.17	0.99	AAACTTCATCAGTTGCTACCTCAGCATGAAGCTGAACATCAACAACACGACAAAAGACGTGAGGAGGAAGATCATAAGCACTTGTCGGAAACTCAGAGTT	TTCCAAGTGTCCTTGTGGGAAGTACACAACAACACTTCCTTTTTTGGGGAGTGATATCAAAGGGCCAGCACAAGCATGCCAAAGCTCCAAACACACTGAA
CPSSR_796	CL1907.Contig5_All	TTG	5|CL1509.Contig1_D1-1:1883-2097|+	3|CL1489.Contig3_D2-1:121-129|-	4|CL1458.Contig2_D3-1:118-129|-	4|CL926.Contig3_D4-2:93-104|-	4|Unigene25044_D5-1:2042-2053|+	4|Unigene21911_D6-1:97-108|-	0.58	0	0.96	GTCGTAGTTTTTAAGGAGGATTGGCCAATTTGACGTGTCGATTTTCGGTGTGTAGCTTTGAGGTTTTATCATGAACTCCTCTTTAGTTGTCTTGTCTTCA	TCGCTATCGTTTTTGGGAGTGTGTTTCTTCTTCTTCTTGTCTGAGCGGGAGAGTTCGAGTTCTGTCATTGTGTTGTATGTTCTTGTTGTGTGTTGTGTTT
CPSSR_797	CL14485.Contig1_All	TTG	6|CL5345.Contig1_D1-1:1721-1938|+	6|Unigene23012_D2-1:230-247|-	5|Unigene22053_D3-1:229-243|-	6|CL7015.Contig2_D4-2:1805-1822|+	6|CL5365.Contig3_D5-1:1795-1812|+	5|Unigene17141_D6-1:1805-1819|+	0.47	0	0.99	AGATCGTCGTAGTTTTCGTAGTCTGGGTTGATTGAGTCTTCGAAGGGTGGAGAGTTTTGTTCCTCGGATTCGAGGAATACGATGTCGTCGTTGTCTTCAT	CTGAGGATAAGAGGATGAGGAGGGACGAAATTGTTAGGATTAAAAGTATTGGGATTGATTTGGTCATTTCTGGAGAGTTGGGGAAGGAAGTGTAAGCTGA
CPSSR_798	CL14485.Contig2_All	TTG	6|CL5345.Contig2_D1-1:1847-2064|+	6|Unigene23012_D2-1:230-247|-	5|Unigene22053_D3-1:229-243|-	6|CL7015.Contig2_D4-2:1805-1822|+	6|CL5365.Contig3_D5-1:1795-1812|+	5|Unigene17141_D6-1:1805-1819|+	0.47	0	0.99	AGATCGTCGTAGTTTTCGTAGTCTGGGTTGATTGAGTCTTCGAAGGGTGGAGAGTTTTGTTCCTCGGATTCGAGGAATACGATGTCGTCGTTGTCTTCAT	CTGAGGATAAGAGGATGAGGAGGGACGAAATTGTTAGGATTAAAAGTATTGGGATTGATTTGGTCATTTCTGGAGAGTTGGGGAAGGAAGTGTAAGCTGA
CPSSR_799	CL953.Contig2_All	TTG	6|CL5788.Contig1_D1-1:972-1189|+	6|Unigene17821_D2-1:812-829|+	6|Unigene19886_D3-1:920-937|+	4|Unigene1008_D4-2:348-359|-	3|CL8728.Contig1_D5-1:353-361|-	6|CL5205.Contig1_D6-1:304-321|-	1.21	0	0.98	GGCCTTGAATACCACCGTTGCCAATATAACCACCAATATAATCAACAACACTATCGAAACAGCAACCCCAATACATATATTTCTTTTTCTTGTTCTGCGC	GGATGAAATGGCCCATCCGACCCAACATCTCCTCCTCCGTACCTCATTATAGGTTTGTGGGGCTCAGATGCAGCGGCCGATTCCACATACATATTCCTAT
CPSSR_800	Unigene31202_All	TTG	6|Unigene1649_D1-1:1017-1234|+	5|Unigene24528_D2-1:311-325|-	7|Unigene18298_D3-1:1111-1131|+	6|Unigene19378_D4-2:496-513|-	7|Unigene1768_D5-1:488-508|-	6|Unigene18562_D6-1:486-503|-	0.69	0	1	CGGTACCATCATCAACTTCATCCGTTACCCCTTCATCACTAACATCATCTCCTGTACCAACAGCCCCATCTGTAGCATCCTGAAATTCGGGCTGTTGAGA	TTCGGTTTGAGAAGTTTCGGTATCGCCAGAAGCTTTAGGAACGAGGTTGACGAAACGAAGAGGGTCGAGCCGAGAAAACCGACGAGAAGAAGTGACGCGA
CPSSR_801	CL1854.Contig1_All	TTGTG	4|Unigene17601_D1-1:944-1163|+	4|Unigene18205_D2-1:118-137|-	N/A	N/A	4|CL5584.Contig2_D5-1:126-145|-	2|Unigene19496_D6-1:1045-1054|+	0.87	0.33	0.98	TGAGTTGATAGGGTTTAGGGATTCGGAGATTGACGAAGCGAAGCCGGATGTGTCTTTGAATAGGAATACTATGTTTGAAGCAACCTTCATTTTGTCGAAC	TGTGTTTGGCTTGTTTTTATGTTCTGTAAAATCTGAAGTGTAGTTGTTATAAAATAAAGTAAATAATGAACAAACTGAAGAAAGCAAACCCAAAGATTAA
CPSSR_802	CL8609.Contig3_All	GA	8|CL5139.Contig3_D1-1:1-178|+	9|CL1246.Contig1_D2-1:2-19|-	10|CL2409.Contig2_D3-1:1345-1364|+	10|CL4250.Contig2_D4-2:420-2439|+	N/A	N/A	0.69	0.33	0.97	GAATTATTTGGTTGTATTCATAAATCAATAATTACACATTCTTATGTATTTGTAATTTTGTTCTTGATATCAAGTATTTGAAATTTATTTAGTAGTTGTT	AAAAATGATTTTAGGGTTAGGGTATTCCCCAAAATCTCACCAAATCTGAACTCTTTTTCACAAAATCAAACCCTAACACTTCAAATTCCCTTCGATTCGC
CPSSR_803	Unigene19883_All	TGC	9|Unigene24277_D1-1:54-280|-	6|Unigene24242_D2-1:4936-4955|+	7|CL406.Contig3_D3-1:1069-1089|-	6|Unigene24638_D4-2:4830-4847|+	6|Unigene18413_D5-1:1075-1092|+	7|Unigene21255_D6-1:1075-1095|-	0.87	0.5	0.98	CTGCTTTGCGTTTCTTCGTGGGGGGCTATGTATTTGCTGTTAGTGTCCATAGAGTTCAACTTCTACTTCAAGTCCTCAGTGTGAAGCGCTTCCACCATCA	ACAAAATGTAACTACCACTCAAGAGGAGCTGACACAGGCTGAGATAAGCGAGATCTGTGACTACTTCAGCCGTCGTGTGGCATCAGAACCTTATGATGCT
CPSSR_804	CL8609.Contig2_All	GA	8|CL5139.Contig3_D1-1:1-178|+	9|CL1246.Contig2_D2-1:2-19|+	10|CL2409.Contig1_D3-1:2030-2409|-	10|CL4250.Contig1_D4-2:2429-2448|+	9|CL5861.Contig2_D5-1:2457-2474|+	8|CL1803.Contig3_D6-1:2417-2432|-	0.58	0	1	AATGTTTTTGCTCACATTGTCTAGAGATATGGACTGGTAAAGAAATCTCTCTTGTTCAATCCACCGCCTCGCTTCTCATTTCTCAACATCCTTAGCCAAA	AAAAATGATTTTAGGGTTAGGGTATTCCCCAAAATCTCACCAAATCTGAACTCTTTTTCACAAAATCAAACCCTAACACTTCAAATTCCCTTCGATTTGC
CPSSR_805	CL12118.Contig3_All	AG	6|CL7037.Contig3_D1-1:82-293|+	9|Unigene25158_D2-1:7-24|+	6|Unigene23400_D3-1:216-227|-	9|CL6439.Contig1_D4-2:2-19|+	10|Unigene9143_D5-1:199-218|+	10|CL6912.Contig2_D6-1:1944-1963|+	0.94	0.33	0.99	AAATCTCAAGTCTTTAAGGGTTTTGGCTTATTTTTATGTGACTCTATTTATCTTTGTCTCTTGTTTTAGAGTAAAGACTGAGGCTTTTTGATTGTGCGTA	TTTTGGTTAGCACACAGAGAGAGTGTGAAAAGCTGGTTGATTTATGAAGGTTTTGTTTCAAGTGGTGAAGATTGGAGCTCTGTTTCAGCAGCTCTGTTTT
CPSSR_806	CL6305.Contig2_All	GCA	6|CL7005.Contig2_D1-1:28-183|-	5|Unigene10822_D2-1:174-188|+	NA	5|CL8098.Contig1_D4-2:196-210|+	7|CL4992.Contig1_D5-1:1-18|-	7|CL5761.Contig2_D6-1:1994-2014|+	0.43	0.5	0.96	AGACAGTTTTGCGCAGCAGCCTTGGCCAAAAAAAAAATTAAAAAAATAAATAAATAACATTTGGTGTTTTTCTAAAACCCTACAAGACATGGAAACAACA	GAAACAAAAACATCATCCGACCCACCACAATCATTACTATCAAACCTTAATTACAACGAACATGAACACGAAGAAGAAGAGGAAGAAGAAGAATTGGAAT
CPSSR_807	CL4993.Contig1_All	TC	6|Unigene21846_D1-1:969-1120|+	6|Unigene306_D2-1:1218-1229|-	7|Unigene20527_D3-1:1197-1210|+	7|Unigene1016_D4-2:53-66|+	6|Unigene1572_D5-1:52-63|-	7|CL6886.Contig1_D6-1:50-63|+	0.75	0.33	0.99	TATAAAAAAATGCTTTCACTTTTGAAATTGTCGATCAATGACACGTTACTCAACCACGTAGTGTGATCAAACTCCTCTCATCCATCCATTAAGTCCCTTA	TACCCAAAAGACAATGAGATGAGACCACTGTAGTCTGTTAACACAATGACAGCGTTAAACTCCTTAACAACAACTCTCTTCAACTTCAAACTCTCCTCAA
CPSSR_808	Unigene20261_All	AGG	5|Unigene17763_D1-1:1-186|+	5|Unigene19512_D2-1:149-163|+	5|Unigene20008_D3-1:69-83|+	7|Unigene16943_D4-2:144-164|+	5|Unigene16498_D5-1:112-126|-	6|Unigene19565_D6-1:132-149|-	0.47	0.17	1	TCAGCCACAACCACCTTAGTATCACCAGAATCCACAACACTAGATTCCACTCCATCAGTTTTAGCATCCGAACCACTACCACCTTCAACCACCTCACTCA	GAACTTCATTTTTCTCCTCATCATTCAAGCCCGAATTCTCGGAAACAGCCTCCTTACCCTTCTCCTCCTCATGAACTCCATTCCTCACCTCATCATTCAA
CPSSR_809	Unigene31697_All	CTC	4|Unigene16183_D1-1:152-363|+	6|Unigene16052_D2-1:1-18|+	5|Unigene24264_D3-1:252-272|+	6|Unigene18358_D4-2:302-319|-	6|Unigene21965_D5-1:302-319|+	6|Unigene10176_D6-1:252-269|-	1	0.33	0.98	TCCGCGCTGGAGGCGAAATGTGATTCCGTGGCGGGATTCATTGCGTTGGGTTCCGCGGTATTCGCGGGATTGATTGCGGTAAAGTGGAATGCAGGAGCAG	TAGGTGAATTGTTGTTTCTTGAATTGGGGTTGGGGGGTTCTGTGTGTTTGCAGGGGTTTTGGAGTTTGCAAACTGGGTTGGTGCTTTCTGTTGATGGGTT
CPSSR_810	Unigene31697_All	TGA	4|Unigene16183_D1-1:588-799|+	5|Unigene16053_D2-1:3-17|+	6|Unigene24264_D3-1:691-708|+	6|Unigene18358_D4-2:694-711|+	6|Unigene21965_D5-1:700-717|+	6|Unigene10176_D6-1:700-717|+	0.37	0.5	0.97	CAAAAAAATGGCAGGAATACTGTACGAATTATTCTCATTCACAACACTAATCACAATAGGAATCTATCATATAATCCAATCAACCCATCACAATCTCACA	CAACCAAAACCATTTTACCTATTTTCTCACACTACAAAGCCTCATCTTCGTCGTCTCCCACTTTACTTAACCTCACTCTCTCTCCTCCTCTCTCTCTCTC
CPSSR_811	CL7264.Contig1_All	TG	NA	10|Unigene19338_D2-1:2363-2382|+	NA	7|Unigene15145_D4-2:2202-2215|-	7|Unigene25400_D5-1:38-51|+	NA	1.12	0	0.98	TAGGCAATAACATTGCTACTCCTTAGTGTAAAAGTCATCTACTCAAACTCGCAAACCAAGAGCATAACATGTGTGGCCGCCTATTCTCCAAGTATCACCT	TATAAATCCGCAAAATGCAATCAGATAACACAAACTTCATTAAATGCTCAATTCCTATACTCAATTTCCCACTCCACAATTCGCCCTCCACCATGGCCTC
