# Supplementary material for: Identification of Genic SSRs Provide a Perspective for Studying Environmental Adaptation in the Endemic Shrub Tetraena mongolica
Source: Genes (Basel). 2020 Mar 18;11(3):322. doi: 10.3390/genes11030322 (PMC7140860; doi:10.3390/genes11030322)
Supplement: Supplementary file 1 [file genes-11-00322-s001.zip › Tm_manuscript_supplementary_20200201/Table S2.xlsx]

## Sheet: Sheet1
All_Unigene_ID	Distribution
Unigene21208_All	5'UTR
CL1918.Contig12_All	CDS
CL1918.Contig2_All	CDS
CL1918.Contig3_All	CDS
CL1918.Contig4_All	CDS
CL1918.Contig11_All	CDS
CL1918.Contig2_All	CDS
CL1918.Contig3_All	CDS
CL1918.Contig4_All	CDS
Unigene5949_All	CDS
Unigene32114_All	CDS
CL6891.Contig1_All	CDS
CL5921.Contig1_All	CDS
CL4023.Contig3_All	5'UTR
CL4113.Contig2_All	CDS
CL1668.Contig5_All	CDS
Unigene36209_All	CDS
CL13638.Contig2_All	CDS
CL13638.Contig2_All	CDS
CL7892.Contig1_All	CDS
CL9241.Contig1_All	CDS
CL2599.Contig2_All	CDS
CL11649.Contig2_All	CDS
Unigene16798_All	CDS
Unigene31796_All	CDS
CL1523.Contig1_All	5'UTR
CL1523.Contig2_All	5'UTR
Unigene20661_All	5'UTR
CL3990.Contig4_All	5'UTR
CL11847.Contig6_All	5'UTR
CL14717.Contig8_All	3'UTR
CL14717.Contig9_All	3'UTR
CL14717.Contig11_All	3'UTR
CL14717.Contig12_All	3'UTR
CL12323.Contig2_All	5'UTR
CL4907.Contig3_All	CDS
CL4677.Contig3_All	CDS
CL4677.Contig2_All	CDS
Unigene12974_All	5'UTR
Unigene24967_All	CDS
Unigene32555_All	CDS
Unigene21289_All	CDS
CL6251.Contig1_All	CDS
Unigene16027_All	CDS
CL880.Contig4_All	CDS
CL11544.Contig3_All	5'UTR
CL6989.Contig2_All	5'UTR
CL6989.Contig4_All	5'UTR
CL6989.Contig5_All	5'UTR
CL6989.Contig6_All	5'UTR
CL6989.Contig2_All	5'UTR
CL6989.Contig4_All	5'UTR
Unigene20605_All	CDS
CL5386.Contig2_All	CDS
CL5386.Contig2_All	CDS
CL6724.Contig1_All	CDS
CL6724.Contig2_All	CDS
Unigene5726_All	CDS
Unigene5579_All	CDS
Unigene9399_All	CDS
Unigene24857_All	CDS
CL10269.Contig2_All	CDS
CL10269.Contig2_All	CDS
Unigene16902_All	CDS
CL11279.Contig2_All	CDS
CL7.Contig1_All	3'UTR
CL7.Contig2_All	3'UTR
CL7.Contig3_All	3'UTR
CL7.Contig6_All	3'UTR
CL284.Contig7_All	CDS
CL284.Contig5_All	CDS
CL284.Contig6_All	CDS
CL284.Contig5_All	CDS
CL284.Contig7_All	CDS
Unigene27934_All	5'UTR
CL5707.Contig1_All	5'UTR
CL5707.Contig2_All	5'UTR
CL13224.Contig1_All	CDS
CL4405.Contig3_All	CDS
CL4.Contig3_All	5'UTR
Unigene12348_All	5'UTR
Unigene28332_All	5'UTR
CL82.Contig1_All	5'UTR
CL3718.Contig4_All	5'UTR
CL6902.Contig7_All	5'UTR
CL5498.Contig3_All	3'UTR
CL811.Contig4_All	5'UTR
CL2793.Contig6_All	5'UTR
CL2998.Contig2_All	3'UTR
Unigene746_All	5'UTR
CL747.Contig5_All	5'UTR
Unigene24252_All	5'UTR
Unigene35063_All	3'UTR
Unigene29061_All	CDS
Unigene9394_All	3'UTR
CL14693.Contig1_All	5'UTR
CL14693.Contig2_All	5'UTR
Unigene20138_All	CDS
CL4643.Contig2_All	5'UTR
CL803.Contig3_All	CDS
CL803.Contig4_All	CDS
CL9873.Contig1_All	CDS
CL6341.Contig2_All	CDS
CL5539.Contig3_All	CDS
CL5539.Contig5_All	CDS
CL6967.Contig2_All	CDS
CL6967.Contig2_All	CDS
CL7921.Contig1_All	CDS
CL7921.Contig2_All	CDS
CL8377.Contig4_All	CDS
Unigene16407_All	CDS
CL4431.Contig1_All	CDS
CL12400.Contig1_All	CDS
CL9200.Contig1_All	CDS
CL9200.Contig4_All	CDS
CL14081.Contig1_All	CDS
CL14081.Contig1_All	CDS
CL4212.Contig2_All	CDS
CL1426.Contig3_All	CDS
CL9447.Contig2_All	3'UTR
CL1655.Contig4_All	CDS
CL3934.Contig2_All	CDS
CL3934.Contig3_All	CDS
CL2499.Contig2_All	CDS
CL4470.Contig1_All	CDS
CL1857.Contig5_All	3'UTR
CL6439.Contig1_All	5'UTR
CL4667.Contig1_All	5'UTR
CL4667.Contig2_All	5'UTR
CL4667.Contig3_All	5'UTR
CL2477.Contig3_All	3'UTR
CL10480.Contig1_All	3'UTR
CL12960.Contig3_All	5'UTR
CL7893.Contig2_All	3'UTR
CL8110.Contig1_All	3'UTR
CL8110.Contig2_All	3'UTR
CL8110.Contig1_All	3'UTR
CL8110.Contig2_All	3'UTR
CL1710.Contig2_All	3'UTR
Unigene27557_All	5'UTR
Unigene27557_All	5'UTR
Unigene27557_All	5'UTR
Unigene27557_All	5'UTR
Unigene27557_All	5'UTR
Unigene27557_All	5'UTR
CL7405.Contig1_All	3'UTR
Unigene12743_All	3'UTR
CL12067.Contig1_All	3'UTR
Unigene995_All	5'UTR
CL3493.Contig2_All	3'UTR
CL3796.Contig3_All	5'UTR
CL3796.Contig4_All	5'UTR
Unigene20867_All	5'UTR
CL1103.Contig51_All	5'UTR
Unigene35457_All	3'UTR
Unigene17469_All	3'UTR
CL923.Contig3_All	3'UTR
CL6448.Contig2_All	5'UTR
CL6800.Contig3_All	3'UTR
CL1064.Contig6_All	5'UTR
CL902.Contig3_All	3'UTR
CL5407.Contig2_All	3'UTR
CL9398.Contig3_All	5'UTR
Unigene5353_All	3'UTR
CL563.Contig1_All	5'UTR
CL563.Contig2_All	5'UTR
CL563.Contig5_All	5'UTR
CL563.Contig12_All	5'UTR
CL3358.Contig4_All	CDS
Unigene88_All	CDS
CL9881.Contig3_All	CDS
CL1520.Contig10_All	CDS
CL120.Contig3_All	CDS
CL1729.Contig2_All	CDS
CL1729.Contig4_All	CDS
CL2861.Contig3_All	CDS
CL2861.Contig3_All	CDS
CL47.Contig4_All	CDS
CL47.Contig11_All	CDS
CL47.Contig4_All	CDS
CL47.Contig11_All	CDS
CL4982.Contig1_All	CDS
CL4982.Contig2_All	CDS
CL4982.Contig3_All	CDS
CL47.Contig4_All	CDS
CL1072.Contig9_All	CDS
Unigene9814_All	CDS
CL288.Contig3_All	3'UTR
CL858.Contig1_All	CDS
CL858.Contig2_All	CDS
CL6473.Contig3_All	CDS
CL6473.Contig4_All	CDS
Unigene21372_All	CDS
CL4837.Contig4_All	CDS
Unigene27639_All	CDS
Unigene35762_All	CDS
Unigene27125_All	CDS
CL2342.Contig1_All	CDS
CL1640.Contig4_All	CDS
CL3778.Contig1_All	5'UTR
CL3778.Contig2_All	5'UTR
CL3778.Contig3_All	5'UTR
CL3778.Contig4_All	5'UTR
CL3778.Contig6_All	5'UTR
CL3778.Contig9_All	5'UTR
Unigene17402_All	3'UTR
CL4023.Contig5_All	5'UTR
CL2300.Contig4_All	5'UTR
CL3251.Contig5_All	CDS
CL3251.Contig9_All	CDS
CL3251.Contig5_All	CDS
CL3251.Contig9_All	CDS
Unigene267_All	CDS
CL81.Contig23_All	CDS
CL81.Contig24_All	CDS
CL81.Contig18_All	CDS
CL11253.Contig2_All	CDS
CL5959.Contig1_All	CDS
CL81.Contig4_All	5'UTR
CL81.Contig5_All	5'UTR
CL81.Contig6_All	5'UTR
CL81.Contig11_All	5'UTR
CL81.Contig13_All	5'UTR
CL81.Contig17_All	5'UTR
CL81.Contig16_All	5'UTR
CL81.Contig23_All	5'UTR
CL13645.Contig1_All	CDS
Unigene20314_All	5'UTR
CL4659.Contig12_All	CDS
CL4659.Contig12_All	CDS
CL4659.Contig12_All	CDS
CL4659.Contig12_All	CDS
CL4659.Contig12_All	CDS
CL4659.Contig12_All	CDS
CL4659.Contig12_All	CDS
CL4659.Contig12_All	CDS
CL4659.Contig12_All	CDS
CL4659.Contig12_All	CDS
CL3996.Contig1_All	CDS
CL3996.Contig2_All	CDS
CL3488.Contig10_All	CDS
CL3488.Contig11_All	CDS
CL3488.Contig10_All	CDS
CL3488.Contig11_All	CDS
CL3488.Contig10_All	CDS
CL3488.Contig11_All	CDS
CL947.Contig2_All	CDS
CL947.Contig3_All	CDS
CL2377.Contig3_All	CDS
CL4965.Contig4_All	CDS
CL4965.Contig5_All	CDS
CL11930.Contig1_All	CDS
CL11930.Contig2_All	CDS
Unigene24058_All	CDS
Unigene25001_All	CDS
CL6313.Contig1_All	CDS
CL4547.Contig2_All	CDS
CL4547.Contig2_All	CDS
CL5243.Contig1_All	CDS
Unigene1925_All	CDS
CL2201.Contig5_All	CDS
CL2201.Contig6_All	CDS
CL10570.Contig4_All	CDS
CL10570.Contig4_All	CDS
CL6522.Contig1_All	CDS
Unigene24640_All	CDS
Unigene20433_All	CDS
Unigene31739_All	3'UTR
CL11718.Contig1_All	CDS
CL11432.Contig6_All	CDS
Unigene5415_All	CDS
Unigene35735_All	CDS
Unigene35735_All	CDS
CL3931.Contig7_All	CDS
CL3931.Contig8_All	CDS
CL3931.Contig9_All	CDS
CL8226.Contig1_All	CDS
CL14761.Contig1_All	CDS
CL14761.Contig1_All	CDS
CL4965.Contig5_All	CDS
Unigene5661_All	CDS
CL5909.Contig3_All	CDS
CL5909.Contig3_All	CDS
CL2154.Contig2_All	CDS
CL11150.Contig1_All	CDS
CL6473.Contig4_All	CDS
CL4239.Contig4_All	CDS
CL4239.Contig4_All	CDS
CL2453.Contig3_All	CDS
CL5056.Contig8_All	3'UTR
Unigene680_All	CDS
Unigene27735_All	CDS
Unigene9793_All	CDS
CL12841.Contig2_All	CDS
CL740.Contig2_All	CDS
CL5094.Contig2_All	CDS
Unigene20593_All	CDS
CL1280.Contig1_All	CDS
CL1280.Contig1_All	CDS
CL6823.Contig2_All	CDS
CL9665.Contig1_All	CDS
CL11958.Contig2_All	CDS
CL5537.Contig2_All	CDS
CL5537.Contig4_All	CDS
CL75.Contig3_All	CDS
CL7925.Contig3_All	5'UTR
CL7925.Contig3_All	5'UTR
Unigene27914_All	CDS
CL33.Contig25_All	CDS
CL33.Contig26_All	CDS
CL4292.Contig3_All	CDS
CL12150.Contig1_All	CDS
Unigene32640_All	CDS
Unigene10052_All	CDS
Unigene16821_All	CDS
CL7186.Contig1_All	CDS
CL7186.Contig2_All	CDS
CL526.Contig2_All	CDS
CL9278.Contig3_All	CDS
CL6219.Contig2_All	5'UTR
CL14277.Contig1_All	CDS
Unigene9683_All	5'UTR
Unigene35903_All	CDS
Unigene4669_All	3'UTR
CL4705.Contig1_All	5'UTR
CL4705.Contig2_All	5'UTR
CL4705.Contig4_All	5'UTR
CL10669.Contig3_All	5'UTR
Unigene4158_All	5'UTR
Unigene13186_All	CDS
Unigene4161_All	CDS
CL8901.Contig1_All	CDS
CL8901.Contig2_All	CDS
CL12467.Contig1_All	CDS
Unigene1250_All	CDS
CL2997.Contig2_All	CDS
CL76.Contig10_All	CDS
CL76.Contig12_All	CDS
CL76.Contig13_All	CDS
CL6762.Contig1_All	CDS
Unigene32125_All	CDS
Unigene20451_All	CDS
CL4048.Contig2_All	5'UTR
CL8541.Contig1_All	CDS
CL4406.Contig3_All	CDS
Unigene23987_All	5'UTR
Unigene12967_All	5'UTR
CL10535.Contig1_All	5'UTR
CL4325.Contig2_All	5'UTR
CL691.Contig3_All	5'UTR
CL691.Contig4_All	5'UTR
CL2567.Contig2_All	5'UTR
Unigene12179_All	3'UTR
CL3156.Contig8_All	3'UTR
CL3156.Contig3_All	3'UTR
Unigene16817_All	5'UTR
CL7306.Contig1_All	5'UTR
CL7306.Contig1_All	5'UTR
CL746.Contig3_All	CDS
CL746.Contig3_All	CDS
CL746.Contig3_All	CDS
CL746.Contig3_All	CDS
CL746.Contig3_All	CDS
CL746.Contig3_All	CDS
CL6237.Contig1_All	5'UTR
Unigene20056_All	5'UTR
Unigene20052_All	5'UTR
Unigene20053_All	5'UTR
Unigene20054_All	5'UTR
Unigene20055_All	5'UTR
Unigene20056_All	5'UTR
Unigene20057_All	5'UTR
CL14435.Contig4_All	3'UTR
CL1256.Contig1_All	5'UTR
Unigene35025_All	5'UTR
CL7165.Contig1_All	5'UTR
CL13691.Contig6_All	CDS
CL13691.Contig4_All	CDS
CL1838.Contig3_All	CDS
CL4323.Contig1_All	CDS
Unigene35976_All	CDS
Unigene1231_All	CDS
Unigene1231_All	CDS
CL7502.Contig1_All	CDS
CL6301.Contig5_All	CDS
CL6301.Contig2_All	CDS
Unigene31329_All	CDS
Unigene1600_All	CDS
CL14563.Contig13_All	CDS
CL3783.Contig1_All	CDS
Unigene27626_All	CDS
CL8896.Contig3_All	CDS
CL11588.Contig1_All	5'UTR
CL2672.Contig2_All	CDS
CL4167.Contig8_All	CDS
CL3934.Contig2_All	CDS
CL3934.Contig3_All	CDS
Unigene594_All	CDS
CL7270.Contig1_All	CDS
Unigene16764_All	CDS
CL9349.Contig1_All	CDS
CL4261.Contig1_All	CDS
CL4261.Contig2_All	CDS
Unigene16455_All	5'UTR
CL4460.Contig2_All	CDS
CL10503.Contig1_All	CDS
CL12467.Contig1_All	CDS
CL8407.Contig1_All	5'UTR
CL12302.Contig1_All	CDS
CL4604.Contig1_All	CDS
CL9774.Contig2_All	CDS
CL1426.Contig6_All	CDS
Unigene5959_All	CDS
CL10851.Contig2_All	CDS
CL4555.Contig1_All	CDS
CL4555.Contig3_All	CDS
CL4542.Contig2_All	CDS
CL829.Contig7_All	CDS
CL829.Contig13_All	CDS
CL829.Contig16_All	CDS
CL829.Contig19_All	CDS
CL829.Contig7_All	CDS
CL829.Contig13_All	CDS
CL829.Contig16_All	CDS
CL829.Contig19_All	CDS
CL829.Contig7_All	CDS
CL829.Contig13_All	CDS
CL829.Contig16_All	CDS
CL829.Contig19_All	CDS
CL829.Contig7_All	CDS
CL829.Contig13_All	CDS
CL829.Contig16_All	CDS
CL829.Contig19_All	CDS
CL829.Contig7_All	CDS
CL829.Contig13_All	CDS
CL829.Contig16_All	CDS
CL829.Contig19_All	CDS
Unigene35939_All	CDS
Unigene13279_All	CDS
CL1065.Contig2_All	CDS
CL1065.Contig10_All	CDS
CL1065.Contig12_All	CDS
CL1065.Contig2_All	CDS
CL1065.Contig10_All	CDS
CL1065.Contig12_All	CDS
Unigene5799_All	CDS
Unigene21372_All	CDS
CL5253.Contig4_All	CDS
CL5253.Contig6_All	CDS
CL3607.Contig1_All	CDS
CL3607.Contig2_All	CDS
CL5656.Contig3_All	CDS
CL5852.Contig3_All	CDS
CL5852.Contig3_All	CDS
CL7796.Contig1_All	CDS
CL7796.Contig2_All	CDS
Unigene29035_All	CDS
CL1641.Contig1_All	CDS
CL3130.Contig1_All	CDS
CL3130.Contig1_All	CDS
CL2649.Contig2_All	CDS
Unigene8540_All	CDS
Unigene682_All	CDS
CL6362.Contig4_All	CDS
CL6362.Contig6_All	CDS
Unigene16250_All	CDS
CL6928.Contig1_All	5'UTR
CL6928.Contig4_All	5'UTR
CL1386.Contig3_All	5'UTR
Unigene13497_All	CDS
CL9723.Contig1_All	CDS
Unigene17587_All	CDS
CL12329.Contig2_All	CDS
CL3468.Contig2_All	CDS
CL9738.Contig3_All	CDS
CL11077.Contig1_All	CDS
CL1834.Contig7_All	5'UTR
CL8112.Contig1_All	CDS
CL4014.Contig2_All	CDS
CL4014.Contig3_All	CDS
CL8745.Contig1_All	CDS
CL8745.Contig2_All	CDS
Unigene20157_All	CDS
Unigene66_All	CDS
Unigene13645_All	CDS
CL4820.Contig2_All	3'UTR
CL1080.Contig8_All	5'UTR
CL2464.Contig12_All	3'UTR
CL14092.Contig2_All	3'UTR
CL14092.Contig1_All	3'UTR
CL1251.Contig9_All	3'UTR
CL1251.Contig10_All	3'UTR
CL2464.Contig12_All	3'UTR
CL64.Contig5_All	3'UTR
CL64.Contig6_All	3'UTR
CL2326.Contig5_All	5'UTR
Unigene1236_All	3'UTR
Unigene1187_All	3'UTR
Unigene31922_All	3'UTR
Unigene6490_All	3'UTR
Unigene12559_All	3'UTR
Unigene27637_All	3'UTR
Unigene24281_All	3'UTR
CL7081.Contig6_All	5'UTR
CL7081.Contig7_All	5'UTR
CL7081.Contig1_All	5'UTR
CL7081.Contig1_All	5'UTR
CL7081.Contig6_All	5'UTR
CL7081.Contig7_All	5'UTR
CL14297.Contig8_All	5'UTR
CL7191.Contig2_All	3'UTR
CL1537.Contig1_All	3'UTR
CL13454.Contig1_All	5'UTR
CL4653.Contig2_All	5'UTR
CL10877.Contig3_All	3'UTR
CL9822.Contig4_All	5'UTR
CL6092.Contig1_All	3'UTR
Unigene32211_All	3'UTR
CL11529.Contig3_All	3'UTR
Unigene4907_All	3'UTR
Unigene16063_All	5'UTR
Unigene16063_All	5'UTR
Unigene16063_All	5'UTR
Unigene13288_All	CDS
CL14559.Contig1_All	CDS
CL6160.Contig5_All	5'UTR
CL6160.Contig6_All	5'UTR
CL6160.Contig7_All	5'UTR
CL6160.Contig8_All	5'UTR
CL6160.Contig9_All	5'UTR
CL6160.Contig10_All	5'UTR
CL6160.Contig11_All	5'UTR
CL6160.Contig5_All	5'UTR
CL6160.Contig6_All	5'UTR
CL6160.Contig7_All	5'UTR
CL4572.Contig4_All	CDS
CL4572.Contig4_All	CDS
Unigene31411_All	CDS
CL6111.Contig3_All	CDS
CL6111.Contig3_All	CDS
CL6111.Contig4_All	CDS
CL6111.Contig4_All	CDS
CL6388.Contig6_All	5'UTR
Unigene1860_All	CDS
Unigene9804_All	CDS
Unigene10411_All	CDS
Unigene4282_All	CDS
CL4784.Contig11_All	CDS
Unigene27387_All	CDS
CL788.Contig14_All	5'UTR
CL788.Contig15_All	5'UTR
Unigene32398_All	5'UTR
CL1909.Contig2_All	5'UTR
CL5732.Contig1_All	5'UTR
CL5246.Contig5_All	5'UTR
CL5246.Contig7_All	5'UTR
CL3342.Contig2_All	5'UTR
CL2377.Contig3_All	5'UTR
CL12927.Contig2_All	CDS
Unigene13078_All	5'UTR
CL4741.Contig8_All	5'UTR
CL4741.Contig12_All	5'UTR
CL4741.Contig13_All	5'UTR
CL4741.Contig14_All	5'UTR
CL3239.Contig2_All	5'UTR
CL3239.Contig9_All	5'UTR
CL14744.Contig1_All	CDS
CL4733.Contig7_All	CDS
CL7186.Contig1_All	CDS
CL7186.Contig2_All	CDS
Unigene19902_All	CDS
CL4479.Contig2_All	CDS
CL6923.Contig1_All	CDS
Unigene20702_All	CDS
CL1204.Contig8_All	CDS
CL14744.Contig1_All	CDS
Unigene24473_All	CDS
Unigene31540_All	CDS
Unigene24580_All	CDS
CL14297.Contig7_All	CDS
CL14297.Contig9_All	CDS
CL14297.Contig13_All	CDS
CL14297.Contig15_All	CDS
CL11669.Contig1_All	CDS
CL11669.Contig2_All	CDS
CL11975.Contig1_All	CDS
Unigene4409_All	CDS
CL12204.Contig1_All	CDS
CL12204.Contig1_All	CDS
CL12204.Contig1_All	CDS
CL12204.Contig1_All	CDS
CL3045.Contig6_All	CDS
CL9244.Contig2_All	CDS
CL9244.Contig2_All	CDS
Unigene20435_All	CDS
CL4784.Contig11_All	CDS
Unigene4282_All	CDS
CL1394.Contig1_All	CDS
CL1394.Contig2_All	CDS
CL11826.Contig2_All	CDS
CL789.Contig12_All	CDS
CL789.Contig19_All	CDS
CL789.Contig20_All	CDS
CL789.Contig12_All	CDS
CL789.Contig19_All	CDS
CL789.Contig20_All	CDS
CL789.Contig12_All	CDS
CL6859.Contig1_All	CDS
Unigene24390_All	CDS
CL789.Contig12_All	CDS
Unigene12166_All	CDS
CL4334.Contig3_All	CDS
Unigene27153_All	CDS
Unigene27943_All	3'UTR
Unigene27943_All	3'UTR
CL4303.Contig3_All	CDS
CL7146.Contig2_All	5'UTR
CL7146.Contig5_All	5'UTR
Unigene28771_All	3'UTR
CL769.Contig1_All	3'UTR
CL10400.Contig2_All	5'UTR
CL474.Contig7_All	5'UTR
CL474.Contig8_All	5'UTR
CL474.Contig5_All	5'UTR
CL474.Contig7_All	5'UTR
CL474.Contig8_All	5'UTR
Unigene9314_All	3'UTR
Unigene23345_All	CDS
Unigene23345_All	CDS
CL6085.Contig1_All	CDS
CL1991.Contig4_All	CDS
CL1991.Contig6_All	CDS
CL83.Contig5_All	CDS
CL83.Contig8_All	CDS
CL83.Contig10_All	CDS
CL11160.Contig3_All	CDS
Unigene9359_All	CDS
Unigene35732_All	CDS
Unigene30927_All	CDS
CL13975.Contig5_All	CDS
Unigene456_All	CDS
CL11885.Contig1_All	CDS
CL11885.Contig2_All	CDS
Unigene6412_All	5'UTR
Unigene6412_All	5'UTR
CL7667.Contig1_All	CDS
Unigene32252_All	CDS
CL5205.Contig2_All	CDS
Unigene28391_All	CDS
CL1593.Contig3_All	CDS
CL3279.Contig4_All	CDS
CL3279.Contig4_All	CDS
CL2885.Contig1_All	CDS
CL2885.Contig2_All	CDS
Unigene16410_All	CDS
CL2885.Contig1_All	CDS
CL2885.Contig3_All	CDS
CL10319.Contig2_All	CDS
CL13174.Contig1_All	CDS
CL7358.Contig3_All	CDS
CL8098.Contig2_All	CDS
CL823.Contig1_All	CDS
CL823.Contig1_All	CDS
CL3931.Contig5_All	CDS
CL3931.Contig6_All	CDS
CL5498.Contig2_All	CDS
Unigene35256_All	CDS
CL9023.Contig3_All	CDS
CL1257.Contig2_All	CDS
CL3728.Contig2_All	5'UTR
CL13276.Contig14_All	3'UTR
CL13276.Contig8_All	3'UTR
CL13276.Contig14_All	3'UTR
CL13276.Contig14_All	3'UTR
CL13276.Contig14_All	3'UTR
CL13055.Contig2_All	CDS
Unigene23369_All	5'UTR
CL10647.Contig2_All	CDS
CL10647.Contig2_All	CDS
Unigene20391_All	3'UTR
Unigene23345_All	CDS
CL14141.Contig1_All	5'UTR
CL3833.Contig4_All	CDS
CL3833.Contig4_All	CDS
CL3833.Contig3_All	CDS
CL3833.Contig4_All	CDS
CL4838.Contig2_All	CDS
Unigene32116_All	CDS
Unigene32116_All	CDS
CL4679.Contig1_All	CDS
CL4027.Contig8_All	CDS
CL4027.Contig9_All	CDS
CL13112.Contig1_All	CDS
CL13112.Contig1_All	CDS
CL11866.Contig1_All	CDS
Unigene6139_All	CDS
Unigene16612_All	CDS
Unigene35105_All	CDS
CL6208.Contig1_All	CDS
CL2522.Contig8_All	CDS
CL2522.Contig9_All	CDS
CL2522.Contig9_All	CDS
CL1907.Contig5_All	CDS
CL14485.Contig1_All	CDS
CL14485.Contig2_All	CDS
CL953.Contig2_All	CDS
Unigene31202_All	CDS
CL1854.Contig1_All	5'UTR
CL8609.Contig3_All	5'UTR
Unigene19883_All	CDS
CL8609.Contig2_All	5'UTR
CL12118.Contig3_All	5'UTR
CL6305.Contig2_All	CDS
CL4993.Contig1_All	5'UTR
Unigene20261_All	CDS
Unigene31697_All	CDS
Unigene31697_All	CDS
CL7264.Contig1_All	5'UTR
