# Supplementary material for: Identification of Genic SSRs Provide a Perspective for Studying Environmental Adaptation in the Endemic Shrub Tetraena mongolica
Source: Genes (Basel). 2020 Mar 18;11(3):322. doi: 10.3390/genes11030322 (PMC7140860; doi:10.3390/genes11030322)
Supplement: Supplementary file 1 [file genes-11-00322-s001.zip › Tm_manuscript_supplementary_20200201/Table S3.xlsx]

## Sheet: Sheet1
5‘UTR			CDS			3'UTR
Ontology	Class	Gene No.	Ontology	Class	Gene No.	Ontology	Class	Gene No.
biological_process	biological adhesion	1	biological_process	biological adhesion	2	biological_process	biological adhesion	1
biological_process	biological regulation	15	biological_process	biological regulation	69	biological_process	biological regulation	23
biological_process	cellular component organization or biogenesis	2	biological_process	cellular component organization or biogenesis	26	biological_process	cellular component organization or biogenesis	4
biological_process	cellular process	71	biological_process	cellular process	223	biological_process	cellular process	37
biological_process	developmental process	9	biological_process	developmental process	39	biological_process	developmental process	11
biological_process	establishment of localization	9	biological_process	establishment of localization	43	biological_process	establishment of localization	4
biological_process	growth	2	biological_process	growth	6	biological_process	growth	2
biological_process	localization	9	biological_process	immune system process	9	biological_process	immune system process	1
biological_process	metabolic process	76	biological_process	localization	44	biological_process	localization	5
biological_process	multicellular organismal process	11	biological_process	metabolic process	222	biological_process	metabolic process	39
biological_process	multi-organism process	7	biological_process	multicellular organismal process	39	biological_process	multicellular organismal process	11
biological_process	negative regulation of biological process	2	biological_process	multi-organism process	18	biological_process	multi-organism process	2
biological_process	positive regulation of biological process	4	biological_process	negative regulation of biological process	11	biological_process	negative regulation of biological process	1
biological_process	regulation of biological process	14	biological_process	positive regulation of biological process	11	biological_process	positive regulation of biological process	7
biological_process	reproduction	6	biological_process	regulation of biological process	68	biological_process	regulation of biological process	21
biological_process	reproductive process	6	biological_process	reproduction	25	biological_process	reproduction	5
biological_process	response to stimulus	27	biological_process	reproductive process	25	biological_process	reproductive process	4
biological_process	rhythmic process	2	biological_process	response to stimulus	82	biological_process	response to stimulus	23
biological_process	signaling	5	biological_process	rhythmic process	2	biological_process	signaling	10
biological_process	single-organism process	50	biological_process	signaling	18	biological_process	single-organism process	37
cellular_component	cell	77	biological_process	single-organism process	158	cellular_component	cell	37
cellular_component	cell junction	3	cellular_component	cell	211	cellular_component	cell junction	5
cellular_component	cell part	77	cellular_component	cell junction	21	cellular_component	cell part	37
cellular_component	extracellular region	2	cellular_component	cell part	211	cellular_component	extracellular region	5
cellular_component	macromolecular complex	8	cellular_component	extracellular region	9	cellular_component	macromolecular complex	1
cellular_component	membrane	26	cellular_component	macromolecular complex	33	cellular_component	membrane	12
cellular_component	membrane part	14	cellular_component	membrane	93	cellular_component	membrane part	3
cellular_component	membrane-enclosed lumen	3	cellular_component	membrane part	44	cellular_component	membrane-enclosed lumen	1
cellular_component	organelle	63	cellular_component	membrane-enclosed lumen	11	cellular_component	organelle	27
cellular_component	organelle part	13	cellular_component	nucleoid	1	cellular_component	organelle part	15
cellular_component	symplast	3	cellular_component	organelle	157	cellular_component	symplast	5
molecular_function	antioxidant activity	1	cellular_component	organelle part	69	molecular_function	binding	26
molecular_function	binding	65	cellular_component	symplast	21	molecular_function	catalytic activity	26
molecular_function	catalytic activity	64	cellular_component	virion	1	molecular_function	electron carrier activity	1
molecular_function	enzyme regulator activity	2	cellular_component	virion part	1	molecular_function	enzyme regulator activity	2
molecular_function	molecular transducer activity	2	molecular_function	antioxidant activity	1	molecular_function	molecular transducer activity	1
molecular_function	nucleic acid binding transcription factor activity	1	molecular_function	binding	135	molecular_function	nucleic acid binding transcription factor activity	3
molecular_function	structural molecule activity	10	molecular_function	catalytic activity	153
molecular_function	transporter activity	2	molecular_function	electron carrier activity	3
			molecular_function	enzyme regulator activity	1
			molecular_function	molecular transducer activity	2
			molecular_function	nucleic acid binding transcription factor activity	8
			molecular_function	protein binding transcription factor activity	2
			molecular_function	structural molecule activity	8
			molecular_function	transporter activity	6
