# Supplementary material for: Identification of Genic SSRs Provide a Perspective for Studying Environmental Adaptation in the Endemic Shrub Tetraena mongolica
Source: Genes (Basel). 2020 Mar 18;11(3):322. doi: 10.3390/genes11030322 (PMC7140860; doi:10.3390/genes11030322)
Supplement: Supplementary file 1 [file genes-11-00322-s001.zip › Tm_manuscript_supplementary_20200201/Table S4.xlsx]

## Sheet: Sheet1
5'UTR		CDS		3'UTR
Pathways	Gene No.	Pathways	Gene No.	Pathways	Gene No.
Metabolic pathways	20	Metabolic pathways	67	Metabolic pathways	14
Plant hormone signal transduction	14	Endocytosis	27	Biosynthesis of secondary metabolites	12
mRNA surveillance pathway	11	Plant hormone signal transduction	21	Alanine, aspartate and glutamate metabolism	5
RNA transport	8	Ether lipid metabolism	19	Cysteine and methionine metabolism	5
Purine metabolism	7	Glycerophospholipid metabolism	19	Plant-pathogen interaction	5
Biosynthesis of secondary metabolites	4	RNA transport	19	Purine metabolism	5
Endocytosis	3	Biosynthesis of secondary metabolites	18	Spliceosome	5
ABC transporters	2	Plant-pathogen interaction	18	Natural killer cell mediated cytotoxicity	4
Cysteine and methionine metabolism	2	Starch and sucrose metabolism	14	RNA degradation	3
Ether lipid metabolism	2	Pentose and glucuronate interconversions	13	Circadian rhythm - plant	2
Fatty acid metabolism	2	Circadian rhythm - plant	10	Photosynthesis	2
Glycine, serine and threonine metabolism	2	Propanoate metabolism	8	ABC transporters	1
Glycolysis / Gluconeogenesis	2	Ribosome biogenesis in eukaryotes	8	Amino sugar and nucleotide sugar metabolism	1
Pantothenate and CoA biosynthesis	2	Spliceosome	8	Flavone and flavonol biosynthesis	1
RNA degradation	2	Fatty acid biosynthesis	7	Glycosylphosphatidylinositol(GPI)-anchor biosynthesis	1
Tyrosine metabolism	2	Protein processing in endoplasmic reticulum	7	Oxidative phosphorylation	1
Aminoacyl-tRNA biosynthesis	1	Purine metabolism	7	Phenylpropanoid biosynthesis	1
Basal transcription factors	1	Pyrimidine metabolism	6	Plant hormone signal transduction	1
Base excision repair	1	Pyruvate metabolism	6	Porphyrin and chlorophyll metabolism	1
Circadian rhythm - mammal	1	RNA polymerase	6	Regulation of autophagy	1
Cyanoamino acid metabolism	1	Arginine and proline metabolism	5	Ribosome biogenesis in eukaryotes	1
DNA replication	1	Phagosome	5	Starch and sucrose metabolism	1
Fatty acid biosynthesis	1	Cysteine and methionine metabolism	4	Sulfur metabolism	1
Glutathione metabolism	1	Oxidative phosphorylation	4
Glycerophospholipid metabolism	1	Phosphatidylinositol signaling system	4
Glyoxylate and dicarboxylate metabolism	1	Ascorbate and aldarate metabolism	3
lycerophospholipid metabolism	1	Glycine, serine and threonine metabolism	3
Lysine biosynthesis	1	Histidine metabolism	3
Lysine degradation	1	Inositol phosphate metabolism	3
Natural killer cell mediated cytotoxicity	1	mRNA surveillance pathway	3
Nucleotide excision repair	1	Nitrogen metabolism	3
One carbon pool by folate	1	Nucleotide excision repair	3
Oxidative phosphorylation	1	Ribosome	3
Pentose and glucuronate interconversions	1	RNA degradation	3
Phagosome	1	Ubiquitin mediated proteolysis	3
Plant-pathogen interaction	1	ABC transporters	2
Pyrimidine metabolism	1	Amino sugar and nucleotide sugar metabolism	2
Spliceosome	1	Base excision repair	2
Starch and sucrose metabolism	1	beta-Alanine metabolism	2
Ubiquitin mediated proteolysis	1	One carbon pool by folate	2
		Peroxisome	2
		Photosynthesis	2
		Porphyrin and chlorophyll metabolism	2
		Ubiquinone and other terpenoid-quinone biosynthesis	2
		Valine, leucine and isoleucine degradation	2
		Basal transcription factors	1
		Carotenoid biosynthesis	1
		DNA replication	1
		Flavone and flavonol biosynthesis	1
		Glutathione metabolism	1
		Glycerolipid metabolism	1
		Homologous recombination	1
		Non-homologous end-joining	1
		Phenylpropanoid biosynthesis	1
		Riboflavin metabolism	1
		rimidine metabolism	1
		Stilbenoid, diarylheptanoid and gingerol biosynthesis	1
		Terpenoid backbone biosynthesis	1
		Tyrosine metabolism	1
