# Supplementary material for: Identification of Genic SSRs Provide a Perspective for Studying Environmental Adaptation in the Endemic Shrub Tetraena mongolica
Source: Genes (Basel). 2020 Mar 18;11(3):322. doi: 10.3390/genes11030322 (PMC7140860; doi:10.3390/genes11030322)
Supplement: Supplementary file 1 [file genes-11-00322-s001.zip › Tm_manuscript_supplementary_20200201/Table S5.xlsx]

## Sheet: primers
CPSSRID	Forward primer1 (5'->3')	Tm (centigrade)	Size (bp)	Average identity (%)	Average coverage (%)	Reverse primer1 (5'->3')	Tm (centigrade)	Size (bp)	Average identity (%)	Average coverage (%)	Product1 size (bp)	Start	End	Forward primer2 (5'->3')	Tm (centigrade)	Size (bp)	Average identity (%)	Average coverage (%)	Reverse primer2 (5'->3')	Tm (centigrade)	Size (bp)	Average identity (%)	Average coverage (%)	Product2 size (bp)	Start	End	Forward primer3 (5'->3')	Tm (centigrade)	Size (bp)	Average identity (%)	Average coverage (%)	Reverse primer3 (5'->3')	Tm (centigrade)	Size (bp)	Average identity (%)	Average coverage (%)	Product3 size (bp)	Start	End
CPSSR_1|AAAC	ACGGTGGTGGTGGTTACATC	59.964	20	100	100	AGATGACGAGGCCGACAATG	60.179	20	100	100	169	64	232	ACGGTGGTGGTGGTTACATC	59.964	20	100	100	CAGATGACGAGGCCGACAAT	60.179	20	100	100	170	64	233	CACGGTGGTGGTGGTTACAT	60.251	20	100	100	AGATGACGAGGCCGACAATG	60.179	20	100	100	170	63	232
CPSSR_2|AAC	CCAACAATGGCCCCTCTCAT	60.033	20	100	100	TGCTGTTGTGATGATGCTATGG	59.053	22	100	100	200	60	259	CCAACAATGGCCCCTCTCAT	60.033	20	100	100	GCTGTTGTGATGATGCTATGGT	59.052	22	100	100	199	60	258	CCCTTCCAACAACCCTCCAA	59.813	20	95	100	TGCTGTTGTGATGATGCTATGG	59.053	22	100	100	163	97	259
CPSSR_3|AAC	CCAACAATGGCCCCTCTCAT	60.033	20	100	100	TGCTGTTGTGATGATGCTATGG	59.053	22	100	100	200	60	259	CCAACAATGGCCCCTCTCAT	60.033	20	100	100	GCTGTTGTGATGATGCTATGGT	59.052	22	100	100	199	60	258	CCCTTCCAACAACCCTCCAA	59.813	20	95	100	TGCTGTTGTGATGATGCTATGG	59.053	22	100	100	163	97	259
CPSSR_4|AAC	CCAACAATGGCCCCTCTCAT	60.033	20	100	100	TGCTGTTGTGATGATGCTATGG	59.053	22	100	100	200	60	259	CCAACAATGGCCCCTCTCAT	60.033	20	100	100	GCTGTTGTGATGATGCTATGGT	59.052	22	100	100	199	60	258	CCCTTCCAACAACCCTCCAA	59.813	20	95	100	TGCTGTTGTGATGATGCTATGG	59.053	22	100	100	163	97	259
CPSSR_5|AAC	CCAACAATGGCCCCTCTCAT	60.033	20	100	100	TGCTGTTGTGATGATGCTATGG	59.053	22	100	100	200	60	259	CCAACAATGGCCCCTCTCAT	60.033	20	100	100	GCTGTTGTGATGATGCTATGGT	59.052	22	100	100	199	60	258	CCCTTCCAACAACCCTCCAA	59.813	20	95	100	TGCTGTTGTGATGATGCTATGG	59.053	22	100	100	163	97	259
CPSSR_6|AAC	CCAACAATGGCCCCTCTCAT	60.033	20	100	100	TGCTGTTGTGATGATGCTATGG	59.053	22	100	100	200	60	259	CCAACAATGGCCCCTCTCAT	60.033	20	100	100	GCTGTTGTGATGATGCTATGGT	59.052	22	100	100	199	60	258	CCCTTCCAACAACCCTCCAA	59.813	20	95	100	TGCTGTTGTGATGATGCTATGG	59.053	22	100	100	163	97	259
CPSSR_7|AAC	CCAACAATGGCCCCTCTCAT	60.033	20	100	100	TGCTGTTGTGATGATGCTATGG	59.053	22	100	100	200	60	259	CCAACAATGGCCCCTCTCAT	60.033	20	100	100	GCTGTTGTGATGATGCTATGGT	59.052	22	100	100	199	60	258	CCCTTCCAACAACCCTCCAA	59.813	20	95	100	TGCTGTTGTGATGATGCTATGG	59.053	22	100	100	163	97	259
CPSSR_8|AAC	CCAACAATGGCCCCTCTCAT	60.033	20	100	100	TGCTGTTGTGATGATGCTATGG	59.053	22	100	100	200	60	259	CCAACAATGGCCCCTCTCAT	60.033	20	100	100	GCTGTTGTGATGATGCTATGGT	59.052	22	100	100	199	60	258	CCCTTCCAACAACCCTCCAA	59.813	20	95	100	TGCTGTTGTGATGATGCTATGG	59.053	22	100	100	163	97	259
CPSSR_9|AAC	CCAACAATGGCCCCTCTCAT	60.033	20	100	100	TGCTGTTGTGATGATGCTATGG	59.053	22	100	100	200	60	259	CCAACAATGGCCCCTCTCAT	60.033	20	100	100	GCTGTTGTGATGATGCTATGGT	59.052	22	100	100	199	60	258	CCCTTCCAACAACCCTCCAA	59.813	20	95	100	TGCTGTTGTGATGATGCTATGG	59.053	22	100	100	163	97	259
CPSSR_10|AAC	GCTTTTGCATCCAGGACGAC	59.831	20	100	98	GCCTACGTGCAAAAGTGTCA	59.058	20	100	100	136	174	309	GCTTTTGCATCCAGGACGAC	59.831	20	100	98	TGCCTACGTGCAAAAGTGTC	59.058	20	100	100	137	174	310	GCATCCAGGACGACACCAAA	60.605	20	99	100	GCCTACGTGCAAAAGTGTCA	59.058	20	100	100	130	180	309
CPSSR_11|AAC	TGAGAGAACCGGTGATTGCC	60.036	20	100	100	TCATCCCAGAGGGCAAAAGC	60.324	20	100	100	133	67	199	TGAGAGAACCGGTGATTGCC	60.036	20	100	100	GCTCATCCCAGAGGGCAAAA	60.324	20	100	100	135	67	201	TGAGAGAACCGGTGATTGCC	60.036	20	100	100	AGAGGGCAAAAGCGTCTTCT	59.602	20	100	100	126	67	192
CPSSR_12|AAC	CAAACGTCAACGCATGCACT	60.317	20	100	100	CGATCCCATGCTGTTGTTGC	60.179	20	96	100	195	60	254	CAAACGTCAACGCATGCACT	60.317	20	100	100	AGCTTCGATCCCATGCTGTT	59.746	20	100	80	200	60	259	GAGATGCAAACGTCAACGCA	59.765	20	100	100	CCCATGCTGTTGTTGCTGTT	59.61	20	100	100	197	54	250
CPSSR_13|AAC	TGGGAGGATTCACCCACTCA	60.179	20	100	100	CCTTCTTCCCTCTCACTCTCG	59.252	21	100	100	159	77	235	ACCATGCAAACCCCAACTCT	59.812	20	100	100	CCTTCTTCCCTCTCACTCTCG	59.252	21	100	100	187	49	235	CACACCATGCAAACCCCAAC	60.25	20	100	100	CCTTCTTCCCTCTCACTCTCG	59.252	21	100	100	190	46	235
CPSSR_14|AAC	CAACGGCCTCCCATTGGTA	59.698	19	100	100	TCCAACGCTGAGAGCAAACA	60.179	20	100	100	123	182	304	GGAACAACGGCCTCCCATT	60.304	19	100	100	TCCAACGCTGAGAGCAAACA	60.179	20	100	100	127	178	304	ACAACGGCCTCCCATTGGTA	61.494	20	100	100	TCCAACGCTGAGAGCAAACA	60.179	20	100	100	124	181	304
CPSSR_15|AAC	TGTCTTCACATCTTCAGCAGCA	60.224	22	100	95.45	CCCATTTGAGGCCTCTCCAT	59.445	20	100	100	167	121	287	GTCTTCACATCTTCAGCAGCA	58.579	21	100	97.62	CCCATTTGAGGCCTCTCCAT	59.445	20	100	100	166	122	287	TGTCTTCACATCTTCAGCAGCA	60.224	22	100	95.45	ACCCATTTGAGGCCTCTCCA	60.846	20	100	100	168	121	288
CPSSR_16|AAC	CAAAACCACACGAGCCCAAG	59.969	20	100	100	GAGGCCTTGCTCATCGAAGT	60.108	20	100	100	177	37	213	CAAAACCACACGAGCCCAAG	59.969	20	100	100	TGAGGCCTTGCTCATCGAAG	60.108	20	100	100	178	37	214	CAAAACCACACGAGCCCAAG	59.969	20	100	100	GGCTTCGTCGCCTTTCTTTG	60.11	20	100	100	117	37	153
CPSSR_17|AAC	TGGCTTCTGAACAACTTGGT	57.565	20	100	100	CCGGCAGAGAATAAGATCACCA	59.897	22	100	100	194	116	309	TGGCTTCTGAACAACTTGGT	57.565	20	100	100	ACCGGCAGAGAATAAGATCACC	59.897	22	100	100	195	116	310	GATGGCTTCTGAACAACTTGGT	59.113	22	100	100	CCGGCAGAGAATAAGATCACCA	59.897	22	100	100	196	114	309
CPSSR_18|AAG	AGGGTCACCTCCAAAAGCAA	59.444	20	100	100	TCAGCGACAAGATCTCTGCT	58.819	20	95	100	173	138	310	AGGGTCACCTCCAAAAGCAA	59.444	20	100	100	TCAGCGACAAGATCTCTGCTT	59.452	21	95.2	100	173	138	310	AGGGTCACCTCCAAAAGCAA	59.444	20	100	100	TTCAGCGACAAGATCTCTGCT	59.452	21	95.2	100	174	138	311
CPSSR_19|AAG	AGGGTCACCTCCAAAAGCAA	59.444	20	100	100	TCAGCGACAAGATCTCTGCT	58.819	20	95	100	173	138	310	AGGGTCACCTCCAAAAGCAA	59.444	20	100	100	TCAGCGACAAGATCTCTGCTT	59.452	21	95.2	100	173	138	310	AGGGTCACCTCCAAAAGCAA	59.444	20	100	100	TTCAGCGACAAGATCTCTGCT	59.452	21	95.2	100	174	138	311
CPSSR_20|AAG	GGAGGTAGAGAGCAGTGGGA	60.033	20	100	100	CGACTTACCCGCCATGTCTT	60.108	20	99	100	137	104	240	GGAGGTAGAGAGCAGTGGGA	60.033	20	100	100	GTACGACTTACCCGCCATGT	59.826	20	100	98	140	104	243	GGAGGTAGAGAGCAGTGGGA	60.033	20	100	100	CACGTCACCAAGTCCTCCAT	59.678	20	100	100	200	104	303
CPSSR_21|AAG	CCCACTATCGCTGCCATGAT	59.964	20	100	100	ACTCTCCCCATCGTCTCCTC	60.106	20	100	100	165	98	262	GCTGCCATGATCAGAACCCT	60.107	20	100	100	ACTCTCCCCATCGTCTCCTC	60.106	20	100	100	156	107	262	GAACCCACTATCGCTGCCAT	60.179	20	100	100	ACTCTCCCCATCGTCTCCTC	60.106	20	100	100	168	95	262
CPSSR_22|AAG	TCAGCTGAGTCTTGCTTTGACT	59.896	22	100	100	TCCGCAACAACAACAGCAAG	59.9	20	100	100	168	166	333	TCAGCTGAGTCTTGCTTTGACT	59.896	22	100	100	CTCCGCAACAACAACAGCAA	59.9	20	100	100	169	166	334	TGTCAGCTGAGTCTTGCTTTGA	60.159	22	100	100	TCCGCAACAACAACAGCAAG	59.9	20	100	100	170	164	333
CPSSR_23|AAG	GCATATTCACCGCGATCATCA	58.931	21	100	100	CGTTTCCAATGCTCGTTTGGT	60.002	21	99.04	100	171	115	285	AAGCATATTCACCGCGATCA	57.761	20	100	100	CGTTTCCAATGCTCGTTTGGT	60.002	21	99.04	100	173	113	285	AGCATATTCACCGCGATCATCA	60.289	22	100	100	CGTTTCCAATGCTCGTTTGGT	60.002	21	99.04	100	172	114	285
CPSSR_24|AAG	TGCATGTCAGGTCTTTGTGGA	59.857	21	100	100	CTCCATCATCGCCATCGTCA	59.967	20	100	100	156	140	295	TGCATGTCAGGTCTTTGTGGA	59.857	21	100	100	TCGCCATCGTCATCATTGCT	60.179	20	100	100	148	140	287	TGCATGTCAGGTCTTTGTGGA	59.857	21	100	100	TCTCCATCATCGCCATCGTC	59.685	20	100	100	157	140	296
CPSSR_25|AAG	CTGAGAGCAAGCAAAATGACCA	59.445	22	100	95.45	AGCTGCCACTGCTTTTGTTG	59.896	20	100	100	156	77	232	CTGAGAGCAAGCAAAATGACCA	59.445	22	100	95.45	CAGCTGCCACTGCTTTTGTT	59.896	20	100	100	157	77	233	TGAGAGCAAGCAAAATGACCA	58.415	21	100	95.24	AGCTGCCACTGCTTTTGTTG	59.896	20	100	100	155	78	232
CPSSR_26|AAT	TCTTCCTTCCTTCTCTCGCA	58.075	20	100	100	GGGTTACCAAAACCAAATCA	53.94	20	100	100	150	107	256	TCCTTCCTTCTCTCGCATTCA	58.821	21	100	100	GGGTTACCAAAACCAAATCA	53.94	20	100	100	147	110	256	TCTTCCTTCCTTCTCTCGCA	58.075	20	100	100	AGGGTTACCAAAACCAAATC	53.626	20	100	100	151	107	257
CPSSR_27|AAT	TCTTCCTTCCTTCTCTCGCA	58.075	20	100	100	GGGTTACCAAAACCAAATCA	53.94	20	100	100	150	107	256	TCCTTCCTTCTCTCGCATTCA	58.821	21	100	100	GGGTTACCAAAACCAAATCA	53.94	20	100	100	147	110	256	TCTTCCTTCCTTCTCTCGCA	58.075	20	100	100	AGGGTTACCAAAACCAAATC	53.626	20	100	100	151	107	257
CPSSR_28|AAT	GCATGTAAGGCTTTTCCTGT	56.306	20	100	100	TGCCAAGAAGTCTCCATATCACT	59.223	23	100	100	124	84	207	GCATGTAAGGCTTTTCCTGT	56.306	20	100	100	TGCCAAGAAGTCTCCATATCAC	57.857	22	100	100	124	84	207	GCATGTAAGGCTTTTCCTGT	56.306	20	100	100	TTGCCAAGAAGTCTCCATATCACT	59.774	24	100	100	125	84	208
CPSSR_29|AC	CCAGTTTCAAAGCCCTGTCC	59.038	20	100	100	TGCCTAAGCCGCCTAAATCA	59.456	20	100	100	188	149	336	CCAGTTTCAAAGCCCTGTCC	59.038	20	100	100	CTGGCCGAGGAAAGAGTTGG	60.675	20	100	100	137	149	285	CCAGTTTCAAAGCCCTGTCC	59.038	20	100	100	CCGAGGAAAGAGTTGGGTGA	59.315	20	100	100	133	149	281
CPSSR_30|AC	CACTTTACAACCAATCACTTGC	56.442	22	100	100	AACAGACTCGCGTTCCAAAC	59.065	20	100	100	181	78	258	CACTTTACAACCAATCACTTGC	56.442	22	100	100	GGAATAACAGACTCGCGTTCC	59.075	21	100	100	186	78	263	CACTTTACAACCAATCACTTGC	56.442	22	100	100	ACTGGAATAACAGACTCGCGTT	60.029	22	100	90.91	189	78	266
CPSSR_31|AC	CCAGTTTCAAAGCCCTGTCC	59.038	20	100	100	TGCCTAAGCCGCCTAAATCA	59.456	20	100	100	188	149	336	CCAGTTTCAAAGCCCTGTCC	59.038	20	100	100	CTGGCCGAGGAAAGAGTTGG	60.675	20	100	100	137	149	285	CCAGTTTCAAAGCCCTGTCC	59.038	20	100	100	CCGAGGAAAGAGTTGGGTGA	59.315	20	100	100	133	149	281
CPSSR_32|AC	AGCAGACGAGAACTCCTCCT	59.961	20	100	100	AGCATCCGTCTGCAAATCCA	60.035	20	100	100	169	102	270	ACTATCGCCATTTCCCGCAA	60.107	20	100	100	AGCATCCGTCTGCAAATCCA	60.035	20	100	100	111	160	270	CTGCACCGGAATATCGAGCA	60.249	20	100	100	AGCATCCGTCTGCAAATCCA	60.035	20	100	100	139	132	270
CPSSR_33|AC	CGAGCTTCCAGCAACAACAA	59.337	20	100	100	CGGCTGGTTCTGTTTCGTTG	60.041	20	100	100	189	71	259	CCACTTCCAACGGCACAAAT	59.327	20	100	100	CGGCTGGTTCTGTTTCGTTG	60.041	20	100	100	167	93	259	ACCACTTCCAACGGCACAAA	60.682	20	100	100	CGGCTGGTTCTGTTTCGTTG	60.041	20	100	100	168	92	259
CPSSR_34|AC	CGAGCTTCCAGCAACAACAA	59.337	20	100	100	CGGCTGGTTCTGTTTCGTTG	60.041	20	100	100	189	71	259	CCACTTCCAACGGCACAAAT	59.327	20	100	100	CGGCTGGTTCTGTTTCGTTG	60.041	20	100	100	167	93	259	ACCACTTCCAACGGCACAAA	60.682	20	100	100	CGGCTGGTTCTGTTTCGTTG	60.041	20	100	100	168	92	259
CPSSR_35|AC	AGACCCACCAAAAGCTTGTGA	60.064	21	100	100	TGAAACTCTAGCCAGCACTAGA	58.569	22	100	100	138	158	295	AGACCCACCAAAAGCTTGTGA	60.064	21	100	100	ATGAAACTCTAGCCAGCACT	56.538	20	100	100	139	158	296	AGACCCACCAAAAGCTTGTGA	60.064	21	100	100	AATGAAACTCTAGCCAGCACT	57.29	21	100	100	140	158	297
CPSSR_36|AC	AAACCACGCCAGATCCTACC	59.748	20	100	100	AGAGCAAAGTCGGGTGGTTC	60.25	20	100	100	104	44	147	AAACCACGCCAGATCCTACC	59.748	20	100	100	GAGAGCAAAGTCGGGTGGTT	60.25	20	100	100	105	44	148	ACCACGCCAGATCCTACCTA	59.739	20	100	100	AGAGCAAAGTCGGGTGGTTC	60.25	20	100	100	102	46	147
CPSSR_37|AC	CCCATCTCGGCCTCTTCTTC	59.894	20	100	100	CCACCCAACTAAGCAAATCCC	59.175	21	100	96.19	155	109	263	CCATCTCGGCCTCTTCTTCG	60.249	20	100	100	CCACCCAACTAAGCAAATCCC	59.175	21	100	96.19	154	110	263	TTACCCCATCTCGGCCTCTT	60.326	20	100	100	CCACCCAACTAAGCAAATCCC	59.175	21	100	96.19	159	105	263
CPSSR_39|AC	CATGCCAACCACTAGCTTGC	59.828	20	100	100	GGACCAAGCATCAGGGCAAA	60.9	20	100	100	141	123	263	GCATGCCAACCACTAGCTTG	59.828	20	100	100	GGACCAAGCATCAGGGCAAA	60.9	20	100	100	142	122	263	CATGCCAACCACTAGCTTGC	59.828	20	100	100	GACCAAGCATCAGGGCAAAA	59.032	20	100	100	140	123	262
CPSSR_40|AC	CATGCCAACCACTAGCTTGC	59.828	20	100	100	GGACCAAGCATCAGGGCAAA	60.9	20	100	100	141	123	263	GCATGCCAACCACTAGCTTG	59.828	20	100	100	GGACCAAGCATCAGGGCAAA	60.9	20	100	100	142	122	263	CATGCCAACCACTAGCTTGC	59.828	20	100	100	GACCAAGCATCAGGGCAAAA	59.032	20	100	100	140	123	262
CPSSR_41|AC	CATGCCAACCACTAGCTTGC	59.828	20	100	100	GGACCAAGCATCAGGGCAAA	60.9	20	100	100	141	123	263	GCATGCCAACCACTAGCTTG	59.828	20	100	100	GGACCAAGCATCAGGGCAAA	60.9	20	100	100	142	122	263	CATGCCAACCACTAGCTTGC	59.828	20	100	100	GACCAAGCATCAGGGCAAAA	59.032	20	100	100	140	123	262
CPSSR_42|AC	CATGCCAACCACTAGCTTGC	59.828	20	100	100	GGACCAAGCATCAGGGCAAA	60.9	20	100	100	141	123	263	GCATGCCAACCACTAGCTTG	59.828	20	100	100	GGACCAAGCATCAGGGCAAA	60.9	20	100	100	142	122	263	CATGCCAACCACTAGCTTGC	59.828	20	100	100	GACCAAGCATCAGGGCAAAA	59.032	20	100	100	140	123	262
CPSSR_43|AC	AGCCCTAACATTTCGCTGCT	60.035	20	100	100	CTGCTGCTGCTACCTTGACT	60.037	20	100	100	139	74	212	AGCCCTAACATTTCGCTGCT	60.035	20	100	100	TGCTGCTGCTACCTTGACTT	59.602	20	100	100	138	74	211	GCCCTAACATTTCGCTGCTT	59.189	20	100	100	CTGCTGCTGCTACCTTGACT	60.037	20	100	100	138	75	212
CPSSR_44|ACA	ATGCACAACAAGCTGGAGGA	59.889	20	100	100	TGCTGGGATGTTTCCGATCC	60.107	20	100	100	101	89	189	TGGATGCACAACAAGCTGGA	60.179	20	100	100	TGCTGGGATGTTTCCGATCC	60.107	20	100	100	104	86	189	ATGCACAACAAGCTGGAGGA	59.889	20	100	100	AGTTGCTGGGATGTTTCCGA	59.6	20	100	100	104	89	192
CPSSR_45|ACA	CCCCACCACAACTCTTCCTC	59.963	20	100	100	ACGAGTTCTTGAAGGAGGGA	57.989	20	100	100	172	90	261	CCCCACCACAACTCTTCCTC	59.963	20	100	100	CAACGAGTTCTTGAAGGAGGGA	59.963	22	100	100	174	90	263	CCCCACCACAACTCTTCCTC	59.963	20	100	100	TGAGTGCAAATGAGACATGGGA	59.96	22	100	100	123	90	212
CPSSR_46|ACA	CCCCACCACAACTCTTCCTC	59.963	20	100	100	ACGAGTTCTTGAAGGAGGGA	57.989	20	100	100	172	90	261	CCCCACCACAACTCTTCCTC	59.963	20	100	100	CAACGAGTTCTTGAAGGAGGGA	59.963	22	100	100	174	90	263	CCCCACCACAACTCTTCCTC	59.963	20	100	100	TGAGTGCAAATGAGACATGGGA	59.96	22	100	100	123	90	212
CPSSR_47|ACA	ACAAACTCGCAAACCCTCGA	60.179	20	100	90	GACCGATGCGTTGTGCTTTT	60.04	20	100	100	122	105	226	ACAAACTCGCAAACCCTCGA	60.179	20	100	90	CCGATGCGTTGTGCTTTTGT	60.318	20	100	100	120	105	224	ACAAACTCGCAAACCCTCGA	60.179	20	100	90	ACCGATGCGTTGTGCTTTTG	60.318	20	100	100	121	105	225
CPSSR_48|ACA	ACTCAACACTTGTGACAGCCA	60.065	21	99.04	100	GTGGAATGAGAGTGTGGTGGA	59.652	21	100	100	172	171	342	ACTCAACACTTGTGACAGCCA	60.065	21	99.04	100	TGGAATGAGAGTGTGGTGGA	58.272	20	100	100	171	171	341	CTCAACACTTGTGACAGCCA	58.333	20	99	100	GTGGAATGAGAGTGTGGTGGA	59.652	21	100	100	171	172	342
CPSSR_49|ACA	GCAACATGCAACAAATGGCA	58.772	20	100	100	GCCACCACTTCTTCACTCGA	59.966	20	100	100	187	66	252	GCAACATGCAACAAATGGCA	58.772	20	100	100	CCACTTCTTCACTCGACGCT	60.039	20	100	100	183	66	248	GCAACATGCAACAAATGGCA	58.772	20	100	100	TCAACGCCACCACTTCTTCA	59.821	20	100	100	192	66	257
CPSSR_50|ACA	CTACAACTACGGCCCTCCAC	59.825	20	100	100	GCCGTGAATGGACTTGCATG	60.179	20	100	100	162	172	333	TGTCAGGCTATCCTCAACGC	59.824	20	100	100	GCCGTGAATGGACTTGCATG	60.179	20	100	100	199	135	333	CTATCCTCAACGCCCACCAG	60.179	20	100	100	GCCGTGAATGGACTTGCATG	60.179	20	100	100	192	142	333
CPSSR_51|ACA	CACTCTCGACCACCACAACA	59.896	20	100	100	GCTTGGTCTGTCTTGCGTTG	60.041	20	100	100	154	111	264	ACTCTCGACCACCACAACAC	59.896	20	100	100	GCTTGGTCTGTCTTGCGTTG	60.041	20	100	100	153	112	264	ACACTCTCGACCACCACAAC	59.896	20	100	100	GCTTGGTCTGTCTTGCGTTG	60.041	20	100	100	155	110	264
CPSSR_52|ACA	TGTCTGTTCGTCTCTCATCACA	59.115	22	100	90.91	ACCAAGCTGGATCAAACGCA	60.537	20	100	100	186	81	266	TGTCTGTTCGTCTCTCATCACA	59.115	22	100	90.91	CCAAGCTGGATCAAACGCAA	59.402	20	100	100	185	81	265	CTGTCTGTTCGTCTCTCATCACA	60.058	23	100	86.96	ACCAAGCTGGATCAAACGCA	60.537	20	100	100	187	80	266
CPSSR_53|ACA	CATTGTTTGCTGCGCTTCCT	60.039	20	100	100	ACATACTGGCGGGGATTGAC	59.82	20	100	100	189	151	339	TCATTGTTTGCTGCGCTTCC	60.039	20	100	100	ACATACTGGCGGGGATTGAC	59.82	20	100	100	190	150	339	TGCGCTTCCTTGCAACAAAA	59.826	20	100	100	ACATACTGGCGGGGATTGAC	59.82	20	100	100	179	161	339
CPSSR_54|ACA	TCACAGAGATGGCTTGGCTT	59.305	20	100	100	TGCTGATTTTGAGGCATGCA	58.741	20	100	80	171	74	244	TTCACAGAGATGGCTTGGCT	59.305	20	100	100	TGCTGATTTTGAGGCATGCA	58.741	20	100	80	172	73	244	GTTCACAGAGATGGCTTGGC	59.193	20	100	100	TGCTGATTTTGAGGCATGCA	58.741	20	100	80	173	72	244
CPSSR_55|ACA	GGCCGATTGTCAACCAGGAT	60.394	20	100	100	TTTTCTCGTTCAGGGTTGCG	59.058	20	100	100	198	41	238	GGCCGATTGTCAACCAGGAT	60.394	20	100	100	CTTTTCTCGTTCAGGGTTGCG	60.07	21	100	100	199	41	239	GGCCGATTGTCAACCAGGAT	60.394	20	100	100	GCTTTTCTCGTTCAGGGTTGC	60.335	21	100	100	200	41	240
CPSSR_56|ACA	GGCCGATTGTCAACCAGGAT	60.394	20	100	100	TTTTCTCGTTCAGGGTTGCG	59.058	20	100	100	198	41	238	GGCCGATTGTCAACCAGGAT	60.394	20	100	100	CTTTTCTCGTTCAGGGTTGCG	60.07	21	100	100	199	41	239	GGCCGATTGTCAACCAGGAT	60.394	20	100	100	GCTTTTCTCGTTCAGGGTTGC	60.335	21	100	100	200	41	240
CPSSR_57|ACA	GGCCGATTGTCAACCAGGAT	60.394	20	100	100	TTTTCTCGTTCAGGGTTGCG	59.058	20	100	100	198	41	238	GGCCGATTGTCAACCAGGAT	60.394	20	100	100	CTTTTCTCGTTCAGGGTTGCG	60.07	21	100	100	199	41	239	GGCCGATTGTCAACCAGGAT	60.394	20	100	100	GCTTTTCTCGTTCAGGGTTGC	60.335	21	100	100	200	41	240
CPSSR_58|ACA	GGCCGATTGTCAACCAGGAT	60.394	20	100	100	TTTTCTCGTTCAGGGTTGCG	59.058	20	100	100	198	41	238	GGCCGATTGTCAACCAGGAT	60.394	20	100	100	CTTTTCTCGTTCAGGGTTGCG	60.07	21	100	100	199	41	239	GGCCGATTGTCAACCAGGAT	60.394	20	100	100	GCTTTTCTCGTTCAGGGTTGC	60.335	21	100	100	200	41	240
CPSSR_59|ACA	GGCCGATTGTCAACCAGGAT	60.394	20	100	100	TTTTCTCGTTCAGGGTTGCG	59.058	20	100	100	198	41	238	GGCCGATTGTCAACCAGGAT	60.394	20	100	100	CTTTTCTCGTTCAGGGTTGCG	60.07	21	100	100	199	41	239	GGCCGATTGTCAACCAGGAT	60.394	20	100	100	GCTTTTCTCGTTCAGGGTTGC	60.335	21	100	100	200	41	240
CPSSR_60|ACA	GGCCGATTGTCAACCAGGAT	60.394	20	100	100	TTTTCTCGTTCAGGGTTGCG	59.058	20	100	100	198	41	238	GGCCGATTGTCAACCAGGAT	60.394	20	100	100	CTTTTCTCGTTCAGGGTTGCG	60.07	21	100	100	199	41	239	GGCCGATTGTCAACCAGGAT	60.394	20	100	100	GCTTTTCTCGTTCAGGGTTGC	60.335	21	100	100	200	41	240
CPSSR_61|ACA	TCGCCGCATACTTCTCTCAC	59.899	20	100	100	AGTTGAAACACTGCAAAGCGT	59.528	21	100	100	126	146	271	GTCGCCGCATACTTCTCTCA	59.899	20	100	100	AGTTGAAACACTGCAAAGCGT	59.528	21	100	100	127	145	271	CCGCATACTTCTCTCACGCT	59.899	20	100	100	AGTTGAAACACTGCAAAGCGT	59.528	21	100	100	123	149	271
CPSSR_62|ACC	TCCCAGAACTCTCACCAGCT	60.179	20	100	100	TCGGGTTTTCGAGTCCGTTT	59.895	20	100	100	138	109	246	TCCCAGAACTCTCACCAGCT	60.179	20	100	100	TTCGGGTTTTCGAGTCCGTT	59.895	20	100	100	139	109	247	TCCCAGAACTCTCACCAGCT	60.179	20	100	100	TTTCGGGTTTTCGAGTCCGT	59.895	20	100	100	140	109	248
CPSSR_63|ACC	TCCCAGAACTCTCACCAGCT	60.179	20	100	100	TCGGGTTTTCGAGTCCGTTT	59.895	20	100	100	138	109	246	TCCCAGAACTCTCACCAGCT	60.179	20	100	100	TTCGGGTTTTCGAGTCCGTT	59.895	20	100	100	139	109	247	TCCCAGAACTCTCACCAGCT	60.179	20	100	100	TTTCGGGTTTTCGAGTCCGT	59.895	20	100	100	140	109	248
CPSSR_64|ACC	AGAATGCCCGGCAACCATAA	60.034	20	100	100	TGCACCCTATTTTGGCTCTGT	59.925	21	100	100	185	113	297	ATACACAGAATGCCCGGCAA	60.035	20	100	100	TGCACCCTATTTTGGCTCTGT	59.925	21	100	100	191	107	297	TCTCCGCCCTCCTCGTATAG	59.964	20	100	100	TGCACCCTATTTTGGCTCTGT	59.925	21	100	100	129	169	297
CPSSR_65|ACC	AGAATGCCCGGCAACCATAA	60.034	20	100	100	TGCACCCTATTTTGGCTCTGT	59.925	21	100	100	185	113	297	ATACACAGAATGCCCGGCAA	60.035	20	100	100	TGCACCCTATTTTGGCTCTGT	59.925	21	100	100	191	107	297	TCTCCGCCCTCCTCGTATAG	59.964	20	100	100	TGCACCCTATTTTGGCTCTGT	59.925	21	100	100	129	169	297
CPSSR_66|ACC	AGCCGCTTTCTTCCTCGAAA	59.965	20	98.33	100	GAGAGCGGGAGGGAGAGTAA	60.107	20	100	100	164	100	263	AAGCCGCTTTCTTCCTCGAA	59.965	20	98.33	100	GAGAGCGGGAGGGAGAGTAA	60.107	20	100	100	165	99	263	CGCCGTTTCAACCTTCTTCG	60.111	20	100	100	GAGAGCGGGAGGGAGAGTAA	60.107	20	100	100	122	142	263
CPSSR_67|ACC	TGCTAGCCAGGGAATGCAAA	59.961	20	100	100	TGGGGCTCCTTCCTAGTTGT	60.179	20	100	100	100	137	236	AGAACCGTCCCAATGCTAGC	60.108	20	100	100	TGGGGCTCCTTCCTAGTTGT	60.179	20	100	100	113	124	236	TGCTAGCCAGGGAATGCAAA	59.961	20	100	100	GTGGGGCTCCTTCCTAGTTG	59.747	20	100	100	101	137	237
CPSSR_68|ACC	CCGGATCTAAGCAGCACCAT	59.893	20	100	100	TCTGATGGTGATGGGAGTGT	58.043	20	100	100	102	164	265	CCGGATCTAAGCAGCACCAT	59.893	20	100	100	TCTGATGGTGATGGGAGTGTT	58.731	21	100	100	102	164	265	CCGGATCTAAGCAGCACCAT	59.893	20	100	100	TTCTGATGGTGATGGGAGTGT	58.731	21	100	100	103	164	266
CPSSR_69|ACC	GCAGAACCACCACTAACAAGC	59.733	21	100	97.14	CGTTGGCTTTTGGGATGTCG	60.11	20	100	100	166	96	261	GCAGAACCACCACTAACAAGC	59.733	21	100	97.14	TGATCAGTGGCCTTCGTTGG	60.322	20	100	100	180	96	275	GCAGAACCACCACTAACAAGC	59.733	21	100	97.14	TAGCTGATCAGTGGCCTTCG	59.538	20	100	100	184	96	279
CPSSR_70|ACC	ACCTCTGTCTGCTGAACCTC	59.027	20	100	100	GCTGAAGGCGGAAGAGAAGA	59.752	20	100	100	180	72	251	CCTCTGTCTGCTGAACCTCTC	59.796	21	100	100	GCTGAAGGCGGAAGAGAAGA	59.752	20	100	100	179	73	251	CCTCTGTCTGCTGAACCTCT	58.735	20	100	100	GCTGAAGGCGGAAGAGAAGA	59.752	20	100	100	179	73	251
CPSSR_71|ACC	ACCTCTGTCTGCTGAACCTC	59.027	20	100	100	GCTGAAGGCGGAAGAGAAGA	59.752	20	100	100	180	72	251	CCTCTGTCTGCTGAACCTCTC	59.796	21	100	100	GCTGAAGGCGGAAGAGAAGA	59.752	20	100	100	179	73	251	CCTCTGTCTGCTGAACCTCT	58.735	20	100	100	GCTGAAGGCGGAAGAGAAGA	59.752	20	100	100	179	73	251
CPSSR_72|ACC	GCCGGTGAGTTGTATGAGGA	59.465	20	100	100	CCTCCTTAAGTTCAGCCAACG	58.923	21	100	93.65	148	19	166	GCCGGTGAGTTGTATGAGGA	59.465	20	100	100	TCCTCCTTAAGTTCAGCCAACG	60.289	22	100	90.91	149	19	167	CGCCGGTGAGTTGTATGAGG	60.806	20	100	100	CCTCCTTAAGTTCAGCCAACG	58.923	21	100	93.65	149	18	166
CPSSR_73|ACG	TCCCATCAATCTCTCTCTCCCT	59.478	22	100	100	GGCGTACGATGATGTTGTGC	59.974	20	100	100	152	158	309	TCCCATCAATCTCTCTCTCCCT	59.478	22	100	100	GTGGGGTTTGATTGGGTGGA	60.179	20	100	100	176	158	333	TCTCCCTCAAAATGTCATCCCA	59.081	22	100	100	GGCGTACGATGATGTTGTGC	59.974	20	100	100	137	173	309
CPSSR_74|ACT	ACGTAAGGAGCTGCAGAAGT	59.03	20	100	96	CCAGGCCAAGGAACCAAGAT	59.96	20	100	100	187	69	255	ACGTAAGGAGCTGCAGAAGT	59.03	20	100	96	ACTGAAGTTCCAGGCCAAGG	59.889	20	98.6	97.5	196	69	264	ACGTAAGGAGCTGCAGAAGT	59.03	20	100	96	TTCCAGGCCAAGGAACCAAG	60.179	20	100	100	189	69	257
CPSSR_75|ACT	ACGTAAGGAGCTGCAGAAGT	59.03	20	100	96	CCAGGCCAAGGAACCAAGAT	59.96	20	100	100	187	69	255	ACGTAAGGAGCTGCAGAAGT	59.03	20	100	96	ACTGAAGTTCCAGGCCAAGG	59.889	20	98.6	97.5	196	69	264	ACGTAAGGAGCTGCAGAAGT	59.03	20	100	96	TTCCAGGCCAAGGAACCAAG	60.179	20	100	100	189	69	257
CPSSR_76|ACT	ACGTAAGGAGCTGCAGAAGT	59.03	20	100	96	CCAGGCCAAGGAACCAAGAT	59.96	20	100	100	187	69	255	ACGTAAGGAGCTGCAGAAGT	59.03	20	100	96	ACTGAAGTTCCAGGCCAAGG	59.889	20	98.6	97.5	196	69	264	ACGTAAGGAGCTGCAGAAGT	59.03	20	100	96	TTCCAGGCCAAGGAACCAAG	60.179	20	100	100	189	69	257
CPSSR_77|ACT	ACGTAAGGAGCTGCAGAAGT	59.03	20	100	96	CCAGGCCAAGGAACCAAGAT	59.96	20	100	100	187	69	255	ACGTAAGGAGCTGCAGAAGT	59.03	20	100	96	ACTGAAGTTCCAGGCCAAGG	59.889	20	98.6	97.5	196	69	264	ACGTAAGGAGCTGCAGAAGT	59.03	20	100	96	TTCCAGGCCAAGGAACCAAG	60.179	20	100	100	189	69	257
CPSSR_78|ACT	GCAACAGCAGAGGTTTGAGG	59.405	20	97	100	GGCACGTGACACGAAGAGAA	60.597	20	100	100	174	108	281	CGCACCAGCACCAATAACAA	59.404	20	100	100	GGCACGTGACACGAAGAGAA	60.597	20	100	100	130	152	281	GAGGAGTTCTGAGTGCAGCT	59.392	20	100	100	GGCACGTGACACGAAGAGAA	60.597	20	100	100	155	127	281
CPSSR_79|ACT	GCAACAGCAGAGGTTTGAGG	59.405	20	97	100	GGCACGTGACACGAAGAGAA	60.597	20	100	100	174	108	281	CGCACCAGCACCAATAACAA	59.404	20	100	100	GGCACGTGACACGAAGAGAA	60.597	20	100	100	130	152	281	GAGGAGTTCTGAGTGCAGCT	59.392	20	100	100	GGCACGTGACACGAAGAGAA	60.597	20	100	100	155	127	281
CPSSR_80|ACT	GCAACAGCAGAGGTTTGAGG	59.405	20	97	100	GGCACGTGACACGAAGAGAA	60.597	20	100	100	174	108	281	CGCACCAGCACCAATAACAA	59.404	20	100	100	GGCACGTGACACGAAGAGAA	60.597	20	100	100	130	152	281	GAGGAGTTCTGAGTGCAGCT	59.392	20	100	100	GGCACGTGACACGAAGAGAA	60.597	20	100	100	155	127	281
CPSSR_81|ACT	GCAACAGCAGAGGTTTGAGG	59.405	20	97	100	GGCACGTGACACGAAGAGAA	60.597	20	100	100	177	105	281	CGCACCAGCACCAATAACAA	59.404	20	100	100	GGCACGTGACACGAAGAGAA	60.597	20	100	100	133	149	281	GAGGAGTTCTGAGTGCAGCT	59.392	20	100	100	GGCACGTGACACGAAGAGAA	60.597	20	100	100	158	124	281
CPSSR_82|ACT	GCAACAGCAGAGGTTTGAGG	59.405	20	97	100	GGCACGTGACACGAAGAGAA	60.597	20	100	100	174	108	281	CGCACCAGCACCAATAACAA	59.404	20	100	100	GGCACGTGACACGAAGAGAA	60.597	20	100	100	130	152	281	GAGGAGTTCTGAGTGCAGCT	59.392	20	100	100	GGCACGTGACACGAAGAGAA	60.597	20	100	100	155	127	281
CPSSR_83|AG	AGACGAATCAGATTCCAATAGCCA	59.898	24	100	100	TGACTTGAGTGCATGAGGACA	59.306	21	100	100	175	167	341	GACGAATCAGATTCCAATAGCCA	58.619	23	100	100	TGACTTGAGTGCATGAGGACA	59.306	21	100	100	174	168	341	ACGAATCAGATTCCAATAGCCA	57.578	22	100	100	TGACTTGAGTGCATGAGGACA	59.306	21	100	100	173	169	341
CPSSR_84|AG	AGACGAATCAGATTCCAATAGCCA	59.898	24	100	100	TGACTTGAGTGCATGAGGACA	59.306	21	100	100	175	167	341	GACGAATCAGATTCCAATAGCCA	58.619	23	100	100	TGACTTGAGTGCATGAGGACA	59.306	21	100	100	174	168	341	ACGAATCAGATTCCAATAGCCA	57.578	22	100	100	TGACTTGAGTGCATGAGGACA	59.306	21	100	100	173	169	341
CPSSR_85|AG	ACGGCGTCGGATTCTTCAAT	60.108	20	100	100	TACCGACCCGATCCGATGAT	60.251	20	100	94	184	143	326	ACGGCGTCGGATTCTTCAAT	60.108	20	100	100	CCGACCCGATCCGATGATTC	60.389	20	100	96	182	143	324	AACGGCGTCGGATTCTTCAA	60.32	20	100	100	TACCGACCCGATCCGATGAT	60.251	20	100	94	185	142	326
CPSSR_86|AG	GGTGATGCTGATGATGATGCA	58.773	21	100	100	TGCCTCTTCCCTCATGGCTA	60.327	20	100	100	176	96	271	TGGTGATGCTGATGATGATGC	58.773	21	100	100	TGCCTCTTCCCTCATGGCTA	60.327	20	100	100	177	95	271	TGGTGATGCTGATGATGATGCA	60.422	22	100	100	TGCCTCTTCCCTCATGGCTA	60.327	20	100	100	177	95	271
CPSSR_87|AG	GGTGATGCTGATGATGATGCA	58.773	21	100	100	TGCCTCTTCCCTCATGGCTA	60.327	20	100	100	176	96	271	TGGTGATGCTGATGATGATGC	58.773	21	100	100	TGCCTCTTCCCTCATGGCTA	60.327	20	100	100	177	95	271	TGGTGATGCTGATGATGATGCA	60.422	22	100	100	TGCCTCTTCCCTCATGGCTA	60.327	20	100	100	177	95	271
CPSSR_88|AG	TGTCCGGGTGAGACAAGAGT	60.469	20	100	100	TCTCAAGGGAAGAAATGAGAGT	56.469	22	100	100	151	138	288	TGTCCGGGTGAGACAAGAGT	60.469	20	100	100	CTCAAGGGAAGAAATGAGAGTTCA	58.445	24	100	100	150	138	287	TTGTCCGGGTGAGACAAGAG	59.32	20	100	100	TCTCAAGGGAAGAAATGAGAGT	56.469	22	100	100	152	137	288
CPSSR_89|AG	CGGCGATTCGTTTTGTGGAG	60.179	20	100	100	GTCCCAAACGTCTCTCACCT	59.32	20	100	96.67	139	98	236	CGGCGATTCGTTTTGTGGAG	60.179	20	100	100	AGTCCCAAACGTCTCTCACC	59.32	20	100	93.33	140	98	237	CGGCGATTCGTTTTGTGGAG	60.179	20	100	100	AGCTTCAGTCCCAAACGTCT	59.241	20	96.67	100	146	98	243
CPSSR_90|AG	TGAACAATCCATCCTCCAGCT	59.082	21	97.6	100	TCTGCTTCCCTACTGCTTGC	60.036	20	100	100	163	59	221	CTGAACAATCCATCCTCCAGCT	60.093	22	97.75	100	TCTGCTTCCCTACTGCTTGC	60.036	20	100	100	164	58	221	TGAACAATCCATCCTCCAGCT	59.082	21	97.6	100	CGCCGACGAAATCCAATACG	59.771	20	97.5	100	119	59	177
CPSSR_91|AG	CCACTTCTCACACACTGACCA	59.861	21	100	100	CGATGTCCCCGTCATTTCCA	60.108	20	100	82.5	186	142	327	TCCACTTCTCACACACTGACC	59.587	21	100	100	CGATGTCCCCGTCATTTCCA	60.108	20	100	82.5	187	141	327	CCACTTCTCACACACTGACC	58.129	20	100	100	CGATGTCCCCGTCATTTCCA	60.108	20	100	82.5	186	142	327
CPSSR_92|AG	CGGCTTCTGTTACTGTTGCG	59.836	20	100	100	ACTCACACTCCATCTCCTCT	57.082	20	100	90	120	152	271	CGGCTTCTGTTACTGTTGCG	59.836	20	100	100	ACTCACACTCCATCTCCTCTACA	59.989	23	100	91.3	120	152	271	TGCGACCTCCATTTGTGTTG	59.049	20	100	100	CCTCGTCAAGGGTTTGATCTCT	59.765	22	N/A	N/A	194	168	361
CPSSR_93|AG	CTCTCTGAGTCTCTTTTCCCTGT	59.168	23	100	100	ACTGGAGTTGTGCAATGAAGGA	60.159	22	100	100	196	125	320	TCTCTGAGTCTCTTTTCCCTGT	58.149	22	100	100	ACTGGAGTTGTGCAATGAAGGA	60.159	22	100	100	195	126	320	CTCTCTGAGTCTCTTTTCCCTGT	59.168	23	100	100	ACTGGAGTTGTGCAATGAAGG	58.767	21	100	100	196	125	320
CPSSR_94|AG	TGCACAGCAGTTCCCCATTA	59.596	20	100	100	TGCCATGAGAGAGAAAGCCT	58.717	20	100	100	169	80	248	TTGCACAGCAGTTCCCCATT	60.47	20	100	100	TGCCATGAGAGAGAAAGCCT	58.717	20	100	100	170	79	248	TGCACAGCAGTTCCCCATTA	59.596	20	100	100	TTGCCATGAGAGAGAAAGCCT	59.368	21	100	100	170	80	249
CPSSR_95|AG	GCCAGTATCACGTACACGGA	59.547	20	99	85	GCTGCAAGTTTTCTGCTGCT	59.968	20	100	100	188	180	367	GCCAGTATCACGTACACGGAA	60.135	21	99.04	82.86	GCTGCAAGTTTTCTGCTGCT	59.968	20	100	100	188	180	367	GCCAGTATCACGTACACGGA	59.547	20	99	85	GCTGCAAGTTTTCTGCTGCTA	59.732	21	100	100	188	180	367
CPSSR_96|AG	GAATTCAGATTGCTGCAAAG	53.518	20	100	100	AAGCCCAAATCCAACCCTTC	58.355	20	97.5	100	137	29	165	GAATTCAGATTGCTGCAAAG	53.518	20	100	100	AAAGCCCAAATCCAACCCTT	57.883	20	100	90	138	29	166	GAATTCAGATTGCTGCAAAG	53.518	20	100	100	AAAAGCCCAAATCCAACCCT	57.883	20	100	92.5	139	29	167
CPSSR_97|AG	AAATGGGGCGGTGACTTAGG	60.034	20	100	91	GCACGAACAGCAAGCTACAG	59.835	20	100	100	101	178	278	AGCATGGGATTCGCATTCCA	60.107	20	100	100	GCACGAACAGCAAGCTACAG	59.835	20	100	100	188	91	278	AGCATGGGATTCGCATTCCA	60.107	20	100	100	TCAAGAATCTACGCGTGGCA	59.755	20	100	100	154	91	244
CPSSR_98|AG	AAGCTGGCACATTTCGAACG	59.762	20	100	100	TGCACCTGCTTTCGGATTCA	60.251	20	97.5	100	193	55	247	AAGCTGGCACATTTCGAACG	59.762	20	100	100	ACTGCACCTGCTTTCGGATT	60.251	20	97.5	100	195	55	249	GCGGGAAGCTCGTCTTTGTA	60.389	20	100	100	CTTTGTTCGCGACTCGTTCC	59.839	20	100	100	173	117	289
CPSSR_99|AG	GTGAAGCCTCATGGTGCTCA	60.322	20	100	100	CAAGCAACCCCATTGGAAGC	60.037	20	100	100	176	179	354	TGTGAAGCCTCATGGTGCTC	60.322	20	100	100	CAAGCAACCCCATTGGAAGC	60.037	20	100	100	177	178	354	ATGTGAAGCCTCATGGTGCT	59.669	20	100	100	CAAGCAACCCCATTGGAAGC	60.037	20	100	100	178	177	354
CPSSR_100|AG	TGTCTTGGACAGGATTCACA	56.384	20	100	100	GGAAAGTTCGGTGCCTGCTA	60.321	20	100	100	120	181	300	TGTCTTGGACAGGATTCACA	56.384	20	100	100	CACTGGAAAGTTCGGTGCCT	60.535	20	100	100	124	181	304	ATGTCTTGGACAGGATTCACA	56.924	21	100	100	GGAAAGTTCGGTGCCTGCTA	60.321	20	100	100	121	180	300
CPSSR_101|AG	AAACCGTTCCTTCGCTGTCT	59.894	20	100	100	CGCACGCATCCTTCCAAATC	60.248	20	96	100	200	66	265	TTCGACGAAGCAACGGAGAG	60.387	20	100	100	CTGAAAGCCGACCAGCAAAC	60.04	20	100	100	130	178	307	AGGTTCTGTTCGACGAAGCA	59.612	20	100	100	CTGAAAGCCGACCAGCAAAC	60.04	20	100	100	138	170	307
CPSSR_102|AG	ACACAACACGCAAAACCTCAC	60.136	21	100	96.83	ACGCATTATCGTGCACTTGC	59.903	20	100	100	186	152	337	ACACAACACGCAAAACCTCAC	60.136	21	100	96.83	GCAACGCATTATCGTGCACT	59.903	20	100	100	189	152	340	CACAACACGCAAAACCTCACA	60.136	21	100	100	ACGCATTATCGTGCACTTGC	59.903	20	100	100	185	153	337
CPSSR_103|AG	TGTTCAGTTCATGCACATGGC	59.73	21	97.6	100	GCAGCTCTCTCCCTCTCTCT	60.107	20	100	100	119	173	291	TGTTCAGTTCATGCACATGGC	59.73	21	97.6	100	CCCATTTCCCCTAGCTGCAT	59.813	20	100	100	153	173	325	GTTCAGTTCATGCACATGGCT	59.457	21	97.6	100	GCAGCTCTCTCCCTCTCTCT	60.107	20	100	100	118	174	291
CPSSR_104|AG	ACAGCTTGCATCTGAGTGTCA	59.929	21	100	100	ACCATGCTTCCCTTCCATCTC	59.786	21	100	100	149	134	282	ACAGCTTGCATCTGAGTGTCA	59.929	21	100	100	ACCATGCTTCCCTTCCATCT	58.697	20	100	100	149	134	282	GCTTGCATCTGAGTGTCATGC	60.202	21	100	100	ACCATGCTTCCCTTCCATCTC	59.786	21	100	100	146	137	282
CPSSR_105|AG	TCTCACATCGTTCGTTCGTCT	59.466	21	98.8	100	CTCCGATAGCGATGGCGATT	60.109	20	100	100	160	70	229	TCTCACATCGTTCGTTCGTCT	59.466	21	98.8	100	GATAGCGATGGCGATTCCGA	60.109	20	100	100	156	70	225	TCTCACATCGTTCGTTCGTCT	59.466	21	98.8	100	TCCGATAGCGATGGCGATTC	60.109	20	100	100	159	70	228
CPSSR_106|AG	ACAGCTAGCATTTGGGTCTGT	59.648	21	100	100	CATGCCTCCCTTCCACAGTT	59.961	20	100	100	155	128	282	ACAGCTAGCATTTGGGTCTGT	59.648	21	100	100	GAGAACCATGCCTCCCTTCC	60.107	20	100	100	161	128	288	ACAGCTAGCATTTGGGTCTGT	59.648	21	100	100	GGAGAACCATGCCTCCCTTC	60.107	20	100	100	162	128	289
CPSSR_107|AGA	GAATTCCTCCCCAGACAGACA	59.091	21	100	100	AGGGTTTGGGTTTGTGAGGA	59.069	20	100	100	174	46	219	GAATTCCTCCCCAGACAGACA	59.091	21	100	100	GGGTTTGGGTTTGTGAGGAC	58.963	20	100	100	173	46	218	AATTCCTCCCCAGACAGACA	57.955	20	100	100	AGGGTTTGGGTTTGTGAGGA	59.069	20	100	100	173	47	219
CPSSR_108|AGA	GAATTCCTCCCCAGACAGACA	59.091	21	100	100	AGGGTTTGGGTTTGTGAGGA	59.069	20	100	100	174	46	219	GAATTCCTCCCCAGACAGACA	59.091	21	100	100	GGGTTTGGGTTTGTGAGGAC	58.963	20	100	100	173	46	218	AATTCCTCCCCAGACAGACA	57.955	20	100	100	AGGGTTTGGGTTTGTGAGGA	59.069	20	100	100	173	47	219
CPSSR_109|AGA	AGAAGTGGTGGCAGCAGTAG	59.677	20	100	100	GCCCACCCAACCCAAGAATA	59.96	20	100	100	194	150	343	AGAAGTGGTGGCAGCAGTAG	59.677	20	100	100	ATAAGCCCACCCAACCCAAG	59.959	20	100	100	198	150	347	GAAGAAGTGGTGGCAGCAGT	60.536	20	100	100	GCCCACCCAACCCAAGAATA	59.96	20	100	100	196	148	343
CPSSR_110|AGA	AGAAGTGGTGGCAGCAGTAG	59.677	20	100	100	GCCCACCCAACCCAAGAATA	59.96	20	100	100	194	150	343	AGAAGTGGTGGCAGCAGTAG	59.677	20	100	100	ATAAGCCCACCCAACCCAAG	59.959	20	100	100	198	150	347	GAAGAAGTGGTGGCAGCAGT	60.536	20	100	100	GCCCACCCAACCCAAGAATA	59.96	20	100	100	196	148	343
CPSSR_111|AGA	AGAAGTGGTGGCAGCAGTAG	59.677	20	100	100	GCCCACCCAACCCAAGAATA	59.96	20	100	100	194	150	343	AGAAGTGGTGGCAGCAGTAG	59.677	20	100	100	ATAAGCCCACCCAACCCAAG	59.959	20	100	100	198	150	347	GAAGAAGTGGTGGCAGCAGT	60.536	20	100	100	GCCCACCCAACCCAAGAATA	59.96	20	100	100	196	148	343
CPSSR_112|AGA	AGAAGTGGTGGCAGCAGTAG	59.677	20	100	100	GCCCACCCAACCCAAGAATA	59.96	20	100	100	194	150	343	AGAAGTGGTGGCAGCAGTAG	59.677	20	100	100	ATAAGCCCACCCAACCCAAG	59.959	20	100	100	198	150	347	GAAGAAGTGGTGGCAGCAGT	60.536	20	100	100	GCCCACCCAACCCAAGAATA	59.96	20	100	100	196	148	343
CPSSR_113|AGA	AAATCAACGGCGGGGATAGG	60.179	20	100	100	ATGGCCGAGTTGACTGAGTC	59.752	20	100	100	191	162	352	GCGGGGATAGGCTTGAAAGA	59.82	20	100	100	ATGGCCGAGTTGACTGAGTC	59.752	20	100	100	182	171	352	AAATCAACGGCGGGGATAGG	60.179	20	100	100	ACAATGGCCGAGTTGACTGA	59.604	20	100	100	194	162	355
CPSSR_114|AGA	GGGTGGTGGAGGAGAGAGAA	60.252	20	100	100	CCTCTGTACCGCTTATCTCTCC	59.445	22	100	100	180	154	333	GGGTGGTGGAGGAGAGAGAA	60.252	20	100	100	AAAACACCTCTGTACCGCTT	57.367	20	100	95	186	154	339	GGGTGGTGGAGGAGAGAGAA	60.252	20	100	100	ACACCTCTGTACCGCTTATCTC	59.311	22	100	98.86	183	154	336
CPSSR_115|AGA	TGCTCAGGAACTCTTAGTCGAG	59.25	22	100	100	GCAGCTCCATGAAATCAAGGG	59.592	21	100	100	167	150	316	CTGCTCAGGAACTCTTAGTCGA	59.25	22	100	100	GCAGCTCCATGAAATCAAGGG	59.592	21	100	100	168	149	316	GCTCAGGAACTCTTAGTCGAGT	59.249	22	100	100	GCAGCTCCATGAAATCAAGGG	59.592	21	100	100	166	151	316
CPSSR_116|AGA	TGCTCAGGAACTCTTAGTCGAG	59.25	22	100	100	GCAGCTCCATGAAATCAAGGG	59.592	21	100	100	167	150	316	CTGCTCAGGAACTCTTAGTCGA	59.25	22	100	100	GCAGCTCCATGAAATCAAGGG	59.592	21	100	100	168	149	316	GCTCAGGAACTCTTAGTCGAGT	59.249	22	100	100	GCAGCTCCATGAAATCAAGGG	59.592	21	100	100	166	151	316
CPSSR_117|AGA	TGGTGCACTTTCTTGAGGCT	59.817	20	100	100	TGGTCAGAAATGCAAGGTCTTG	59.113	22	100	100	132	119	250	TGGTGCACTTTCTTGAGGCT	59.817	20	100	100	TGGTCAGAAATGCAAGGTCT	57.043	20	100	100	132	119	250	TGGTGCACTTTCTTGAGGCT	59.817	20	100	100	AGCAGTGGAAATGGTCAGAA	57.043	20	100	100	143	119	261
CPSSR_118|AGC	GGATGGAGGAGGAGGTGAGT	60.032	20	100	92	CTTCACAGCCTTCCCCACAA	60.179	20	100	100	179	62	240	TGGAGGAGGAGGTGAGTGAG	59.96	20	99	100	CTTCACAGCCTTCCCCACAA	60.179	20	100	100	176	65	240	TGGAGGAGGAGGTGAGTGAG	59.96	20	99	100	CGCCACTCCCTTGCTTAACT	60.322	20	100	100	198	65	262
CPSSR_119|AGC	GCGATGAAGAGCACGAGAGA	59.9	20	100	100	ACATCACATTTTGCGACGCT	59.126	20	100	100	198	91	288	GAGCACGAGAGACGAAAGCT	60.11	20	100	100	ACATCACATTTTGCGACGCT	59.126	20	100	100	190	99	288	AGAGCACGAGAGACGAAAGC	60.11	20	100	100	ACATCACATTTTGCGACGCT	59.126	20	100	100	191	98	288
CPSSR_120|AGC	GCGATGAAGAGCACGAGAGA	59.9	20	100	100	ACATCACATTTTGCGACGCT	59.126	20	100	100	198	91	288	GAGCACGAGAGACGAAAGCT	60.11	20	100	100	ACATCACATTTTGCGACGCT	59.126	20	100	100	190	99	288	AGAGCACGAGAGACGAAAGC	60.11	20	100	100	ACATCACATTTTGCGACGCT	59.126	20	100	100	191	98	288
CPSSR_121|AGC	TGCCATCCAACAAGGGGTAC	59.961	20	100	100	TCCACCTGGTCCAGTTCCAT	60.476	20	100	100	145	104	248	TGCCATCCAACAAGGGGTAC	59.961	20	100	100	TTCCACCTGGTCCAGTTCCA	60.696	20	100	100	146	104	249	TGCCATCCAACAAGGGGTAC	59.961	20	100	100	ATTCCACCTGGTCCAGTTCC	59.301	20	100	100	147	104	250
CPSSR_122|AGC	TGCCATCCAACAAGGGGTAC	59.961	20	100	100	TCCACCTGGTCCAGTTCCAT	60.476	20	100	100	145	104	248	TGCCATCCAACAAGGGGTAC	59.961	20	100	100	TTCCACCTGGTCCAGTTCCA	60.696	20	100	100	146	104	249	TGCCATCCAACAAGGGGTAC	59.961	20	100	100	ATTCCACCTGGTCCAGTTCC	59.301	20	100	100	147	104	250
CPSSR_123|AGC	AGTCAGGTGTCGTTGGGTTC	59.894	20	99	100	CCCCATCAGCATACCAAGCA	60.107	20	100	100	193	163	355	AGTCAGGTGTCGTTGGGTTC	59.894	20	99	100	CTCTGACTAAGCGGCCGAAA	60.109	20	100	100	149	163	311	TGTCGTTGGGTTCGTTGTCT	59.824	20	99	100	CCCCATCAGCATACCAAGCA	60.107	20	100	100	186	170	355
CPSSR_124|AGC	AGTCAGGTGTCGTTGGGTTC	59.894	20	99	100	CCCCATCAGCATACCAAGCA	60.107	20	100	100	193	163	355	AGTCAGGTGTCGTTGGGTTC	59.894	20	99	100	CTCTGACTAAGCGGCCGAAA	60.109	20	100	100	149	163	311	TGTCGTTGGGTTCGTTGTCT	59.824	20	99	100	CCCCATCAGCATACCAAGCA	60.107	20	100	100	186	170	355
CPSSR_125|AGC	GCATCTTCATCGCGTGGTTC	59.973	20	100	100	GCAGAAGGCAGTCCAAGACT	59.964	20	100	100	173	134	306	GCATCTTCATCGCGTGGTTC	59.973	20	100	100	TGACCGAAGCAATAGCAGCA	60.036	20	100	100	142	134	275	TCTCTGCTTCAAGGCTTGGG	59.963	20	100	100	GCAGAAGGCAGTCCAAGACT	59.964	20	100	100	155	152	306
CPSSR_126|AGC	GCATCTTCATCGCGTGGTTC	59.973	20	100	100	GCAGAAGGCAGTCCAAGACT	59.964	20	100	100	173	134	306	GCATCTTCATCGCGTGGTTC	59.973	20	100	100	TGACCGAAGCAATAGCAGCA	60.036	20	100	100	142	134	275	TCTCTGCTTCAAGGCTTGGG	59.963	20	100	100	GCAGAAGGCAGTCCAAGACT	59.964	20	100	100	155	152	306
CPSSR_127|AGC	TGTCAGTCCACAAGCGATCC	60.037	20	100	100	GGTCGTATGTCGTTGGGTCT	59.471	20	100	100	181	75	255	CGATCCCCAAAAGCATCCCT	60.107	20	100	96	GGTCGTATGTCGTTGGGTCT	59.471	20	100	100	167	89	255	CACAAGCGATCCCCAAAAGC	60.109	20	100	100	GGTCGTATGTCGTTGGGTCT	59.471	20	100	100	173	83	255
CPSSR_128|AGC	CCACCTCAAAGAAGCAGGCT	60.251	20	100	90	AGGTGCAGCTGCTGAATCTT	59.962	20	100	100	173	85	257	CCATCCTCTTTGCCACTCCA	59.671	20	100	100	AGGTGCAGCTGCTGAATCTT	59.962	20	100	100	149	109	257	CCACCTCAAAGAAGCAGGCT	60.251	20	100	90	GTCCAATTGTGGTGGGGTGA	60.179	20	100	100	200	85	284
CPSSR_129|AGC	AGCTTCAAGCAGAAAGAGACTGA	59.929	23	100	100	TGCTGTTGTTGTTCCATCCA	57.936	20	100	97	193	76	268	ACAGCTTCAAGCAGAAAGAGAC	58.862	22	100	100	TGCTGTTGTTGTTCCATCCA	57.936	20	100	97	195	74	268	ACAGCTTCAAGCAGAAAGAGACT	60.181	23	100	100	TGCTGTTGTTGTTCCATCCA	57.936	20	100	97	195	74	268
CPSSR_130|AGC	AGCTTCAAGCAGAAAGAGACTGA	59.929	23	100	100	TGCTGTTGTTGTTCCATCCA	57.936	20	100	97	193	76	268	ACAGCTTCAAGCAGAAAGAGAC	58.862	22	100	100	TGCTGTTGTTGTTCCATCCA	57.936	20	100	97	195	74	268	ACAGCTTCAAGCAGAAAGAGACT	60.181	23	100	100	TGCTGTTGTTGTTCCATCCA	57.936	20	100	97	195	74	268
CPSSR_131|AGC	TTCGAAGGAGATCGGCTTCG	59.899	20	100	100	AACCCACACAGCAATGAGGT	59.814	20	98	100	161	105	265	TTCGAAGGAGATCGGCTTCG	59.899	20	100	100	TACACCAAACCCACACAGCA	59.744	20	100	96	168	105	272	GTCGCTGGTTCGAAGGAGAT	59.826	20	100	100	AACCCACACAGCAATGAGGT	59.814	20	98	100	169	97	265
CPSSR_132|AGC	TTCGAAGGAGATCGGCTTCG	59.899	20	100	100	AACCCACACAGCAATGAGGT	59.814	20	98	100	161	105	265	TTCGAAGGAGATCGGCTTCG	59.899	20	100	100	TACACCAAACCCACACAGCA	59.744	20	100	96	168	105	272	GTCGCTGGTTCGAAGGAGAT	59.826	20	100	100	AACCCACACAGCAATGAGGT	59.814	20	98	100	169	97	265
CPSSR_133|AGG	ATCCGCTGCTACAACTACGG	59.898	20	100	100	CGCACACTCGAAAGAATGCC	60.179	20	100	100	114	132	245	GCTACAACTACGGCCTGGAG	60.179	20	100	100	CGCACACTCGAAAGAATGCC	60.179	20	100	100	107	139	245	TACAACTACGGCCTGGAGGT	60.252	20	100	100	CGCACACTCGAAAGAATGCC	60.179	20	100	100	105	141	245
CPSSR_134|AGG	CCACAAGAGATTCAGCATGCA	58.911	21	100	100	TCAGCTGCCCTGATTTCACA	59.599	20	100	100	184	180	363	ACCACAAGAGATTCAGCATGC	58.91	21	100	100	TCAGCTGCCCTGATTTCACA	59.599	20	100	100	185	179	363	CACCACAAGAGATTCAGCATGC	60.159	22	100	100	TCAGCTGCCCTGATTTCACA	59.599	20	100	100	186	178	363
CPSSR_135|AGG	AACCGCAGCAATTGGTTGTC	59.968	20	100	83.33	GGAAGAGGCATTCCACTTGAGA	60.027	22	100	93.94	155	160	314	GCATAACCGCAGCAATTGGT	59.827	20	100	91.67	GGAAGAGGCATTCCACTTGAGA	60.027	22	100	93.94	159	156	314	AACCGCAGCAATTGGTTGTC	59.968	20	100	83.33	GGAAGAGGCATTCCACTTGAG	58.636	21	100	95.24	155	160	314
CPSSR_136|AGG	CGGTTTTGTGCGAGTGAAGG	60.041	20	100	100	TCGCCGATTCCCTCAATGAC	60.179	20	100	100	101	51	151	CGGTTTTGTGCGAGTGAAGG	60.041	20	100	100	ATCGCCGATTCCCTCAATGA	59.241	20	100	100	102	51	152	GCGGTTTTGTGCGAGTGAAG	60.657	20	100	100	TCGCCGATTCCCTCAATGAC	60.179	20	100	100	102	50	151
CPSSR_137|AGT	TGCGACAATGATGGGTCAGA	59.387	20	100	100	GCCAACTTCTCAGGAGGCAT	60.035	20	100	100	162	181	342	TGCGACAATGATGGGTCAGA	59.387	20	100	100	GCTCAGCCAACTTCTCAGGA	59.677	20	100	100	167	181	347	TGCGACAATGATGGGTCAGA	59.387	20	100	100	TCCAGAGCTCAGCCAACTTC	59.677	20	100	100	173	181	353
CPSSR_138|AGT	TGCGACAATGATGGGTCAGA	59.387	20	100	100	GCCAACTTCTCAGGAGGCAT	60.035	20	100	100	162	181	342	TGCGACAATGATGGGTCAGA	59.387	20	100	100	GCTCAGCCAACTTCTCAGGA	59.677	20	100	100	167	181	347	TGCGACAATGATGGGTCAGA	59.387	20	100	100	TCCAGAGCTCAGCCAACTTC	59.677	20	100	100	173	181	353
CPSSR_139|AGT	GCGGGTTCCTAGGACTTCTT	59.097	20	100	100	TCACCAACATGGGAAGAAACCA	60.092	22	100	100	172	153	324	GGCGGGTTCCTAGGACTTCT	60.977	20	100	100	TCACCAACATGGGAAGAAACCA	60.092	22	100	100	173	152	324	GCGGGTTCCTAGGACTTCTT	59.097	20	100	100	CACCAACATGGGAAGAAACCA	58.685	21	100	100	171	153	323
CPSSR_140|AGT	GGGACGGAGGTAGTTAAGGC	59.537	20	100	100	TTCGGACGAAACCTCTGAGC	60.039	20	96	100	159	158	316	GGGACGGAGGTAGTTAAGGC	59.537	20	100	100	ACGCCTCAAGCAACTCAAGA	59.893	20	100	100	115	158	272	GGGACGGAGGTAGTTAAGGC	59.537	20	100	100	CACGCCTCAAGCAACTCAAG	59.763	20	100	100	116	158	273
CPSSR_141|AGTAC	AAGGCGTGGATGTTGGGAAA	60.179	20	100	95	ACAGCAGTAGAAGACTCGAA	55.943	20	100	100	153	49	201	AAGGCGTGGATGTTGGGAAA	60.179	20	100	95	AACAGCAGTAGAAGACTCGA	55.943	20	100	100	154	49	202	AAAGGCGTGGATGTTGGGAA	60.179	20	100	90	ACAGCAGTAGAAGACTCGAA	55.943	20	100	100	154	48	201
CPSSR_142|AGTT	CAACGCCGTCACACACAATC	60.384	20	100	100	CTTCACATCCTCCGAAGCCA	59.75	20	100	100	193	67	259	AACGCCGTCACACACAATCT	60.532	20	100	88.75	CTTCACATCCTCCGAAGCCA	59.75	20	100	100	192	68	259	CGCCGTCACACACAATCTCT	60.667	20	100	88.75	CTTCACATCCTCCGAAGCCA	59.75	20	100	100	190	70	259
CPSSR_143|AT	AGGGCTTGACGGAGACTCTC	60.968	20	N/A	N/A	TGCAAAACAATTCACCTGTTCC	58.209	22	100	100	186	123	308	GAGGGCTTGACGGAGACTCT	60.968	20	N/A	N/A	TGCAAAACAATTCACCTGTTCC	58.209	22	100	100	187	122	308	AGGGCTTGACGGAGACTCT	59.922	19	N/A	N/A	TGCAAAACAATTCACCTGTTCC	58.209	22	100	100	186	123	308
CPSSR_144|AT	AGGGCTTGACGGAGACTCTC	60.968	20	N/A	N/A	TGCAAAACAATTCACCTGTTCC	58.209	22	100	100	186	123	308	GAGGGCTTGACGGAGACTCT	60.968	20	N/A	N/A	TGCAAAACAATTCACCTGTTCC	58.209	22	100	100	187	122	308	AGGGCTTGACGGAGACTCT	59.922	19	N/A	N/A	TGCAAAACAATTCACCTGTTCC	58.209	22	100	100	186	123	308
CPSSR_145|AT	AGGGCTTGACGGAGACTCTC	60.968	20	N/A	N/A	TGCAAAACAATTCACCTGTTCC	58.209	22	100	100	186	123	308	GAGGGCTTGACGGAGACTCT	60.968	20	N/A	N/A	TGCAAAACAATTCACCTGTTCC	58.209	22	100	100	187	122	308	AGGGCTTGACGGAGACTCT	59.922	19	N/A	N/A	TGCAAAACAATTCACCTGTTCC	58.209	22	100	100	186	123	308
CPSSR_146|AT	TCGTTTGCTTTTCTGGTGCA	58.901	20	100	100	ACCCTTAACCGAAAACGAAA	55.51	20	100	100	180	55	234	TCGTTTGCTTTTCTGGTGCA	58.901	20	100	100	AACCCTTAACCGAAAACGAA	55.51	20	100	100	181	55	235	TCGTTTGCTTTTCTGGTGCA	58.901	20	100	100	AAACCCTTAACCGAAAACGA	55.51	20	100	100	182	55	236
CPSSR_147|AT	AAGCACCAAAGAGCAAGCTG	59.328	20	100	100	AGGGGTTCAATGGGTCACTTC	59.924	21	100	100	146	52	197	AAGCACCAAAGAGCAAGCTG	59.328	20	100	100	TCAAGGGGTTCAATGGGTCA	58.846	20	100	100	149	52	200	AAGCACCAAAGAGCAAGCTG	59.328	20	100	100	AGGGGTTCAATGGGTCACTT	58.842	20	100	100	146	52	197
CPSSR_148|AT	CCGACAGTGAAACGATGGCA	60.949	20	97.5	100	GGGCTTCCTCAAACCAGACA	59.89	20	100	100	177	123	299	ACCGACAGTGAAACGATGGC	60.949	20	97.5	100	GGGCTTCCTCAAACCAGACA	59.89	20	100	100	178	122	299	CCGACAGTGAAACGATGGCA	60.949	20	97.5	100	AGGGCTTCCTCAAACCAGAC	59.598	20	100	100	178	123	300
CPSSR_149|AT	CATGCGCCTAAGTTCAGGGA	60.108	20	98.33	100	GGACCGATCAGCATCCCAAA	60.107	20	100	100	107	136	242	CATGCGCCTAAGTTCAGGGA	60.108	20	98.33	100	AATGGACCGATCAGCATCCC	59.891	20	100	100	110	136	245	TGCGCCTAAGTTCAGGGATC	59.822	20	98.33	100	GGACCGATCAGCATCCCAAA	60.107	20	100	100	105	138	242
CPSSR_150|AT	ATCTGGGTGCATTGTTTTCT	55.505	20	100	100	GCGCAACATGAATGGACCAT	59.543	20	100	96.67	188	174	361	ATCTGGGTGCATTGTTTTCT	55.505	20	100	100	AGTGCGCAACATGAATGGAC	59.477	20	98.33	100	191	174	364	ATCTGGGTGCATTGTTTTCT	55.505	20	100	100	AGAGAGAGTGCGCAACATGA	59.395	20	100	100	197	174	370
CPSSR_151|AT	ATCTGGGTGCATTGTTTTCT	55.505	20	100	100	GCGCAACATGAATGGACCAT	59.543	20	100	96.67	188	174	361	ATCTGGGTGCATTGTTTTCT	55.505	20	100	100	AGTGCGCAACATGAATGGAC	59.477	20	98.33	100	191	174	364	ATCTGGGTGCATTGTTTTCT	55.505	20	100	100	AGAGAGAGTGCGCAACATGA	59.395	20	100	100	197	174	370
CPSSR_152|AT	AGAGAACTGGAACTGTGATA	52.995	20	100	96	CGAACAAATCCAGTGGACCT	57.815	20	100	100	122	99	220	TAGAGAACTGGAACTGTGAT	52.995	20	99	100	CGAACAAATCCAGTGGACCT	57.815	20	100	100	123	98	220	ATAGAGAACTGGAACTGTGA	52.995	20	99	100	CGAACAAATCCAGTGGACCT	57.815	20	100	100	124	97	220
CPSSR_153|AT	ACCCGGAGACTCTTGTGGAT	60.252	20	100	100	CTCCCAGCTTGGAGTGATGT	59.383	20	100	100	177	170	346	ACCCGGAGACTCTTGTGGAT	60.252	20	100	100	TTCGCAATCTCCCAGCTTGG	60.678	20	100	100	185	170	354	AAACCCGGAGACTCTTGTGG	59.603	20	100	100	CTCCCAGCTTGGAGTGATGT	59.383	20	100	100	179	168	346
CPSSR_154|AT	ACCCGGAGACTCTTGTGGAT	60.252	20	100	100	CTCCCAGCTTGGAGTGATGT	59.383	20	100	100	177	170	346	ACCCGGAGACTCTTGTGGAT	60.252	20	100	100	TTCGCAATCTCCCAGCTTGG	60.678	20	100	100	185	170	354	AAACCCGGAGACTCTTGTGG	59.603	20	100	100	CTCCCAGCTTGGAGTGATGT	59.383	20	100	100	179	168	346
CPSSR_155|AT	ACCCGGAGACTCTTGTGGAT	60.252	20	100	100	CTCCCAGCTTGGAGTGATGT	59.383	20	100	100	177	170	346	ACCCGGAGACTCTTGTGGAT	60.252	20	100	100	TTCGCAATCTCCCAGCTTGG	60.678	20	100	100	185	170	354	AAACCCGGAGACTCTTGTGG	59.603	20	100	100	CTCCCAGCTTGGAGTGATGT	59.383	20	100	100	179	168	346
CPSSR_156|AT	ACCCGGAGACTCTTGTGGAT	60.252	20	100	100	CTCCCAGCTTGGAGTGATGT	59.383	20	100	100	177	170	346	ACCCGGAGACTCTTGTGGAT	60.252	20	100	100	TTCGCAATCTCCCAGCTTGG	60.678	20	100	100	185	170	354	AAACCCGGAGACTCTTGTGG	59.603	20	100	100	CTCCCAGCTTGGAGTGATGT	59.383	20	100	100	179	168	346
CPSSR_157|AT	AGATCATAGTGCGGCACTGC	60.532	20	100	100	ATTACCATGCACCAGACCTT	56.797	20	100	100	102	139	240	TAGATCATAGTGCGGCACTGC	60.27	21	100	100	ACCATGCACCAGACCTTAAA	57.03	20	100	100	100	138	237	AGATCATAGTGCGGCACTGC	60.532	20	100	100	TGATATTACCATGCACCAGACCT	59.284	23	100	100	106	139	244
CPSSR_158|AT	TCAGAACCCTCTAGCCCTGT	59.586	20	100	100	GGTAGCGGTCCGATTTACGT	59.899	20	100	100	188	122	309	TCAGAACCCTCTAGCCCTGT	59.586	20	100	100	TAGAGGGTAGCGGTCCGATT	59.816	20	100	100	193	122	314	TCAGAACCCTCTAGCCCTGT	59.586	20	100	100	AATAGAGGGTAGCGGTCCGA	59.816	20	100	100	195	122	316
CPSSR_159|AT	CTCTGCTTCCACAACTCTCC	57.908	20	100	100	GATCATCAAAATCTCAGCCT	53.032	20	98.6	95	184	162	345	GCTTCCACAACTCTCCACAT	57.809	20	100	100	GATCATCAAAATCTCAGCCT	53.032	20	98.6	95	180	166	345	GCTCTGCTTCCACAACTCT	57.378	19	100	100	GATCATCAAAATCTCAGCCT	53.032	20	98.6	95	185	161	345
CPSSR_160|AT	CTCTGCTTCCACAACTCTCC	57.908	20	100	100	GATCATCAAAATCTCAGCCT	53.032	20	98.6	95	184	162	345	GCTTCCACAACTCTCCACAT	57.809	20	100	100	GATCATCAAAATCTCAGCCT	53.032	20	98.6	95	180	166	345	GCTCTGCTTCCACAACTCT	57.378	19	100	100	GATCATCAAAATCTCAGCCT	53.032	20	98.6	95	185	161	345
CPSSR_161|AT	CTCTGCTTCCACAACTCTCC	57.908	20	100	100	GATCATCAAAATCTCAGCCT	53.032	20	98.6	95	184	162	345	GCTTCCACAACTCTCCACAT	57.809	20	100	100	GATCATCAAAATCTCAGCCT	53.032	20	98.6	95	180	166	345	GCTCTGCTTCCACAACTCT	57.378	19	100	100	GATCATCAAAATCTCAGCCT	53.032	20	98.6	95	185	161	345
CPSSR_162|AT	CTCTGCTTCCACAACTCTCC	57.908	20	100	100	GATCATCAAAATCTCAGCCT	53.032	20	98.6	95	184	162	345	GCTTCCACAACTCTCCACAT	57.809	20	100	100	GATCATCAAAATCTCAGCCT	53.032	20	98.6	95	180	166	345	GCTCTGCTTCCACAACTCT	57.378	19	100	100	GATCATCAAAATCTCAGCCT	53.032	20	98.6	95	185	161	345
CPSSR_163|AT	CTCTGCTTCCACAACTCTCC	57.908	20	100	100	GATCATCAAAATCTCAGCCT	53.032	20	98.6	95	184	162	345	GCTTCCACAACTCTCCACAT	57.809	20	100	100	GATCATCAAAATCTCAGCCT	53.032	20	98.6	95	180	166	345	GCTCTGCTTCCACAACTCT	57.378	19	100	100	GATCATCAAAATCTCAGCCT	53.032	20	98.6	95	185	161	345
CPSSR_164|AT	CTCTGCTTCCACAACTCTCC	57.908	20	100	100	GATCATCAAAATCTCAGCCT	53.032	20	98.6	95	184	162	345	GCTTCCACAACTCTCCACAT	57.809	20	100	100	GATCATCAAAATCTCAGCCT	53.032	20	98.6	95	180	166	345	GCTCTGCTTCCACAACTCT	57.378	19	100	100	GATCATCAAAATCTCAGCCT	53.032	20	98.6	95	185	161	345
CPSSR_165|AT	CCTGCTGGATGACTCTGTCC	59.822	20	99	100	AAGAGGCCGATCTTGGTGTG	60.036	20	100	100	200	44	243	GCCAATGGCCCATCACCTAT	60.179	20	100	100	AAGAGGCCGATCTTGGTGTG	60.036	20	100	100	111	133	243	GCCAATGGCCCATCACCTAT	60.179	20	100	100	GAAGAGGCCGATCTTGGTGT	59.749	20	100	100	112	133	244
CPSSR_166|AT	AGTAGCTTGTTTTACTGGTGGGT	59.862	23	100	88.41	AGTCATATCCGCAGAACACGT	59.523	21	98.4	100	101	162	262	GTAGCTTGTTTTACTGGTGGGT	58.517	22	100	87.88	AGTCATATCCGCAGAACACGT	59.523	21	98.4	100	100	163	262	AGTAGCTTGTTTTACTGGTGGGT	59.862	23	100	88.41	GTCATATCCGCAGAACACGT	58.077	20	98.33	100	100	162	261
CPSSR_167|AT	ACGTGGAAAGGCACATGGTA	59.601	20	100	87.5	TGCACACTCTGAAATATCCTGTCA	60.02	24	100	100	143	111	253	TACGTGGAAAGGCACATGGT	59.601	20	100	90	TGCACACTCTGAAATATCCTGTCA	60.02	24	100	100	144	110	253	TGGAAAGGCACATGGTAGCA	59.596	20	100	80	TGCACACTCTGAAATATCCTGTCA	60.02	24	100	100	140	114	253
CPSSR_168|AT	ACATGTACGAGCTCCCTCAAG	59.521	21	100	100	TTGTCGCGCCAGTTTTATGG	59.48	20	100	86.67	191	64	254	ACATGTACGAGCTCCCTCAAG	59.521	21	100	100	GTCGCGCCAGTTTTATGGTT	59.48	20	100	90	189	64	252	ACATGTACGAGCTCCCTCAA	58.443	20	100	100	TTGTCGCGCCAGTTTTATGG	59.48	20	100	86.67	191	64	254
CPSSR_170|AT	ACAACTTCCAAGCACCGGAA	60.107	20	100	100	AGCAGCAGTGATCAAAACCA	58.015	20	100	100	196	138	333	ACAACTTCCAAGCACCGGAA	60.107	20	100	100	AGCAGCAGTGATCAAAACCATG	59.769	22	100	100	196	138	333	ACAACTTCCAAGCACCGGAA	60.107	20	100	100	AAGCAGCAGTGATCAAAACCA	58.69	21	100	100	197	138	334
CPSSR_171|AT	AGTAGCTTGTTTTACTGGTGGGT	59.862	23	100	88.41	AGTCATATCCGCAGAACACGT	59.523	21	98.4	100	101	162	262	GTAGCTTGTTTTACTGGTGGGT	58.517	22	100	87.88	AGTCATATCCGCAGAACACGT	59.523	21	98.4	100	100	163	262	AGTAGCTTGTTTTACTGGTGGGT	59.862	23	100	88.41	GTCATATCCGCAGAACACGT	58.077	20	98.33	100	100	162	261
CPSSR_172|AT	AGTAGCTTGTTTTACTGGTGGGT	59.862	23	100	88.41	AGTCATATCCGCAGAACACGT	59.523	21	98.4	100	101	162	262	GTAGCTTGTTTTACTGGTGGGT	58.517	22	100	87.88	AGTCATATCCGCAGAACACGT	59.523	21	98.4	100	100	163	262	AGTAGCTTGTTTTACTGGTGGGT	59.862	23	100	88.41	GTCATATCCGCAGAACACGT	58.077	20	98.33	100	100	162	261
CPSSR_173|AT	AGTAGCTTGTTTTACTGGTGGGT	59.862	23	100	88.41	AGTCATATCCGCAGAACACGT	59.523	21	98.4	100	101	162	262	GTAGCTTGTTTTACTGGTGGGT	58.517	22	100	87.88	AGTCATATCCGCAGAACACGT	59.523	21	98.4	100	100	163	262	AGTAGCTTGTTTTACTGGTGGGT	59.862	23	100	88.41	GTCATATCCGCAGAACACGT	58.077	20	98.33	100	100	162	261
CPSSR_174|AT	CCAGAGCAGCTACACACCTC	60.108	20	100	100	TGATTGTGTGGAAGCTTTGAGT	58.445	22	94.7	86.36	190	124	313	GCTACACACCTCAAGCTCGA	59.756	20	100	100	TGATTGTGTGGAAGCTTTGAGT	58.445	22	94.7	86.36	182	132	313	ACACACCTCAAGCTCGACTC	59.684	20	100	100	TGATTGTGTGGAAGCTTTGAGT	58.445	22	94.7	86.36	179	135	313
CPSSR_175|AT	CCAGAGCAGCTACACACCTC	60.108	20	100	100	TGATTGTGTGGAAGCTTTGAGT	58.445	22	94.7	86.36	190	124	313	GCTACACACCTCAAGCTCGA	59.756	20	100	100	TGATTGTGTGGAAGCTTTGAGT	58.445	22	94.7	86.36	182	132	313	ACACACCTCAAGCTCGACTC	59.684	20	100	100	TGATTGTGTGGAAGCTTTGAGT	58.445	22	94.7	86.36	179	135	313
CPSSR_176|AT	GACTCATCTCCTCGGGCAAC	60.179	20	100	100	TGTGAGATCGCTTTGTCGCA	60.319	20	100	95	200	46	245	ACACCAACCGAAGCCATAGC	60.677	20	100	100	ACGTCGTTGTGAGATCGCTT	60.039	20	96.25	100	133	120	252	CCCGGGTTTCTCTCAAGCTA	59.097	20	100	100	ACGTCGTTGTGAGATCGCTT	60.039	20	96.25	100	165	88	252
CPSSR_177|AT	AATCTCGACCGTCCAATGCA	59.751	20	96.67	100	ACTCTTGCACGTTCCGCATA	60.038	20	100	95	112	181	292	AATCTCGACCGTCCAATGCA	59.751	20	96.67	100	TGGTTCCCTTGGCTGATTCC	59.96	20	100	100	145	181	325	AATCTCGACCGTCCAATGCA	59.751	20	96.67	100	TGATCACTGCCGGACTCTTG	59.753	20	100	100	125	181	305
CPSSR_178|AT	AGTTGGTTGCGAAAGGGAGT	59.817	20	100	100	CCCTGACAAACTACCATAACGC	59.324	22	100	92.42	199	134	332	AGTTGGTTGCGAAAGGGAGT	59.817	20	100	100	CCTGACAAACTACCATAACGCA	58.669	22	100	93.94	198	134	331	TGCGTGGTGTGCTTATATGC	58.986	20	100	100	CCCTGACAAACTACCATAACGC	59.324	22	100	92.42	168	165	332
CPSSR_179|AT	AGTATGTGCATGGGTAAGTA	53.426	20	100	100	TCACATTAATCGGACATTCC	53.087	20	100	100	149	127	275	TAGTATGTGCATGGGTAAGT	53.426	20	100	100	TCACATTAATCGGACATTCC	53.087	20	100	100	150	126	275	AGTATGTGCATGGGTAAGTA	53.426	20	100	100	CACATTAATCGGACATTCCT	53.069	20	100	100	148	127	274
CPSSR_180|AT	CCACCGCCTTAACTAAGCCA	60.036	20	100	100	GTTTCTTCATGGCCATGCAGT	59.453	21	100	100	200	33	232	CCACCGCCTTAACTAAGCCA	60.036	20	100	100	TTTCTTCATGGCCATGCAGT	58.073	20	100	100	199	33	231	TCCACCGCCTTAACTAAGCC	59.749	20	100	100	TTTCTTCATGGCCATGCAGT	58.073	20	100	100	200	32	231
CPSSR_181|AT	TCGTGCAGTCTCCTAGAGCT	60.035	20	100	100	TGCATGCATGGAAGTGTTACA	58.487	21	100	98.1	101	178	278	GATGGGCTGTGACCGAAGAA	60.036	20	100	100	TGCATGCATGGAAGTGTTACA	58.487	21	100	98.1	188	91	278	GCTGTGACCGAAGAACCTGT	60.25	20	100	100	TGCATGCATGGAAGTGTTACA	58.487	21	100	98.1	183	96	278
CPSSR_182|AT	ATTGCCGTGGGTTGCTTTTC	59.967	20	100	100	TCCACCACTCTCATTTCCTT	56.049	20	100	100	183	54	236	ATTGCCGTGGGTTGCTTTTC	59.967	20	100	100	TTCCACCACTCTCATTTCCT	56.049	20	100	100	184	54	237	ATTGCCGTGGGTTGCTTTTC	59.967	20	100	100	TCCACCACTCTCATTTCCTTTC	57.979	22	100	100	183	54	236
CPSSR_183|AT	CCCAAACAAGGCATCAACAAC	58.517	21	100	100	AGCTCGATTTACCCGATAAA	54.268	20	98.75	100	199	77	275	CCCAAACAAGGCATCAACAAC	58.517	21	100	100	AAGCTCGATTTACCCGATAA	54.268	20	100	100	200	77	276	CCCAAACAAGGCATCAACAA	57.093	20	100	100	AGCTCGATTTACCCGATAAA	54.268	20	98.75	100	199	77	275
CPSSR_184|AT	TCAACCTTTCCACACAAACCC	58.896	21	100	100	GTCAAAGATGGCAACTTTAAGC	56.503	22	100	100	171	68	238	CAACCTTTCCACACAAACCCT	58.893	21	100	100	GTCAAAGATGGCAACTTTAAGC	56.503	22	100	100	170	69	238	TCAACCTTTCCACACAAACCCT	60.292	22	100	100	GTCAAAGATGGCAACTTTAAGC	56.503	22	100	100	171	68	238
CPSSR_185|AT	AGTTGGTTGCGAAAGGGAGT	59.817	20	100	100	CCCTGACAAACTACCATAACGC	59.324	22	100	92.42	199	134	332	AGTTGGTTGCGAAAGGGAGT	59.817	20	100	100	CCTGACAAACTACCATAACGCA	58.669	22	100	93.94	198	134	331	TGCGTGGTGTGCTTATATGC	58.986	20	100	100	CCCTGACAAACTACCATAACGC	59.324	22	100	92.42	168	165	332
CPSSR_186|AT	AGTTGGTTGCGAAAGGGAGT	59.817	20	100	100	CCCTGACAAACTACCATAACGC	59.324	22	100	92.42	199	134	332	AGTTGGTTGCGAAAGGGAGT	59.817	20	100	100	CCTGACAAACTACCATAACGCA	58.669	22	100	93.94	198	134	331	TGCGTGGTGTGCTTATATGC	58.986	20	100	100	CCCTGACAAACTACCATAACGC	59.324	22	100	92.42	168	165	332
CPSSR_187|AT	AGTTGGTTGCGAAAGGGAGT	59.817	20	100	100	CCCTGACAAACTACCATAACGC	59.324	22	100	92.42	199	134	332	AGTTGGTTGCGAAAGGGAGT	59.817	20	100	100	CCTGACAAACTACCATAACGCA	58.669	22	100	93.94	198	134	331	TGCGTGGTGTGCTTATATGC	58.986	20	100	100	CCCTGACAAACTACCATAACGC	59.324	22	100	92.42	168	165	332
CPSSR_188|AT	AGTTGGTTGCGAAAGGGAGT	59.817	20	100	100	CCCTGACAAACTACCATAACGC	59.324	22	100	92.42	199	134	332	AGTTGGTTGCGAAAGGGAGT	59.817	20	100	100	CCTGACAAACTACCATAACGCA	58.669	22	100	93.94	198	134	331	TGCGTGGTGTGCTTATATGC	58.986	20	100	100	CCCTGACAAACTACCATAACGC	59.324	22	100	92.42	168	165	332
CPSSR_189|AT	CTCCACTCTCGCACACTAACA	59.73	21	100	97.62	CCTAGTTAGGCAATGAAACTCGA	58.245	23	100	100	191	38	228	CTCCACTCTCGCACACTAACA	59.73	21	100	97.62	ACTCGATAAATAGGAAAGCATGGC	59.243	24	100	100	174	38	211	TCCACTCTCGCACACTAACA	58.676	20	100	97.5	CCTAGTTAGGCAATGAAACTCGA	58.245	23	100	100	190	39	228
CPSSR_190|AT	ACAATCCGCTCGCTACGAAA	60.109	20	100	95	TCGTCGTCTATAGGGGTTGGT	60.064	21	100	90.48	194	117	310	GCTACGAAAGCCTCAACACG	59.561	20	100	65	TCGTCGTCTATAGGGGTTGGT	60.064	21	100	90.48	183	128	310	ACAATCCGCTCGCTACGAAA	60.109	20	100	95	CGTCGTCTATAGGGGTTGGT	58.603	20	100	90	193	117	309
CPSSR_191|AT	AGTTGGTTGCGAAAGGGAGT	59.817	20	100	100	CCCTGACAAACTACCATAACGC	59.324	22	100	92.42	199	134	332	AGTTGGTTGCGAAAGGGAGT	59.817	20	100	100	CCTGACAAACTACCATAACGCA	58.669	22	100	93.94	198	134	331	TGCGTGGTGTGCTTATATGC	58.986	20	100	100	CCCTGACAAACTACCATAACGC	59.324	22	100	92.42	168	165	332
CPSSR_192|AT	AGTTGGTTGCGAAAGGGAGT	59.817	20	100	100	CCCTGACAAACTACCATAACGC	59.324	22	100	92.42	199	134	332	AGTTGGTTGCGAAAGGGAGT	59.817	20	100	100	CCTGACAAACTACCATAACGCA	58.669	22	100	93.94	198	134	331	TGCGTGGTGTGCTTATATGC	58.986	20	100	100	CCCTGACAAACTACCATAACGC	59.324	22	100	92.42	168	165	332
CPSSR_193|AT	AGTTGGTTGCGAAAGGGAGT	59.817	20	100	100	CCCTGACAAACTACCATAACGC	59.324	22	100	92.42	199	134	332	AGTTGGTTGCGAAAGGGAGT	59.817	20	100	100	CCTGACAAACTACCATAACGCA	58.669	22	100	93.94	198	134	331	TGCGTGGTGTGCTTATATGC	58.986	20	100	100	CCCTGACAAACTACCATAACGC	59.324	22	100	92.42	168	165	332
CPSSR_194|AT	AGTTGGTTGCGAAAGGGAGT	59.817	20	100	100	CCCTGACAAACTACCATAACGC	59.324	22	100	92.42	199	134	332	AGTTGGTTGCGAAAGGGAGT	59.817	20	100	100	CCTGACAAACTACCATAACGCA	58.669	22	100	93.94	198	134	331	TGCGTGGTGTGCTTATATGC	58.986	20	100	100	CCCTGACAAACTACCATAACGC	59.324	22	100	92.42	168	165	332
CPSSR_195|AT	AGTTGGTTGCGAAAGGGAGT	59.817	20	100	100	CCCTGACAAACTACCATAACGC	59.324	22	100	92.42	199	134	332	AGTTGGTTGCGAAAGGGAGT	59.817	20	100	100	CCTGACAAACTACCATAACGCA	58.669	22	100	93.94	198	134	331	TGCGTGGTGTGCTTATATGC	58.986	20	100	100	CCCTGACAAACTACCATAACGC	59.324	22	100	92.42	168	165	332
CPSSR_196|AT	ACGGTTTGTGGGAACAGTGT	60.035	20	100	100	CGATGCCATCCCTGACATCA	59.893	20	100	100	151	90	240	ACGGTTTGTGGGAACAGTGT	60.035	20	100	100	ATGCCATCCCTGACATCACG	60.179	20	100	100	149	90	238	ACGGTTTGTGGGAACAGTGT	60.035	20	100	100	ATAAGCTCCCGATGCCATCC	59.674	20	100	100	160	90	249
CPSSR_197|AT	AGTCATGGAGTGGCCTCAAA	58.933	20	100	100	AGCATCACTTGTGAGGGCAA	59.889	20	95	100	135	80	214	AGTCATGGAGTGGCCTCAAAT	59.362	21	100	100	AGCATCACTTGTGAGGGCAA	59.889	20	95	100	135	80	214	CCGGCACAACTAAACTCTGC	59.483	20	100	100	TGTGAGGGCAAGTTAAGCTCA	59.58	21	100	100	198	8	205
CPSSR_198|AT	AGGCAGTTTGATGAGGATGGT	59.362	21	100	100	CTGCTGTTGGAGACGGTGAA	60.25	20	100	100	196	147	342	GGCAGTTTGATGAGGATGGTG	59.253	21	100	100	CTGCTGTTGGAGACGGTGAA	60.25	20	100	100	195	148	342	AGGCAGTTTGATGAGGATGGT	59.362	21	100	100	TGCTGTTGGAGACGGTGAAT	59.604	20	100	100	195	147	341
CPSSR_199|AT	TGCATCCATTTCACACTTGCA	59.038	21	100	100	TGTAATCCAAAGACAGCCTCCA	59.358	22	100	100	151	170	320	ACTAACAGGCTTGATGCATCCA	60.026	22	100	100	TGTAATCCAAAGACAGCCTCCA	59.358	22	100	100	165	156	320	TGCATCCATTTCACACTTGCA	59.038	21	100	100	TCCAAAGACAGCCTCCAAAA	57.254	20	100	100	146	170	315
CPSSR_201|AT	TCCGAGTCGATGACCCAGAA	60.323	20	100	93.33	CCGTCTCTCTCGCATGTGAA	59.829	20	100	100	120	177	296	TTCCGAGTCGATGACCCAGA	60.323	20	98.33	100	CCGTCTCTCTCGCATGTGAA	59.829	20	100	100	121	176	296	TCCGAGTCGATGACCCAGAA	60.323	20	100	93.33	TCCACGACGGAGATGTCAAC	59.757	20	100	98.33	179	177	355
CPSSR_202|AT	ACAAGAAACCACCAAGTTGA	55.305	20	100	86.67	TCTGTTAGATCAGCCAAAAGGGT	59.669	23	100	100	152	181	332	ACAAGAAACCACCAAGTTGA	55.305	20	100	86.67	CTGTTAGATCAGCCAAAAGGGT	58.31	22	100	100	151	181	331	ACAAGAAACCACCAAGTTGA	55.305	20	100	86.67	TGAGATCCAGCTTTTCACTGT	57.223	21	100	100	190	181	370
CPSSR_203|AT	ACAAGAAACCACCAAGTTGA	55.305	20	100	86.67	TCTGTTAGATCAGCCAAAAGGGT	59.669	23	100	100	152	181	332	ACAAGAAACCACCAAGTTGA	55.305	20	100	86.67	CTGTTAGATCAGCCAAAAGGGT	58.31	22	100	100	151	181	331	ACAAGAAACCACCAAGTTGA	55.305	20	100	86.67	TGAGATCCAGCTTTTCACTGT	57.223	21	100	100	190	181	370
CPSSR_204|AT	ACAAGAAACCACCAAGTTGA	55.305	20	100	86.67	TCTGTTAGATCAGCCAAAAGGGT	59.669	23	100	100	152	181	332	ACAAGAAACCACCAAGTTGA	55.305	20	100	86.67	CTGTTAGATCAGCCAAAAGGGT	58.31	22	100	100	151	181	331	ACAAGAAACCACCAAGTTGA	55.305	20	100	86.67	TGAGATCCAGCTTTTCACTGT	57.223	21	100	100	190	181	370
CPSSR_205|AT	ACAAGAAACCACCAAGTTGA	55.305	20	100	86.67	TCTGTTAGATCAGCCAAAAGGGT	59.669	23	100	100	152	181	332	ACAAGAAACCACCAAGTTGA	55.305	20	100	86.67	CTGTTAGATCAGCCAAAAGGGT	58.31	22	100	100	151	181	331	ACAAGAAACCACCAAGTTGA	55.305	20	100	86.67	TGAGATCCAGCTTTTCACTGT	57.223	21	100	100	190	181	370
CPSSR_206|ATA	ACTGCCGCGTATATTGGTGA	59.538	20	100	100	ATTAGGCGGTCCCTTTTCCG	60.107	20	100	100	159	153	311	AGACACAACTGCCGCGTATA	59.471	20	100	100	ATTAGGCGGTCCCTTTTCCG	60.107	20	100	100	166	146	311	CCGCGTATATTGGTGATCGC	59.286	20	100	100	ATTAGGCGGTCCCTTTTCCG	60.107	20	100	100	155	157	311
CPSSR_207|ATA	ACACACCCCGACAAGTCAAA	59.746	20	100	100	AACCCGACCCGATAACTCAT	58.507	20	100	100	188	55	242	AACACACCCCGACAAGTCAA	59.746	20	100	100	AACCCGACCCGATAACTCAT	58.507	20	100	100	189	54	242	AAACACACCCCGACAAGTCA	59.746	20	100	100	AACCCGACCCGATAACTCAT	58.507	20	100	100	190	53	242
CPSSR_208|ATA	TCACCACATCATGCAAGCCA	60.251	20	99	98	AAGGCCAACAACAGGGAGAG	59.889	20	100	100	197	113	309	TCACCACATCATGCAAGCCA	60.251	20	99	98	CAAGGCCAACAACAGGGAGA	60.179	20	100	100	198	113	310	TCACCACATCATGCAAGCCA	60.251	20	99	98	GGCCAACAACAGGGAGAGAT	59.67	20	100	100	195	113	307
CPSSR_209|ATA	GCGGAGGAGGAATGAAGAGG	59.894	20	100	100	AACGACGAGACCCAACACTC	59.968	20	100	100	134	129	262	GCGGAGGAGGAATGAAGAGG	59.894	20	100	100	GAACGACGAGACCCAACACT	59.968	20	100	100	135	129	263	GCGGAGGAGGAATGAAGAGG	59.894	20	100	100	AGAACGACGAGACCCAACAC	59.968	20	100	100	136	129	264
CPSSR_210|ATA	TACTGGCTTTGCTTGCATGC	59.756	20	100	96.25	CGGAAAAGCTGCCGGAATTT	59.756	20	100	100	188	114	301	TACTGGCTTTGCTTGCATGC	59.756	20	100	96.25	AAAGCTGCCGGAATTTGAGC	59.755	20	100	100	184	114	297	GGCTTTGCTTGCATGCCTAA	59.753	20	100	100	CGGAAAAGCTGCCGGAATTT	59.756	20	100	100	184	118	301
CPSSR_211|ATC	GCTCGCCTATGCTCACTTGA	60.179	20	100	100	ACGACAATGGCCTACTCTGG	59.463	20	100	100	193	99	291	TTTCATGGCTCGCCTATGCT	59.819	20	100	100	ACGACAATGGCCTACTCTGG	59.463	20	100	100	200	92	291	TTCATGGCTCGCCTATGCTC	60.25	20	100	100	ACGACAATGGCCTACTCTGG	59.463	20	100	100	199	93	291
CPSSR_212|ATC	GCTCGCCTATGCTCACTTGA	60.179	20	100	100	ACGACAATGGCCTACTCTGG	59.463	20	100	100	193	99	291	TTTCATGGCTCGCCTATGCT	59.819	20	100	100	ACGACAATGGCCTACTCTGG	59.463	20	100	100	200	92	291	TTCATGGCTCGCCTATGCTC	60.25	20	100	100	ACGACAATGGCCTACTCTGG	59.463	20	100	100	199	93	291
CPSSR_213|ATC	CCCACCATCCAACAGCTCAT	60.034	20	95	100	TGGGGAGGTGTTTGATGAGG	59.302	20	100	100	130	134	263	TTCCCACCATCCAACAGCTC	59.962	20	100	80	TGGGGAGGTGTTTGATGAGG	59.302	20	100	100	132	132	263	CCCACCATCCAACAGCTCAT	60.034	20	95	100	AGAGGGGAAGAAGGGGAAGA	59.2	20	100	100	199	134	332
CPSSR_214|ATC	TGGCATCAAACTCCTCGTCA	59.315	20	100	100	TGGTGGTGGAGGAGGTAGAG	59.959	20	100	81	183	166	348	CCCACCATCCAACAGCTCAT	60.034	20	95	100	TGGGGAGGTGTTTGATGAGG	59.302	20	100	100	130	134	263	TTCCCACCATCCAACAGCTC	59.962	20	100	80	TGGGGAGGTGTTTGATGAGG	59.302	20	100	100	132	132	263
CPSSR_215|ATC	TGAACTCATGGCTCGATGCA	59.75	20	100	97	TACTTCCCAACGCCCATTCC	60.035	20	100	100	144	155	298	TGAACTCATGGCTCGATGCA	59.75	20	100	97	TGTACTTCCCAACGCCCATT	59.597	20	100	100	146	155	300	TGAACTCATGGCTCGATGCA	59.75	20	100	97	CGCCCATTCCCTTCGCTAAT	60.535	20	100	100	134	155	288
CPSSR_216|ATC	TGAACTCATGGCTCGATGCA	59.75	20	100	97	TACTTCCCAACGCCCATTCC	60.035	20	100	100	144	155	298	TGAACTCATGGCTCGATGCA	59.75	20	100	97	TGTACTTCCCAACGCCCATT	59.597	20	100	100	146	155	300	TGAACTCATGGCTCGATGCA	59.75	20	100	97	CGCCCATTCCCTTCGCTAAT	60.535	20	100	100	134	155	288
CPSSR_217|ATC	TGAACTCATGGCTCGATGCA	59.75	20	100	97	TACTTCCCAACGCCCATTCC	60.035	20	100	100	144	155	298	TGAACTCATGGCTCGATGCA	59.75	20	100	97	TGTACTTCCCAACGCCCATT	59.597	20	100	100	146	155	300	TGAACTCATGGCTCGATGCA	59.75	20	100	97	CGCCCATTCCCTTCGCTAAT	60.535	20	100	100	134	155	288
CPSSR_218|ATC	TGAACTCATGGCTCGATGCA	59.75	20	100	97	TACTTCCCAACGCCCATTCC	60.035	20	100	100	144	155	298	TGAACTCATGGCTCGATGCA	59.75	20	100	97	TGTACTTCCCAACGCCCATT	59.597	20	100	100	146	155	300	TGAACTCATGGCTCGATGCA	59.75	20	100	97	CGCCCATTCCCTTCGCTAAT	60.535	20	100	100	134	155	288
CPSSR_219|ATC	TCCTCACCCTCTCAAACCCA	60.105	20	100	100	CCACCTCGTCAATCCCCATT	59.744	20	98.75	100	152	121	272	CCACAAAGCTTCCTCACCCT	59.889	20	100	100	CCACCTCGTCAATCCCCATT	59.744	20	98.75	100	162	111	272	TCCTCACCCTCTCAAACCCA	60.105	20	100	100	TCCACCTCGTCAATCCCCAT	60.62	20	97.94	99	153	121	273
CPSSR_220|ATC	TCCTCACCCTCTCAAACCCA	60.105	20	100	100	CCACCTCGTCAATCCCCATT	59.744	20	98.75	100	152	121	272	CCACAAAGCTTCCTCACCCT	59.889	20	100	100	CCACCTCGTCAATCCCCATT	59.744	20	98.75	100	162	111	272	TCCTCACCCTCTCAAACCCA	60.105	20	100	100	TCCACCTCGTCAATCCCCAT	60.62	20	97.94	99	153	121	273
CPSSR_221|ATC	TCCTCACCCTCTCAAACCCA	60.105	20	100	100	CCACCTCGTCAATCCCCATT	59.744	20	98.75	100	152	121	272	CCACAAAGCTTCCTCACCCT	59.889	20	100	100	CCACCTCGTCAATCCCCATT	59.744	20	98.75	100	162	111	272	TCCTCACCCTCTCAAACCCA	60.105	20	100	100	TCCACCTCGTCAATCCCCAT	60.62	20	97.94	99	153	121	273
CPSSR_222|ATC	TGAACTCATGGCTCGATGCA	59.75	20	100	97	TACTTCCCAACGCCCATTCC	60.035	20	100	100	144	155	298	TGAACTCATGGCTCGATGCA	59.75	20	100	97	TGTACTTCCCAACGCCCATT	59.597	20	100	100	146	155	300	TGAACTCATGGCTCGATGCA	59.75	20	100	97	CGCCCATTCCCTTCGCTAAT	60.535	20	100	100	134	155	288
CPSSR_223|ATC	CCTTCTGTGCAGCCAAAAGC	60.319	20	100	100	CGTCGCGATGAAGAGGAAGA	59.901	20	95	100	193	70	262	CCTTCTGTGCAGCCAAAAGC	60.319	20	100	100	TCGTCGCGATGAAGAGGAAG	59.901	20	95	100	194	70	263	CCTTCTGTGCAGCCAAAAGC	60.319	20	100	100	AGCAATCGTCGCGATGAAGA	60.179	20	100	83.75	199	70	268
CPSSR_224|ATC	CTCCCAGTTCCTCCTCCTCA	59.958	20	100	100	TGGAGGTGACAGAAGGGTCA	60.105	20	98	100	184	88	271	AGTCCTCCCAGTTCCTCCTC	59.958	20	100	100	TGGAGGTGACAGAAGGGTCA	60.105	20	98	100	188	84	271	TCCCAGTTCCTCCTCCTCAC	60.252	20	100	100	TGGAGGTGACAGAAGGGTCA	60.105	20	98	100	183	89	271
CPSSR_225|ATCC	AACCCCATCATCCCTCCTCA	59.954	20	100	100	GATGCGAAGAAAGCGTGTCC	59.905	20	98.75	100	177	131	307	AACCCCATCATCCCTCCTCA	59.954	20	100	100	GTGTCCGCTTGATGGGCTAT	60.179	20	100	100	163	131	293	AACCCCATCATCCCTCCTCA	59.954	20	100	100	TGTCCGCTTGATGGGCTATG	60.179	20	100	100	162	131	292
CPSSR_226|ATG	CACCGGCGCCTATGATTTTG	59.971	20	100	100	TCGTCCCACAGCACATCATC	60.108	20	100	100	142	122	263	CACCGGCGCCTATGATTTTG	59.971	20	100	100	TCATCGTCCCACAGCACATC	60.108	20	100	100	145	122	266	CACCGGCGCCTATGATTTTG	59.971	20	100	100	GCACATCATCACAACGGCAA	59.759	20	100	100	132	122	253
CPSSR_227|ATG	CACCGGCGCCTATGATTTTG	59.971	20	100	100	TCGTCCCACAGCACATCATC	60.108	20	100	100	142	122	263	CACCGGCGCCTATGATTTTG	59.971	20	100	100	TCATCGTCCCACAGCACATC	60.108	20	100	100	145	122	266	CACCGGCGCCTATGATTTTG	59.971	20	100	100	GCACATCATCACAACGGCAA	59.759	20	100	100	132	122	253
CPSSR_228|ATG	TGAGGTTTTGGGTGCAGTGT	60.034	20	100	100	CCGGTACAAGTCAGCTCCAG	60.109	20	100	100	145	149	293	TGAGGTTTTGGGTGCAGTGT	60.034	20	100	100	CTAGCCCGGTACAAGTCAGC	60.179	20	100	100	150	149	298	TGAGGTTTTGGGTGCAGTGT	60.034	20	100	100	ACAAGTCAGCTCCAGCAACA	59.819	20	100	100	140	149	288
CPSSR_229|ATG	TGAGGTTTTGGGTGCAGTGT	60.034	20	100	100	CCGGTACAAGTCAGCTCCAG	60.109	20	100	100	145	149	293	TGAGGTTTTGGGTGCAGTGT	60.034	20	100	100	CTAGCCCGGTACAAGTCAGC	60.179	20	100	100	150	149	298	TGAGGTTTTGGGTGCAGTGT	60.034	20	100	100	ACAAGTCAGCTCCAGCAACA	59.819	20	100	100	140	149	288
CPSSR_230|ATG	TGGCATGCAGACGACGATAA	59.825	20	100	91	TGACGACGACCTTGAAGACG	60.041	20	99	100	156	181	336	TGGCATGCAGACGACGATAA	59.825	20	100	91	CCGATGACGACGACCTTGAA	60.109	20	100	95	160	181	340	TGGCATGCAGACGACGATAA	59.825	20	100	91	GACGACGACCTTGAAGACGA	59.763	20	99	100	155	181	335
CPSSR_231|ATG	GGCCTCCTAGGATGTCCTCA	60.105	20	100	94	TCACCACCAAACACAGGCTT	60.034	20	100	100	115	167	281	GGCCTCCTAGGATGTCCTCA	60.105	20	100	94	TTCACCACCAAACACAGGCT	60.034	20	100	100	116	167	282	TTTGGTGGGCCTCCTAGGAT	60.254	20	97	100	TCACCACCAAACACAGGCTT	60.034	20	100	100	122	160	281
CPSSR_232|ATG	CAAAGGCCGAGAAACTTCGC	60.11	20	100	100	CCGCTCACAGTCTCACACTT	59.967	20	100	100	147	111	257	CAAAGGCCGAGAAACTTCGC	60.11	20	100	100	TCTATCCCCTTAGGCCGCAT	60.179	20	100	100	195	111	305	CAAAGGCCGAGAAACTTCGC	60.11	20	100	100	CCCCTTAGGCCGCATTATCC	60.323	20	100	100	190	111	300
CPSSR_233|ATG	ACACTCCATCGACAGCCTTG	60.037	20	100	100	TCGGAAAGCGACAAGAAGGA	59.323	20	100	100	110	173	282	ATCGACAGCCTTGCTCATCC	60.179	20	100	100	TCGGAAAGCGACAAGAAGGA	59.323	20	100	100	103	180	282	ACACTCCATCGACAGCCTTG	60.037	20	100	100	CGGAAAGCGACAAGAAGGAG	58.928	20	100	100	109	173	281
CPSSR_234|ATG	TGCTGTTATGGCTCATCGTGA	59.793	21	100	100	CGATAAACTCGGGGTTCCCA	59.462	20	96.25	100	190	147	336	TGCTGTTATGGCTCATCGTGA	59.793	21	100	100	TAAACTCGGGGTTCCCACAG	59.312	20	100	100	187	147	333	TGCTGTTATGGCTCATCGTGA	59.793	21	100	100	GGGGTTCCCACAGAGACATT	59.301	20	100	88.75	180	147	326
CPSSR_235|ATGGTC	TGCTCAATGGAACTGACAACCT	60.159	22	100	100	TGTTGCTGGCCTTGAGGAG	59.926	19	100	100	191	113	303	TGCTCAATGGAACTGACAACC	58.77	21	100	100	TGTTGCTGGCCTTGAGGAG	59.926	19	100	100	191	113	303	TGCTCAATGGAACTGACAACCT	60.159	22	100	100	GTGTTGCTGGCCTTGAGGA	60.228	19	100	100	192	113	304
CPSSR_236|ATT	TAACCGCCTCCCTATTCCCA	60.031	20	100	100	GGCCGATAATACGCATACGC	59.356	20	100	95	188	124	311	CGTCGACTCCGCAGAATCAT	60.249	20	100	100	GGCCGATAATACGCATACGC	59.356	20	100	95	136	176	311	ACTTCCTAACCGCCTCCCTA	59.663	20	100	100	GGCCGATAATACGCATACGC	59.356	20	100	95	194	118	311
CPSSR_237|CA	TCCCCTTTCCCGCTTTCAAA	59.814	20	100	100	CTCCCTTGTAGAACAGCGGAA	59.725	21	100	100	160	148	307	AAAGTCCCCTTTCCCGCTTT	59.812	20	100	100	CTCCCTTGTAGAACAGCGGAA	59.725	21	100	100	164	144	307	AAGTCCCCTTTCCCGCTTTC	60.251	20	100	100	CTCCCTTGTAGAACAGCGGAA	59.725	21	100	100	163	145	307
CPSSR_238|CA	TCCCCTTTCCCGCTTTCAAA	59.814	20	100	100	CTCCCTTGTAGAACAGCGGAA	59.725	21	100	100	160	148	307	AAAGTCCCCTTTCCCGCTTT	59.812	20	100	100	CTCCCTTGTAGAACAGCGGAA	59.725	21	100	100	164	144	307	AAGTCCCCTTTCCCGCTTTC	60.251	20	100	100	CTCCCTTGTAGAACAGCGGAA	59.725	21	100	100	163	145	307
CPSSR_239|CA	TCCCCTTTCCCGCTTTCAAA	59.814	20	100	100	CTCCCTTGTAGAACAGCGGAA	59.725	21	100	100	160	148	307	AAAGTCCCCTTTCCCGCTTT	59.812	20	100	100	CTCCCTTGTAGAACAGCGGAA	59.725	21	100	100	164	144	307	AAGTCCCCTTTCCCGCTTTC	60.251	20	100	100	CTCCCTTGTAGAACAGCGGAA	59.725	21	100	100	163	145	307
CPSSR_240|CA	TCCCCTTTCCCGCTTTCAAA	59.814	20	100	100	CTCCCTTGTAGAACAGCGGAA	59.725	21	100	100	160	148	307	AAAGTCCCCTTTCCCGCTTT	59.812	20	100	100	CTCCCTTGTAGAACAGCGGAA	59.725	21	100	100	164	144	307	AAGTCCCCTTTCCCGCTTTC	60.251	20	100	100	CTCCCTTGTAGAACAGCGGAA	59.725	21	100	100	163	145	307
CPSSR_241|CA	TCCCCTTTCCCGCTTTCAAA	59.814	20	100	100	CTCCCTTGTAGAACAGCGGAA	59.725	21	100	100	160	148	307	AAAGTCCCCTTTCCCGCTTT	59.812	20	100	100	CTCCCTTGTAGAACAGCGGAA	59.725	21	100	100	164	144	307	AAGTCCCCTTTCCCGCTTTC	60.251	20	100	100	CTCCCTTGTAGAACAGCGGAA	59.725	21	100	100	163	145	307
CPSSR_242|CA	TCCCCTTTCCCGCTTTCAAA	59.814	20	100	100	CTCCCTTGTAGAACAGCGGAA	59.725	21	100	100	160	148	307	AAAGTCCCCTTTCCCGCTTT	59.812	20	100	100	CTCCCTTGTAGAACAGCGGAA	59.725	21	100	100	164	144	307	AAGTCCCCTTTCCCGCTTTC	60.251	20	100	100	CTCCCTTGTAGAACAGCGGAA	59.725	21	100	100	163	145	307
CPSSR_243|CA	ATGTTGGGCACTCTTTCGGT	59.89	20	100	88	TTGCTCACAACTTGGGTGGT	60.034	20	99	100	172	180	351	ATGTTGGGCACTCTTTCGGT	59.89	20	100	88	GGCTGGTTTCCCTCGTTACA	59.964	20	100	100	111	180	290	ATGTTGGGCACTCTTTCGGT	59.89	20	100	88	AGGCTGGTTTCCCTCGTTAC	59.676	20	100	100	112	180	291
CPSSR_244|CA	TGTTTGACGGATCTTGTGCAC	59.398	21	100	100	GGTTGAAGAAGCTAGTAGGACCA	59.486	23	100	100	123	80	202	TGTTTGACGGATCTTGTGCAC	59.398	21	100	100	AGCTAGTAGGACCAAGAAAACGT	59.423	23	100	100	114	80	193	TGTTTGACGGATCTTGTGCAC	59.398	21	100	100	GCTAGTAGGACCAAGAAAACGTG	59.321	23	100	100	113	80	192
CPSSR_245|CA	TGGCTCTCGAGTGTCACCTA	59.962	20	100	100	AGTAGAGAGCGAGCTGTGGA	60.035	20	100	100	129	65	193	TGGCTCTCGAGTGTCACCTA	59.962	20	100	100	GCTGTGGATCTGCAGTGACT	60.037	20	100	100	117	65	181	TGGCTCTCGAGTGTCACCTA	59.962	20	100	100	AGCTGTGGATCTGCAGTGAC	60.037	20	100	100	118	65	182
CPSSR_246|CA	GCACACGCTTTTCCTCACTC	59.764	20	100	100	GTTTCTCTCACCTCCTCGCT	59.108	20	100	100	117	127	243	GCACACGCTTTTCCTCACTC	59.764	20	100	100	AGCGTTTCTCTCACCTCCTC	59.108	20	100	100	120	127	246	CTTCCAAAACCCTCGCACAC	59.689	20	100	100	GTTTCTCTCACCTCCTCGCT	59.108	20	100	100	131	113	243
CPSSR_247|CAA	CCAACGCCTTACCAAAAGCC	60.039	20	100	68	CTCTTCGTCGGAGGATTCGG	59.97	20	100	100	180	181	360	CCAACGCCTTACCAAAAGCC	60.039	20	100	68	TCGTACTCTTCGTCGGAGGA	59.753	20	100	100	185	181	365	CCAACGCCTTACCAAAAGCC	60.039	20	100	68	GGGAGAGAAGACGGAGGAGA	59.744	20	100	100	150	181	330
CPSSR_248|CAA	CCAACGCCTTACCAAAAGCC	60.039	20	100	68	GGGAGAGAAGACGGAGGAGA	59.744	20	100	100	150	181	330	CCAACGCCTTACCAAAAGCC	60.039	20	100	68	GAGGGAGAGAAGACGGAGGA	59.744	20	100	100	152	181	332	CCAACGCCTTACCAAAAGCC	60.039	20	100	68	AGGGAGAGAAGACGGAGGAG	59.742	20	100	100	151	181	331
CPSSR_249|CAA	CCAACGCCTTACCAAAAGCC	60.039	20	100	68	GGGAGAGAAGACGGAGGAGA	59.744	20	100	100	150	181	330	CCAACGCCTTACCAAAAGCC	60.039	20	100	68	GAGGGAGAGAAGACGGAGGA	59.744	20	100	100	152	181	332	CCAACGCCTTACCAAAAGCC	60.039	20	100	68	AGGGAGAGAAGACGGAGGAG	59.742	20	100	100	151	181	331
CPSSR_250|CAA	CCAACGCCTTACCAAAAGCC	60.039	20	100	68	GGGAGAGAAGACGGAGGAGA	59.744	20	100	100	150	181	330	CCAACGCCTTACCAAAAGCC	60.039	20	100	68	GAGGGAGAGAAGACGGAGGA	59.744	20	100	100	152	181	332	CCAACGCCTTACCAAAAGCC	60.039	20	100	68	AGGGAGAGAAGACGGAGGAG	59.742	20	100	100	151	181	331
CPSSR_251|CAA	ACAAATTCCCGCTCACCATCT	59.995	21	100	100	TCACACAGAAATCGCTCGCA	60.319	20	100	100	196	168	363	ACAAATTCCCGCTCACCATCT	59.995	21	100	100	AATCGCTCGCAACACATGTC	59.556	20	100	100	187	168	354	ACAAATTCCCGCTCACCATCT	59.995	21	100	100	GTCTGATAGGCGGCGTCAAA	60.46	20	100	100	131	168	298
CPSSR_252|CAA	ACAAATTCCCGCTCACCATCT	59.995	21	100	100	TCACACAGAAATCGCTCGCA	60.319	20	100	100	196	168	363	ACAAATTCCCGCTCACCATCT	59.995	21	100	100	AATCGCTCGCAACACATGTC	59.556	20	100	100	187	168	354	ACAAATTCCCGCTCACCATCT	59.995	21	100	100	GTCTGATAGGCGGCGTCAAA	60.46	20	100	100	131	168	298
CPSSR_253|CAA	ACAAATTCCCGCTCACCATCT	59.995	21	100	100	TCACACAGAAATCGCTCGCA	60.319	20	100	100	196	168	363	ACAAATTCCCGCTCACCATCT	59.995	21	100	100	AATCGCTCGCAACACATGTC	59.556	20	100	100	187	168	354	ACAAATTCCCGCTCACCATCT	59.995	21	100	100	GTCTGATAGGCGGCGTCAAA	60.46	20	100	100	131	168	298
CPSSR_254|CAA	ACAAATTCCCGCTCACCATCT	59.995	21	100	100	TCACACAGAAATCGCTCGCA	60.319	20	100	100	196	168	363	ACAAATTCCCGCTCACCATCT	59.995	21	100	100	AATCGCTCGCAACACATGTC	59.556	20	100	100	187	168	354	ACAAATTCCCGCTCACCATCT	59.995	21	100	100	GTCTGATAGGCGGCGTCAAA	60.46	20	100	100	131	168	298
CPSSR_255|CAA	ACACAACAACTCTCGTCGCT	59.898	20	100	100	GCCTTCTTCTCCGCCTTCTT	60.036	20	100	100	161	71	231	ACACAACAACTCTCGTCGCT	59.898	20	100	100	CTCACCTTCTTCCCGCCTTT	59.963	20	100	90	195	71	265	ACACAACAACTCTCGTCGCT	59.898	20	100	100	CTTCCCGCCTTTGCTGTTTC	60.039	20	100	100	187	71	257
CPSSR_256|CAA	TCCACTACGTAACCCAACGC	60.038	20	100	100	AACCCATCCACATCGTTCCC	60.034	20	100	100	177	158	334	CTACGTAACCCAACGCGCTA	60.179	20	100	100	AACCCATCCACATCGTTCCC	60.034	20	100	100	173	162	334	TCCACTACGTAACCCAACGC	60.038	20	100	100	CAGCCCCATTCCCGTTATCA	59.817	20	100	92.5	145	158	302
CPSSR_257|CAA	ACAAATTCCCGCTCACCATCT	59.995	21	100	100	TCACACAGAAATCGCTCGCA	60.319	20	100	100	196	168	363	ACAAATTCCCGCTCACCATCT	59.995	21	100	100	AATCGCTCGCAACACATGTC	59.556	20	100	100	187	168	354	ACAAATTCCCGCTCACCATCT	59.995	21	100	100	GTCTGATAGGCGGCGTCAAA	60.46	20	100	100	131	168	298
CPSSR_258|CAA	ACAAATTCCCGCTCACCATCT	59.995	21	100	100	TCACACAGAAATCGCTCGCA	60.319	20	100	100	196	168	363	ACAAATTCCCGCTCACCATCT	59.995	21	100	100	AATCGCTCGCAACACATGTC	59.556	20	100	100	187	168	354	ACAAATTCCCGCTCACCATCT	59.995	21	100	100	GTCTGATAGGCGGCGTCAAA	60.46	20	100	100	131	168	298
CPSSR_259|CAA	ACAAATTCCCGCTCACCATCT	59.995	21	100	100	TCACACAGAAATCGCTCGCA	60.319	20	100	100	196	168	363	ACAAATTCCCGCTCACCATCT	59.995	21	100	100	AATCGCTCGCAACACATGTC	59.556	20	100	100	187	168	354	ACAAATTCCCGCTCACCATCT	59.995	21	100	100	GTCTGATAGGCGGCGTCAAA	60.46	20	100	100	131	168	298
CPSSR_260|CAA	ACAAATTCCCGCTCACCATCT	59.995	21	100	100	TCACACAGAAATCGCTCGCA	60.319	20	100	100	196	168	363	ACAAATTCCCGCTCACCATCT	59.995	21	100	100	AATCGCTCGCAACACATGTC	59.556	20	100	100	187	168	354	ACAAATTCCCGCTCACCATCT	59.995	21	100	100	GTCTGATAGGCGGCGTCAAA	60.46	20	100	100	131	168	298
CPSSR_261|CAA	ACAAATTCCCGCTCACCATCT	59.995	21	100	100	TCACACAGAAATCGCTCGCA	60.319	20	100	100	196	168	363	ACAAATTCCCGCTCACCATCT	59.995	21	100	100	AATCGCTCGCAACACATGTC	59.556	20	100	100	187	168	354	ACAAATTCCCGCTCACCATCT	59.995	21	100	100	GTCTGATAGGCGGCGTCAAA	60.46	20	100	100	131	168	298
CPSSR_262|CAA	ACAAATTCCCGCTCACCATCT	59.995	21	100	100	TCACACAGAAATCGCTCGCA	60.319	20	100	100	196	168	363	ACAAATTCCCGCTCACCATCT	59.995	21	100	100	AATCGCTCGCAACACATGTC	59.556	20	100	100	187	168	354	ACAAATTCCCGCTCACCATCT	59.995	21	100	100	GTCTGATAGGCGGCGTCAAA	60.46	20	100	100	131	168	298
CPSSR_263|CAA	ACAAATTCCCGCTCACCATCT	59.995	21	100	100	TCACACAGAAATCGCTCGCA	60.319	20	100	100	196	168	363	ACAAATTCCCGCTCACCATCT	59.995	21	100	100	AATCGCTCGCAACACATGTC	59.556	20	100	100	187	168	354	ACAAATTCCCGCTCACCATCT	59.995	21	100	100	GTCTGATAGGCGGCGTCAAA	60.46	20	100	100	131	168	298
CPSSR_264|CAA	ACAAATTCCCGCTCACCATCT	59.995	21	100	100	TCACACAGAAATCGCTCGCA	60.319	20	100	100	196	168	363	ACAAATTCCCGCTCACCATCT	59.995	21	100	100	AATCGCTCGCAACACATGTC	59.556	20	100	100	187	168	354	ACAAATTCCCGCTCACCATCT	59.995	21	100	100	GTCTGATAGGCGGCGTCAAA	60.46	20	100	100	131	168	298
CPSSR_265|CAA	AAAGTGAGCAGCAACAGCAG	59.333	20	100	100	GCTCACATTTTCAGAGTGTTGCT	59.996	23	95.33	93.48	104	135	238	AAAGTGAGCAGCAACAGCAG	59.333	20	100	100	AGCTCACATTTTCAGAGTGTTGC	59.996	23	95.55	96.74	105	135	239	AAAGTGAGCAGCAACAGCAG	59.333	20	100	100	GCTCACATTTTCAGAGTGTTGC	58.697	22	95.27	96.59	104	135	238
CPSSR_266|CAA	TTTCCCACCTCCTTCCTCCA	60.104	20	100	100	GGAACGTGAAAGATGCTGTCT	58.582	21	100	100	167	131	297	ACCTCACTTTCCCACCTCCT	60.104	20	100	100	GGAACGTGAAAGATGCTGTCT	58.582	21	100	100	174	124	297	TTCCCACCTCCTTCCTCCAT	59.879	20	100	100	GGAACGTGAAAGATGCTGTCT	58.582	21	100	100	166	132	297
CPSSR_267|CAA	CGCTTCACTACGCCACAATC	59.63	20	100	100	GTTCCCAAGGCAAAGCGAAG	60.039	20	100	100	179	51	229	CGCTTCACTACGCCACAATC	59.63	20	100	100	TTCCCAAGGCAAAGCGAAGA	60.179	20	100	100	178	51	228	CGCTTCACTACGCCACAATC	59.63	20	100	100	GACACGTTCCCAAGGCAAAG	59.689	20	100	100	184	51	234
CPSSR_268|CAA	CGCTTCACTACGCCACAATC	59.63	20	100	100	GTTCCCAAGGCAAAGCGAAG	60.039	20	100	100	179	51	229	CGCTTCACTACGCCACAATC	59.63	20	100	100	TTCCCAAGGCAAAGCGAAGA	60.179	20	100	100	178	51	228	CGCTTCACTACGCCACAATC	59.63	20	100	100	GACACGTTCCCAAGGCAAAG	59.689	20	100	100	184	51	234
CPSSR_269|CAA	CGCTTCACTACGCCACAATC	59.63	20	100	100	GTTCCCAAGGCAAAGCGAAG	60.039	20	100	100	179	51	229	CGCTTCACTACGCCACAATC	59.63	20	100	100	TTCCCAAGGCAAAGCGAAGA	60.179	20	100	100	178	51	228	CGCTTCACTACGCCACAATC	59.63	20	100	100	GACACGTTCCCAAGGCAAAG	59.689	20	100	100	184	51	234
CPSSR_270|CAA	CGCTTCACTACGCCACAATC	59.63	20	100	100	GTTCCCAAGGCAAAGCGAAG	60.039	20	100	100	179	51	229	CGCTTCACTACGCCACAATC	59.63	20	100	100	TTCCCAAGGCAAAGCGAAGA	60.179	20	100	100	178	51	228	CGCTTCACTACGCCACAATC	59.63	20	100	100	GACACGTTCCCAAGGCAAAG	59.689	20	100	100	184	51	234
CPSSR_271|CAA	CGCTTCACTACGCCACAATC	59.63	20	100	100	GTTCCCAAGGCAAAGCGAAG	60.039	20	100	100	179	51	229	CGCTTCACTACGCCACAATC	59.63	20	100	100	TTCCCAAGGCAAAGCGAAGA	60.179	20	100	100	178	51	228	CGCTTCACTACGCCACAATC	59.63	20	100	100	GACACGTTCCCAAGGCAAAG	59.689	20	100	100	184	51	234
CPSSR_272|CAA	CGCTTCACTACGCCACAATC	59.63	20	100	100	GTTCCCAAGGCAAAGCGAAG	60.039	20	100	100	179	51	229	CGCTTCACTACGCCACAATC	59.63	20	100	100	TTCCCAAGGCAAAGCGAAGA	60.179	20	100	100	178	51	228	CGCTTCACTACGCCACAATC	59.63	20	100	100	GACACGTTCCCAAGGCAAAG	59.689	20	100	100	184	51	234
CPSSR_273|CAA	CGCTTCACTACGCCACAATC	59.63	20	100	100	GTTCCCAAGGCAAAGCGAAG	60.039	20	100	100	179	51	229	CGCTTCACTACGCCACAATC	59.63	20	100	100	TTCCCAAGGCAAAGCGAAGA	60.179	20	100	100	178	51	228	CGCTTCACTACGCCACAATC	59.63	20	100	100	GACACGTTCCCAAGGCAAAG	59.689	20	100	100	184	51	234
CPSSR_274|CAA	CGCTTCACTACGCCACAATC	59.63	20	100	100	GTTCCCAAGGCAAAGCGAAG	60.039	20	100	100	179	51	229	CGCTTCACTACGCCACAATC	59.63	20	100	100	TTCCCAAGGCAAAGCGAAGA	60.179	20	100	100	178	51	228	CGCTTCACTACGCCACAATC	59.63	20	100	100	GACACGTTCCCAAGGCAAAG	59.689	20	100	100	184	51	234
CPSSR_275|CAA	CGCTTCACTACGCCACAATC	59.63	20	100	100	GTTCCCAAGGCAAAGCGAAG	60.039	20	100	100	179	51	229	CGCTTCACTACGCCACAATC	59.63	20	100	100	TTCCCAAGGCAAAGCGAAGA	60.179	20	100	100	178	51	228	CGCTTCACTACGCCACAATC	59.63	20	100	100	GACACGTTCCCAAGGCAAAG	59.689	20	100	100	184	51	234
CPSSR_276|CAA	CGCTTCACTACGCCACAATC	59.63	20	100	100	GTTCCCAAGGCAAAGCGAAG	60.039	20	100	100	179	51	229	CGCTTCACTACGCCACAATC	59.63	20	100	100	TTCCCAAGGCAAAGCGAAGA	60.179	20	100	100	178	51	228	CGCTTCACTACGCCACAATC	59.63	20	100	100	GACACGTTCCCAAGGCAAAG	59.689	20	100	100	184	51	234
CPSSR_277|CAA	TGCGACCACAACAACTACCC	60.533	20	100	100	GGAAATTGTTCCGGCGATGG	59.899	20	100	100	121	93	213	TGCGACCACAACAACTACCC	60.533	20	100	100	CGGAGATCGGAGCATGTTGA	59.897	20	100	100	101	93	193	TGCGACCACAACAACTACCC	60.533	20	100	100	CCAACGAGACTCCCACCATC	60.108	20	100	100	192	93	284
CPSSR_278|CAA	TGCGACCACAACAACTACCC	60.533	20	100	100	GGAAATTGTTCCGGCGATGG	59.899	20	100	100	121	93	213	TGCGACCACAACAACTACCC	60.533	20	100	100	CGGAGATCGGAGCATGTTGA	59.897	20	100	100	101	93	193	TGCGACCACAACAACTACCC	60.533	20	100	100	CCAACGAGACTCCCACCATC	60.108	20	100	100	192	93	284
CPSSR_279|CAA	CGCAAAGCAGAAAGGACACG	60.385	20	100	100	GGCCGGAATCGTAACTGTCT	59.825	20	100	100	104	147	250	CGCAAAGCAGAAAGGACACG	60.385	20	100	100	GCGAAATTCAACGGCGGAAT	60.179	20	100	100	187	147	333	CGCAAACGCAAAGCAGAAAG	59.5	20	100	100	GGCCGGAATCGTAACTGTCT	59.825	20	100	100	110	141	250
CPSSR_280|CAA	CGCAAAGCAGAAAGGACACG	60.385	20	100	100	GGCCGGAATCGTAACTGTCT	59.825	20	100	100	104	147	250	CGCAAAGCAGAAAGGACACG	60.385	20	100	100	GCGAAATTCAACGGCGGAAT	60.179	20	100	100	187	147	333	CGCAAACGCAAAGCAGAAAG	59.5	20	100	100	GGCCGGAATCGTAACTGTCT	59.825	20	100	100	110	141	250
CPSSR_281|CAA	CGCAAAGCAGAAAGGACACG	60.385	20	100	100	GGCCGGAATCGTAACTGTCT	59.825	20	100	100	104	147	250	CGCAAAGCAGAAAGGACACG	60.385	20	100	100	GCGAAATTCAACGGCGGAAT	60.179	20	100	100	187	147	333	CGCAAACGCAAAGCAGAAAG	59.5	20	100	100	GGCCGGAATCGTAACTGTCT	59.825	20	100	100	110	141	250
CPSSR_282|CAA	CGCAAAGCAGAAAGGACACG	60.385	20	100	100	GGCCGGAATCGTAACTGTCT	59.825	20	100	100	104	147	250	CGCAAAGCAGAAAGGACACG	60.385	20	100	100	GCGAAATTCAACGGCGGAAT	60.179	20	100	100	187	147	333	CGCAAACGCAAAGCAGAAAG	59.5	20	100	100	GGCCGGAATCGTAACTGTCT	59.825	20	100	100	110	141	250
CPSSR_283|CAA	CGCAAAGCAGAAAGGACACG	60.385	20	100	100	GGCCGGAATCGTAACTGTCT	59.825	20	100	100	104	147	250	CGCAAAGCAGAAAGGACACG	60.385	20	100	100	GCGAAATTCAACGGCGGAAT	60.179	20	100	100	187	147	333	CGCAAACGCAAAGCAGAAAG	59.5	20	100	100	GGCCGGAATCGTAACTGTCT	59.825	20	100	100	110	141	250
CPSSR_284|CAA	CGCAAAGCAGAAAGGACACG	60.385	20	100	100	GGCCGGAATCGTAACTGTCT	59.825	20	100	100	104	147	250	CGCAAAGCAGAAAGGACACG	60.385	20	100	100	GCGAAATTCAACGGCGGAAT	60.179	20	100	100	187	147	333	CGCAAACGCAAAGCAGAAAG	59.5	20	100	100	GGCCGGAATCGTAACTGTCT	59.825	20	100	100	110	141	250
CPSSR_285|CAA	GCAGTTGCTCCTCTTGTTGC	60.04	20	100	100	TTGGCCCATGTCTTGTTCCA	59.813	20	100	100	195	84	278	GCAGTTGCTCCTCTTGTTGC	60.04	20	100	100	GCTTGGCCCATGTCTTGTTC	59.755	20	100	100	197	84	280	GACAATGGAGCAGTGCGTTC	59.833	20	100	100	TTGGCCCATGTCTTGTTCCA	59.813	20	100	100	150	129	278
CPSSR_286|CAA	GCAGTTGCTCCTCTTGTTGC	60.04	20	100	100	TTGGCCCATGTCTTGTTCCA	59.813	20	100	100	195	84	278	GCAGTTGCTCCTCTTGTTGC	60.04	20	100	100	GCTTGGCCCATGTCTTGTTC	59.755	20	100	100	197	84	280	GACAATGGAGCAGTGCGTTC	59.833	20	100	100	TTGGCCCATGTCTTGTTCCA	59.813	20	100	100	150	129	278
CPSSR_287|CAA	CCAACATCACCATGGCCCAT	60.688	20	100	98.75	TGCATGCCCATTCCCATCAT	60.105	20	100	100	142	99	240	CCAACATCACCATGGCCCAT	60.688	20	100	98.75	TTGCATGCCCATTCCCATCA	60.325	20	100	100	143	99	241	ACATCACCATGGCCCATACA	59.074	20	100	95	TGCATGCCCATTCCCATCAT	60.105	20	100	100	139	102	240
CPSSR_288|CAC	CGCCACCACCTGTTTACTCA	60.25	20	100	100	TGATGATGGTGGTGGTGGTG	59.962	20	100	100	185	11	195	CGCCACCACCTGTTTACTCA	60.25	20	100	100	GTGATGATGGTGGTGGTGGT	59.962	20	100	100	186	11	196	CGCCACCACCTGTTTACTCA	60.25	20	100	100	TGATGGTGGTGGTGGTGAAG	59.89	20	100	100	182	11	192
CPSSR_289|CAC	CTCAACCAACCCCATCACCA	59.888	20	100	100	AGCTGGTGGTGGATGTTCAC	60.251	20	95	100	200	113	312	TCAACCAACCCCATCACCAC	60.179	20	100	100	AGCTGGTGGTGGATGTTCAC	60.251	20	95	100	199	114	312	GCCTCCACCATCTCCATCAC	60.179	20	100	100	AGCTGGTGGTGGATGTTCAC	60.251	20	95	100	157	156	312
CPSSR_290|CAC	GCAGTGGACGTCTCCCAAAA	60.534	20	100	100	TCTCGTGCGAACGAACAGAT	59.76	20	99	100	134	130	263	GCAGTGGACGTCTCCCAAAA	60.534	20	100	100	CTCTCGTGCGAACGAACAGA	60.386	20	99	100	135	130	264	GCAGTGGACGTCTCCCAAAA	60.534	20	100	100	ATAGCTCTCGTGCGAACGAA	59.549	20	100	100	139	130	268
CPSSR_291|CAC	GCAGTGGACGTCTCCCAAAA	60.534	20	100	100	TCTCGTGCGAACGAACAGAT	59.76	20	99	100	134	130	263	GCAGTGGACGTCTCCCAAAA	60.534	20	100	100	CTCTCGTGCGAACGAACAGA	60.386	20	99	100	135	130	264	GCAGTGGACGTCTCCCAAAA	60.534	20	100	100	ATAGCTCTCGTGCGAACGAA	59.549	20	100	100	139	130	268
CPSSR_292|CAC	GCTAACTCTGACGGCGAAGA	59.829	20	100	100	GGACGTTGTTTCGGGGTAGT	59.966	20	100	100	174	95	268	GCTAACTCTGACGGCGAAGA	59.829	20	100	100	GCAGAAGGACGTTGTTTCGG	59.765	20	100	100	180	95	274	CTAACGCCATCTCGCCGTAA	60.249	20	100	100	CGTAAGGACGGTGAGAGTGG	59.829	20	95	100	126	66	191
CPSSR_293|CAC	GCAGCTTCAGCAAAGGTTTGA	59.932	21	100	100	AGCAAGAAGAGAGAGAAAGGC	57.667	21	100	100	197	43	239	GAAACACAGCGTCATTGGTGA	59.398	21	100	100	CGCAAAGCAAAAGCAAAACA	57.197	20	100	96	197	92	288	AGAAACACAGCGTCATTGGTG	59.396	21	100	100	CGCAAAGCAAAAGCAAAACA	57.197	20	100	96	198	91	288
CPSSR_294|CAC	AAGCAAATCAACAGGCTGCT	58.665	20	N/A	N/A	GGCTTTGCTGTGGTTGTTGA	59.541	20	100	100	200	46	245	ACATTCAAAATGGCGTCGTCA	59.123	21	100	100	GTTTGTGGCGGAGGGTTTTG	60.249	20	100	100	101	178	278	ACATTCAAAATGGCGTCGTCA	59.123	21	100	100	TAGAGAGAAGCGGTGGTGGT	60.252	20	100	100	168	178	345
CPSSR_295|CAC	TACTAGGAAGGACCCGCGAA	60.034	20	100	100	CCGGCATCCCTAGTCCTTTT	59.453	20	100	96	147	105	251	GTAGGACGGCCACCAAAGAG	60.391	20	100	100	AGGCATGAGCAGTTGCATGA	60.323	20	98.88	98	193	175	367	TAGGAAGGACCCGCGAAAAG	59.752	20	100	100	CCGGCATCCCTAGTCCTTTT	59.453	20	100	96	144	108	251
CPSSR_296|CAC	TACTAGGAAGGACCCGCGAA	60.034	20	100	100	CCGGCATCCCTAGTCCTTTT	59.453	20	100	96	147	105	251	GTAGGACGGCCACCAAAGAG	60.391	20	100	100	AGGCATGAGCAGTTGCATGA	60.323	20	98.88	98	193	175	367	TAGGAAGGACCCGCGAAAAG	59.752	20	100	100	CCGGCATCCCTAGTCCTTTT	59.453	20	100	96	144	108	251
CPSSR_297|CAC	GCACCACCACCAAAATCACC	59.967	20	100	96.25	CGTTGTGTTGAGCGTGTGAG	60.043	20	100	100	101	39	139	GGCACCACCACCAAAATCAC	59.967	20	100	95	CGTTGTGTTGAGCGTGTGAG	60.043	20	100	100	102	38	139	ACTCCTCAGACTCCGACTCC	60.035	20	100	100	CGTTGTGTTGAGCGTGTGAG	60.043	20	100	100	130	10	139
CPSSR_298|CAG	CAAGGTAGCGTGTTGTTGGC	60.04	20	100	100	GCGAAAGGAACAGCGTTGAG	60.111	20	100	100	180	142	321	CAAGGTAGCGTGTTGTTGGC	60.04	20	100	100	GAGCGAAAGGAACAGCGTTG	60.111	20	100	100	182	142	323	GCAAGGTAGCGTGTTGTTGG	60.04	20	100	100	GCGAAAGGAACAGCGTTGAG	60.111	20	100	100	181	141	321
CPSSR_299|CAG	CGCGGAGACACAGATATGCT	59.969	20	100	100	ACTTCCAGCACACCCCAATT	59.812	20	100	100	180	125	304	GCAACAGAGCAGCAGTTCAC	60.041	20	100	100	ACTTCCAGCACACCCCAATT	59.812	20	100	100	124	181	304	TTGTTATCCCGCGGAGACAC	60.109	20	100	100	ACTTCCAGCACACCCCAATT	59.812	20	100	100	189	116	304
CPSSR_300|CAG	CGCGGAGACACAGATATGCT	59.969	20	100	100	ACTTCCAGCACACCCCAATT	59.812	20	100	100	180	125	304	GCAACAGAGCAGCAGTTCAC	60.041	20	100	100	ACTTCCAGCACACCCCAATT	59.812	20	100	100	124	181	304	TTGTTATCCCGCGGAGACAC	60.109	20	100	100	ACTTCCAGCACACCCCAATT	59.812	20	100	100	189	116	304
CPSSR_301|CAG	CTGTGGCACCTGAAAATGGC	60.038	20	100	100	GACTGCTGCTCCTCCAAGAG	60.108	20	100	100	155	131	285	GCTGTGGCACCTGAAAATGG	60.038	20	100	100	GACTGCTGCTCCTCCAAGAG	60.108	20	100	100	156	130	285	CTGTGGCACCTGAAAATGGC	60.038	20	100	100	GCGGGAGGAATAATGCTGGA	59.891	20	99	100	120	131	250
CPSSR_302|CAG	CTGTGGCACCTGAAAATGGC	60.038	20	100	100	GACTGCTGCTCCTCCAAGAG	60.108	20	100	100	155	131	285	GCTGTGGCACCTGAAAATGG	60.038	20	100	100	GACTGCTGCTCCTCCAAGAG	60.108	20	100	100	156	130	285	CTGTGGCACCTGAAAATGGC	60.038	20	100	100	GCGGGAGGAATAATGCTGGA	59.891	20	99	100	120	131	250
CPSSR_303|CAG	AGACTCACAGCAGCAGCAAT	59.964	20	100	100	AAAGGCAGGGATCGAGTTCG	60.108	20	100	100	183	161	343	AGACTCACAGCAGCAGCAAT	59.964	20	100	100	CGAAAGGCAGGGATCGAGTT	60.108	20	100	100	185	161	345	AGACTCACAGCAGCAGCAAT	59.964	20	100	100	TTCGAAAGGCAGGGATCGAG	59.824	20	100	100	187	161	347
CPSSR_304|CAG	AGGCGAAAAGAGCTAAGCGT	60.037	20	98.33	100	AGACGCAGCACTCTTCTTCG	60.388	20	100	100	152	87	238	CGACGACGAGAACAGGAGAG	59.904	20	100	100	AGACGCAGCACTCTTCTTCG	60.388	20	100	100	118	121	238	TCAACCAAGCAAGCAAAGGC	59.895	20	100	100	AGACGCAGCACTCTTCTTCG	60.388	20	100	100	168	71	238
CPSSR_305|CAG	GTCATGCTACTCCCCTGCTC	59.894	20	100	100	CATCTCCACTCAAGCAGGCA	60.036	20	100	100	137	121	257	CATGCTACTCCCCTGCTCAG	59.894	20	100	100	CATCTCCACTCAAGCAGGCA	60.036	20	100	100	135	123	257	GAGGACTGCGAAGAACGAGT	59.759	20	97	100	CATCTCCACTCAAGCAGGCA	60.036	20	100	100	187	71	257
CPSSR_306|CAGA	CCCCACACAACTGGAGGTAA	59.231	20	100	100	TTCTGCTGGTCCTGTAGTGC	59.678	20	100	100	178	96	273	CCCCACACAACTGGAGGTAA	59.231	20	100	100	CTGCTGGTCCTGTAGTGCTG	60.391	20	100	100	176	96	271	CCCCACACAACTGGAGGTAA	59.231	20	100	100	TCTGCTGGTCCTGTAGTGCT	60.543	20	100	100	177	96	272
CPSSR_307|CAT	TTCTTGTTCCCCGTCGGATG	60.037	20	100	100	TCTGGCGTTCGAGACTGTTC	60.039	20	100	100	174	154	327	TTCTTGTTCCCCGTCGGATG	60.037	20	100	100	TGGCGTTCGAGACTGTTCAA	59.897	20	100	100	172	154	325	TTCTTGTTCCCCGTCGGATG	60.037	20	100	100	CATCTGGCGTTCGAGACTGT	60.109	20	100	100	176	154	329
CPSSR_308|CAT	GGCCGTACCAAGAACATCGA	60.109	20	95	100	CAGCAAACCAGCCTCTTCCT	60.251	20	100	96.67	132	104	235	GGCCGTACCAAGAACATCGA	60.109	20	95	100	TGCACAGCAACAGCATGAAG	59.687	20	100	100	167	104	270	GGCCGTACCAAGAACATCGA	60.109	20	95	100	CTGCACAGCAACAGCATGAA	59.687	20	100	100	168	104	271
CPSSR_309|CAT	TTCCACCTCTGACCCATCCT	59.881	20	100	100	CTGAGAGTGGACGACGTCAG	59.833	20	100	100	143	102	244	TTCCACCTCTGACCCATCCT	59.881	20	100	100	GACGACGTCAGGGGAATGAA	59.754	20	100	100	134	102	235	TTCCACCTCTGACCCATCCT	59.881	20	100	100	TCTGAGAGTGGACGACGTCA	60.25	20	100	100	144	102	245
CPSSR_310|CAT	ACCTCACTTCACTGAACCATCA	59.294	22	100	100	GCCCTACGCCTTTAGACCAT	59.531	20	100	100	171	110	280	AGAACCTCACTTCACTGAACCA	59.228	22	100	100	GCCCTACGCCTTTAGACCAT	59.531	20	100	100	174	107	280	CAGAACCTCACTTCACTGAACC	58.866	22	100	100	GCCCTACGCCTTTAGACCAT	59.531	20	100	100	175	106	280
CPSSR_311|CAT	ACCTCACTTCACTGAACCATCA	59.294	22	100	100	GCCCTACGCCTTTAGACCAT	59.531	20	100	100	171	110	280	AGAACCTCACTTCACTGAACCA	59.228	22	100	100	GCCCTACGCCTTTAGACCAT	59.531	20	100	100	174	107	280	CAGAACCTCACTTCACTGAACC	58.866	22	100	100	GCCCTACGCCTTTAGACCAT	59.531	20	100	100	175	106	280
CPSSR_312|CAT	TCACCCATCACAAACCATCTCA	59.625	22	100	100	CCCAGAGGTCATAGGTCAGC	59.244	20	100	100	113	178	290	CACCCATCACAAACCATCTCAC	59.511	22	100	100	CCCAGAGGTCATAGGTCAGC	59.244	20	100	100	112	179	290	TCACCCATCACAAACCATCTCA	59.625	22	100	100	CCAGAGGTCATAGGTCAGCAC	59.862	21	100	100	112	178	289
CPSSR_313|CAT	TCACCCATCACAAACCATCTCA	59.625	22	100	100	CCCAGAGGTCATAGGTCAGC	59.244	20	100	100	113	178	290	CACCCATCACAAACCATCTCAC	59.511	22	100	100	CCCAGAGGTCATAGGTCAGC	59.244	20	100	100	112	179	290	TCACCCATCACAAACCATCTCA	59.625	22	100	100	CCAGAGGTCATAGGTCAGCAC	59.862	21	100	100	112	178	289
CPSSR_314|CAT	TCACCCATCACAAACCATCTCA	59.625	22	100	100	CCCAGAGGTCATAGGTCAGC	59.244	20	100	100	113	178	290	CACCCATCACAAACCATCTCAC	59.511	22	100	100	CCCAGAGGTCATAGGTCAGC	59.244	20	100	100	112	179	290	TCACCCATCACAAACCATCTCA	59.625	22	100	100	CCAGAGGTCATAGGTCAGCAC	59.862	21	100	100	112	178	289
CPSSR_315|CAT	GCCTTCATTTGAGCAGCCAT	59.178	20	100	100	CAAATGAGGGTCCCGCCTAA	59.745	20	97.5	100	137	106	242	CCAAATCCCACCACTAGCAGT	59.995	21	100	100	CAAATGAGGGTCCCGCCTAA	59.745	20	97.5	100	171	72	242	GCCTTCATTTGAGCAGCCAT	59.178	20	100	100	AAATGAGGGTCCCGCCTAAG	59.453	20	100	100	136	106	241
CPSSR_316|CCA	TCCATCGAACACATGGCGAA	60.037	20	100	100	GGTTTCATGCCGGGTACTCT	59.748	20	100	100	192	125	316	CCATCGAACACATGGCGAAC	59.903	20	100	100	GGTTTCATGCCGGGTACTCT	59.748	20	100	100	191	126	316	TCCATCGAACACATGGCGAA	60.037	20	100	100	GGGTTTCATGCCGGGTACTC	60.747	20	100	100	193	125	317
CPSSR_317|CCA	TCCATCGAACACATGGCGAA	60.037	20	100	100	GGTTTCATGCCGGGTACTCT	59.748	20	100	100	192	125	316	CCATCGAACACATGGCGAAC	59.903	20	100	100	GGTTTCATGCCGGGTACTCT	59.748	20	100	100	191	126	316	TCCATCGAACACATGGCGAA	60.037	20	100	100	GGGTTTCATGCCGGGTACTC	60.747	20	100	100	193	125	317
CPSSR_318|CCA	CACCACCTCCACCAGTGTAC	59.965	20	97.5	100	TGGTGGTGGTGGAGAGTACA	60.105	20	100	100	155	111	265	CCTTCACCACCTCCACCATC	60.035	20	100	90	TGGTGGTGGTGGAGAGTACA	60.105	20	100	100	117	149	265	ACCACCTCCACCAGTGTACT	60.105	20	97.5	100	TGGTGGTGGTGGAGAGTACA	60.105	20	100	100	154	112	265
CPSSR_319|CCA	CTCTCTCCTCCGCACTCTCT	60.107	20	100	99	AAGTGCTCGCAAAGTGTTCG	59.695	20	100	100	164	123	286	CTCTCTCTCCTCCGCACTCT	60.107	20	100	97	AAGTGCTCGCAAAGTGTTCG	59.695	20	100	100	166	121	286	TCTCTCCTCCGCACTCTCTC	60.107	20	100	100	AAGTGCTCGCAAAGTGTTCG	59.695	20	100	100	163	124	286
CPSSR_320|CCA	CAACTGCATCCGCCACAAAA	59.968	20	100	100	AAAAGCAGGCCGGATACTCC	60.107	20	100	100	156	136	291	AACTGCATCCGCCACAAAAC	59.968	20	100	100	AAAAGCAGGCCGGATACTCC	60.107	20	100	100	155	137	291	CAACTGCATCCGCCACAAAA	59.968	20	100	100	GGCGCGTGTTGAAGATGATG	60.248	20	100	100	106	136	241
CPSSR_321|CCA	CAACTGCATCCGCCACAAAA	59.968	20	100	100	AAAAGCAGGCCGGATACTCC	60.107	20	100	100	156	136	291	AACTGCATCCGCCACAAAAC	59.968	20	100	100	AAAAGCAGGCCGGATACTCC	60.107	20	100	100	155	137	291	CAACTGCATCCGCCACAAAA	59.968	20	100	100	GGCGCGTGTTGAAGATGATG	60.248	20	100	100	106	136	241
CPSSR_322|CCA	ACTCTCCCTCCACCCATCTC	60.032	20	100	100	GCGGGCTTCTTCAAGTGTGA	60.885	20	100	100	184	102	285	ACTCTCCCTCCACCCATCTC	60.032	20	100	100	GAGTGTGCGGGCTTCTTCAA	60.885	20	100	100	190	102	291	ACTCTCCCTCCACCCATCTC	60.032	20	100	100	AGTGTGCGGGCTTCTTCAAG	60.886	20	100	100	189	102	290
CPSSR_323|CCA	GTACAGGGTTCTGCATCGGT	59.751	20	100	100	TGTGTTTCCGTTGGGGTTGA	60.034	20	100	97	170	90	259	GTACAGGGTTCTGCATCGGT	59.751	20	100	100	GTGGTGGTGTGTTTCCGTTG	59.9	20	97	100	177	90	266	GTACAGGGTTCTGCATCGGT	59.751	20	100	100	GTGTGTTTCCGTTGGGGTTG	59.898	20	100	94	171	90	260
CPSSR_324|CCA	CCCAATAGTCCCACCACCAC	60.034	20	100	100	GCAGCTGATCCTTCTTCGGT	60.108	20	99	100	195	151	345	CCCAATAGTCCCACCACCAC	60.034	20	100	100	GAGTTCCTTGGCAGTGGTGA	59.891	20	100	100	114	151	264	CCCAATAGTCCCACCACCAC	60.034	20	100	100	CTGAGTTCCTTGGCAGTGGT	59.891	20	100	100	116	151	266
CPSSR_325|CCA	ACCCAAAAGTCCGCCATGTC	60.894	20	100	93.33	GGAGCAATGAGGCTTGAGGA	59.746	20	100	100	180	129	308	GACCCAAAAGTCCGCCATGT	60.894	20	100	95	GGAGCAATGAGGCTTGAGGA	59.746	20	100	100	181	128	308	GCACAGTTAGCGACCCAAAA	59.051	20	100	100	GGAGCAATGAGGCTTGAGGA	59.746	20	100	100	192	117	308
CPSSR_326|CCA	CGCCCAAATCGCACAGTTAG	59.903	20	100	100	GGAGCATGAGTGACGGAGAG	59.898	20	N/A	N/A	176	107	282	GCCCAAATCGCACAGTTAGC	60.179	20	100	100	GGAGCATGAGTGACGGAGAG	59.898	20	N/A	N/A	175	108	282	CGCCCAAATCGCACAGTTAG	59.903	20	100	100	AGCATGAGTGACGGAGAGTG	59.47	20	N/A	N/A	174	107	280
CPSSR_327|CCA	ACTTTTGTGCTGCTGATCTGC	59.731	21	100	100	GGGTACAGGGAGTGTTGTCG	60.038	20	100	100	113	100	212	ACTTTTGTGCTGCTGATCTGC	59.731	21	100	100	ATGACTCGTGGGTACAGGGA	59.959	20	100	100	122	100	221	ACTTTTGTGCTGCTGATCTGC	59.731	21	100	100	GGGAGTGTTGTCGTAGCCAT	59.751	20	100	100	106	100	205
CPSSR_328|CCAA	GCACCTCGATAGTGAAACCC	58.347	20	100	97	GGTCCAATGGAGCGGTGATT	60.394	20	100	100	134	181	314	GGCACCTCGATAGTGAAACC	58.347	20	100	96	GGTCCAATGGAGCGGTGATT	60.394	20	100	100	135	180	314	GGCACCTCGATAGTGAAACCC	60.743	21	100	96.19	GGTCCAATGGAGCGGTGATT	60.394	20	100	100	135	180	314
CPSSR_329|CCG	CATGACTTCCGACTCACCCA	59.392	20	100	100	CAGTCGCAGGGGTGGATATC	59.966	20	99	100	119	163	281	CCACCATGACTTCCGACTCA	59.392	20	100	100	CAGTCGCAGGGGTGGATATC	59.966	20	99	100	123	159	281	ACCATGACTTCCGACTCACC	59.391	20	100	100	CAGTCGCAGGGGTGGATATC	59.966	20	99	100	121	161	281
CPSSR_330|CCG	CGACAACTCCCCATCCTTCC	60.108	20	100	100	ACGTGTTATGCGCCGAGTAA	60.109	20	100	100	122	179	300	CCGACAACTCCCCATCCTTC	60.108	20	100	100	ACGTGTTATGCGCCGAGTAA	60.109	20	100	100	123	178	300	CACTCCGACAACTCCCCATC	60.108	20	100	100	ACGTGTTATGCGCCGAGTAA	60.109	20	100	100	127	174	300
CPSSR_331|CCG	CCTCATGCTTCAACCCCACT	59.961	20	100	100	TGTGGTGGTGGAAGATGACG	59.965	20	100	100	189	97	285	CCTCATGCTTCAACCCCACT	59.961	20	100	100	GTGGTGGTGGAAGATGACGT	59.965	20	100	100	188	97	284	CCTCATGCTTCAACCCCACT	59.961	20	100	100	AGGCACGTTGTGAGGTTTGA	60.107	20	100	100	103	97	199
CPSSR_332|CCG	ATCGGAACCACCACAACCTC	59.964	20	100	95	GGCCATTGTCGTTCTGGAGA	60.036	20	100	100	173	145	317	ATCGGAACCACCACAACCTC	59.964	20	100	95	GTGCTGCGTCCCAGAAATTG	60.11	20	100	100	144	145	288	ACAACCACCTCAACCGGATC	59.964	20	100	100	GTGCTGCGTCCCAGAAATTG	60.11	20	100	100	174	115	288
CPSSR_333|CCG	ACGGTCTCGATCACTCCTCA	60.035	20	100	100	GCGGTTAAGTCCAACTCGGT	60.32	20	100	100	160	71	230	TCCCACCACAAATCGCTCAA	59.89	20	96	100	GCTTGTGAGGTCGAGGAGTG	60.389	20	100	100	143	23	165	ACGGTCTCGATCACTCCTCA	60.035	20	100	100	GTCGAGATCGTGGAGTTGGT	59.473	20	100	100	116	71	186
CPSSR_334|CCG	CTTCGCATCTCGCCAAAACC	60.179	20	100	100	CCCTCTCATGTCCAGTTGCA	59.674	20	100	100	189	108	296	CGCCAAAACCCTAGCTTCCT	60.323	20	100	100	CGAGCTCAGCTTGGATCTCC	60.249	20	100	100	200	118	317	TCTCTTCGCATCTCGCCAAA	59.754	20	100	100	CCCTCTCATGTCCAGTTGCA	59.674	20	100	100	192	105	296
CPSSR_335|CCT	CACATCACTCTCACTCCCCTT	59.095	21	98.03	80.95	CGCGTTGTCGTTGAGTCTTT	59.425	20	100	100	184	81	264	ACCCGCCATAAAACTCCTAACT	59.425	22	100	100	TTGTGGGTCGGAGTTGAGTG	59.894	20	100	100	190	126	315	ACCCGCCATAAAACTCCTAACT	59.425	22	100	100	TAGTCCTTGTGGGTCGGAGT	59.886	20	100	100	196	126	321
CPSSR_336|CCT	GCATCTATCACACCCGCCTT	60.179	20	100	90	TTGGGTTCGCGTAATTGCAC	59.761	20	100	100	143	169	311	CACCCGCCTTCATATGTCCA	59.82	20	95	100	TTGGGTTCGCGTAATTGCAC	59.761	20	100	100	133	179	311	ACCCGCCTTCATATGTCCAC	59.82	20	95	100	TTGGGTTCGCGTAATTGCAC	59.761	20	100	100	132	180	311
CPSSR_337|CCT	GCATCTATCACACCCGCCTT	60.179	20	100	90	TTGGGTTCGCGTAATTGCAC	59.761	20	100	100	143	169	311	CACCCGCCTTCATATGTCCA	59.82	20	95	100	TTGGGTTCGCGTAATTGCAC	59.761	20	100	100	133	179	311	ACCCGCCTTCATATGTCCAC	59.82	20	95	100	TTGGGTTCGCGTAATTGCAC	59.761	20	100	100	132	180	311
CPSSR_338|CCT	GTGACAAAGCAGCCAAACGT	59.899	20	100	100	AAGGCCTGCTGTTGATGTCA	59.889	20	100	100	199	148	346	GTGACAAAGCAGCCAAACGT	59.899	20	100	100	TGTTGATGTCAGTGGTGGCA	59.818	20	100	100	190	148	337	TCAGGTGACAAAGCAGCCAA	60.107	20	100	100	TGTTGATGTCAGTGGTGGCA	59.818	20	100	100	194	144	337
CPSSR_339|CCT	CTCATGGGGCTCAACATGGT	60.034	20	100	100	GATGGGGCCTAGTGGGATTG	59.889	20	100	100	130	128	257	ACTCATGGGGCTCAACATGG	60.034	20	100	100	GATGGGGCCTAGTGGGATTG	59.889	20	100	100	131	127	257	TCATGGGGCTCAACATGGTC	60.034	20	100	100	GATGGGGCCTAGTGGGATTG	59.889	20	100	100	129	129	257
CPSSR_340|CCT	GATTTCCGCCGGTCCAGTAA	60.108	20	100	100	CTGCTGCGGTATCGTCTTCT	59.899	20	100	100	180	147	326	TCGAGCATTTGCCAGTCGAT	60.108	20	100	100	CTGCTGCGGTATCGTCTTCT	59.899	20	100	100	197	130	326	GATTTCCGCCGGTCCAGTAA	60.108	20	100	100	TGCTGCGGTATCGTCTTCTG	60.179	20	100	100	179	147	325
CPSSR_341|CGA	CTCCGCTCCAAAATCCACCT	60.035	20	100	100	TCGAGTTCAAGGACGTCGTG	60.041	20	98	100	140	117	256	TCCGCTCCAAAATCCACCTC	60.035	20	100	100	TCGAGTTCAAGGACGTCGTG	60.041	20	98	100	139	118	256	TCCTCCGCTCCAAAATCCAC	60.035	20	100	100	TCGAGTTCAAGGACGTCGTG	60.041	20	98	100	142	115	256
CPSSR_342|CGA	CTCCGCTCCAAAATCCACCT	60.035	20	100	100	TCGAGTTCAAGGACGTCGTG	60.041	20	98	100	140	117	256	TCCGCTCCAAAATCCACCTC	60.035	20	100	100	TCGAGTTCAAGGACGTCGTG	60.041	20	98	100	139	118	256	TCCTCCGCTCCAAAATCCAC	60.035	20	100	100	TCGAGTTCAAGGACGTCGTG	60.041	20	98	100	142	115	256
CPSSR_343|CGA	ATTCCCCTCACCCACAAAGC	60.252	20	100	100	TCCGCTTCTGCTTCTTCCTC	59.752	20	100	100	138	166	303	ATTCCCCTCACCCACAAAGC	60.252	20	100	100	CCGCTTCTGCTTCTTCCTCT	59.751	20	100	100	137	166	302	ATTCCCCTCACCCACAAAGC	60.252	20	100	100	CTCCGCTTCTGCTTCTTCCT	59.751	20	100	100	139	166	304
CPSSR_344|CGAAC	GCCAGTATTCGCACCTCTCT	59.538	20	100	100	CGTTCCGTATAAGGCCCGAA	59.897	20	100	100	163	102	264	AGCCAGTATTCGCACCTCTC	59.538	20	100	100	CGTTCCGTATAAGGCCCGAA	59.897	20	100	100	164	101	264	GGTAGCCAGTATTCGCACCT	59.536	20	100	100	CGTTCCGTATAAGGCCCGAA	59.897	20	100	100	167	98	264
CPSSR_345|CGAAC	GCCAGTATTCGCACCTCTCT	59.538	20	100	100	CGTTCCGTATAAGGCCCGAA	59.897	20	100	100	163	102	264	AGCCAGTATTCGCACCTCTC	59.538	20	100	100	CGTTCCGTATAAGGCCCGAA	59.897	20	100	100	164	101	264	GGTAGCCAGTATTCGCACCT	59.536	20	100	100	CGTTCCGTATAAGGCCCGAA	59.897	20	100	100	167	98	264
CPSSR_346|CGC	ACCACCGCCAATCTTCCATT	59.96	20	100	100	CTGATTCCTGCGGTGGTGAT	60.108	20	100	100	157	79	235	CCCCATTTTCCACCACCTCA	59.886	20	100	100	CGAGTCAGGAAGTGGGGTTC	60.037	20	100	100	185	101	285	TCATCGGAAAACGCCTACCC	60.108	20	100	100	CTGATTCCTGCGGTGGTGAT	60.108	20	100	100	177	59	235
CPSSR_347|CGC	CCTTCCGCATCATCCTCCTC	59.965	20	100	100	TGGGGATCATCGTCGAACAC	59.825	20	100	100	200	62	261	AAGCCAAATCGCAAGCTGTC	59.758	20	100	100	TGGGGATCATCGTCGAACAC	59.825	20	100	100	118	144	261	CCTTCCGCATCATCCTCCTC	59.965	20	100	100	GGGGATCATCGTCGAACACC	60.53	20	100	100	199	62	260
CPSSR_348|CGC	CCTTCCGCATCATCCTCCTC	59.965	20	100	100	TGGGGATCATCGTCGAACAC	59.825	20	100	100	200	62	261	AAGCCAAATCGCAAGCTGTC	59.758	20	100	100	TGGGGATCATCGTCGAACAC	59.825	20	100	100	118	144	261	CCTTCCGCATCATCCTCCTC	59.965	20	100	100	GGGGATCATCGTCGAACACC	60.53	20	100	100	199	62	260
CPSSR_349|CGC	GCATCCTCAGAAGGCTCCTC	59.893	20	100	100	AGCACAACAACAGGACGACA	60.108	20	100	100	141	148	288	AGCATCCTCAGAAGGCTCCT	60.326	20	100	100	AGCACAACAACAGGACGACA	60.108	20	100	100	142	147	288	GCATCCTCAGAAGGCTCCTC	59.893	20	100	100	ATCCCAGTCCTCTTCCGAGT	59.663	20	100	96.67	195	148	342
CPSSR_350|CGC	AGGAGGTGGCTCGATCTCTT	60.033	20	100	100	AGAGGTTTGTTCGGGTGGTC	59.892	20	100	100	186	140	325	AGGAGGTGGCTCGATCTCTT	60.033	20	100	100	CTCCGTCGCCTTACTTGGAC	60.458	20	100	100	110	140	249	AGGAGGTGGCTCGATCTCTT	60.033	20	100	100	ATCTCCGTCGCCTTACTTGG	59.54	20	100	100	112	140	251
CPSSR_351|CGG	ACGACTCACAACTCCGTCAA	59.257	20	100	100	GCCAACCAACACTTGCATGT	59.895	20	100	100	184	99	282	ACGACTCACAACTCCGTCAA	59.257	20	100	100	GTCTCCTGAAACCACCGCTT	60.25	20	100	97	135	99	233	ACGACTCACAACTCCGTCAA	59.257	20	100	100	CCACCGCTTTACACAATCCG	59.554	20	100	100	124	99	222
CPSSR_352|CGG	GATGATGACGGGAGCTCTGG	59.967	20	100	100	ATCACTCAGTCGCCAACTCC	59.752	20	97	100	102	172	273	GTTCTTGAAGCTCCCGGTGA	59.965	20	100	100	ATCACTCAGTCGCCAACTCC	59.752	20	97	100	163	111	273	TCGTTACGAATTCCGGCGAT	59.899	20	98	100	ATCACTCAGTCGCCAACTCC	59.752	20	97	100	132	142	273
CPSSR_353|CGG	GGCAGTAGGAGGGGTAGGAT	59.809	20	100	100	GCCGATCACCCAAACCCTTA	60.035	20	100	100	147	132	278	GGCAGTAGGAGGGGTAGGAT	59.809	20	100	100	TCCACCACACCTCCAAAACC	60.106	20	100	100	172	132	303	AAAAGCAGGGGCAGTAGGAG	59.67	20	100	100	GCCGATCACCCAAACCCTTA	60.035	20	100	100	156	123	278
CPSSR_354|CGGAGC	TCCAGGTATGCTGGACGAGA	60.034	20	100	100	TGTATGCTCCGGCTCCTACT	60.106	20	100	100	152	113	264	TCCAGGTATGCTGGACGAGA	60.034	20	100	100	CCTGCTGTGACTACGACTCC	59.829	20	100	86.67	132	113	244	TCCAGGTATGCTGGACGAGA	60.034	20	100	100	GCTCCTACTCCTGCTGTGAC	59.825	20	100	100	141	113	253
CPSSR_355|CGT	GAAGGGAAGAGCGGGAAGAG	59.823	20	100	100	ATGGTGGCTGCGATGATGAT	59.89	20	100	100	135	67	201	GAAGGGAAGAGCGGGAAGAG	59.823	20	100	100	ATGATGGTGGCTGCGATGAT	59.89	20	100	100	138	67	204	GTGAGCAGCAGAGGGATCAA	59.749	20	100	100	ATGGTGGCTGCGATGATGAT	59.89	20	100	100	165	37	201
CPSSR_356|CGT	GAAGGGAAGAGCGGGAAGAG	59.823	20	100	100	ATGGTGGCTGCGATGATGAT	59.89	20	100	100	135	67	201	GAAGGGAAGAGCGGGAAGAG	59.823	20	100	100	ATGATGGTGGCTGCGATGAT	59.89	20	100	100	138	67	204	GTGAGCAGCAGAGGGATCAA	59.749	20	100	100	ATGGTGGCTGCGATGATGAT	59.89	20	100	100	165	37	201
CPSSR_357|CGT	AATGAGTCATCCGACAGCGT	59.467	20	100	100	GGAGCCTTCTTCGCATCACT	60.108	20	100	100	128	105	232	AATGAGTCATCCGACAGCGT	59.467	20	100	100	ACCACCATCCTCAGTCCCAT	60.253	20	100	100	195	105	299	AGCGAATGAGTCATCCGACA	59.182	20	100	100	GGAGCCTTCTTCGCATCACT	60.108	20	100	100	132	101	232
CPSSR_358|CGT	CTGCTTTGTGCTCGTCTTCG	59.837	20	97.5	100	TCAGCAACACCACACGAAGA	59.823	20	96.25	100	184	89	272	CTTCATCCCCAACGTGTCCA	59.964	20	100	100	CCTGGCTGGGAACGAATCAA	60.322	20	100	100	190	50	239	CTGCTTTGTGCTCGTCTTCG	59.837	20	97.5	100	ACACCACACGAAGACGAAGG	60.249	20	96.67	100	178	89	266
CPSSR_359|CT	CCGGTTCATCCATCAGCACT	60.108	20	100	100	TGATGACGGCGATGAGGATG	59.967	20	100	100	171	56	226	CCGGTTCATCCATCAGCACT	60.108	20	100	100	TGATGATGACGGCGATGAGG	59.967	20	100	100	174	56	229	CCGGTTCATCCATCAGCACT	60.108	20	100	100	GGGATGATGATGACGGCGAT	60.037	20	100	100	178	56	233
CPSSR_360|CT	ACTCGTGAAGCTTTGCCAAA	58.611	20	100	100	TTGGGGAGACACTGGGAAAA	58.773	20	100	100	195	98	292	ACTCGTGAAGCTTTGCCAAA	58.611	20	100	100	TGGGGAGACACTGGGAAAAT	58.544	20	100	100	194	98	291	ACTCGTGAAGCTTTGCCAAA	58.611	20	100	100	ATTGGGGAGACACTGGGAAA	58.544	20	100	100	196	98	293
CPSSR_361|CT	GCCAACCAGGATTCGTTGTT	59.041	20	100	100	GAGAGAGAGAGTGATTTAAAGGGA	57.216	24	100	99.17	149	6	154	GCCAACCAGGATTCGTTGTT	59.041	20	100	100	AGAGAGAGAGAGTGATTTAAAGGG	57.21	24	100	100	150	6	155	GCCAACCAGGATTCGTTGTTC	60.069	21	100	100	GAGAGAGAGAGTGATTTAAAGGGA	57.216	24	100	99.17	149	6	154
CPSSR_362|CT	CGCAGCGAATCAAAACCCAA	60.04	20	100	100	TTGGGCATCTTGGGAACGAA	59.889	20	100	100	188	63	250	CGCAGCGAATCAAAACCCAA	60.04	20	100	100	TTTGGGCATCTTGGGAACGA	59.889	20	100	100	189	63	251	CGCAGCGAATCAAAACCCAA	60.04	20	100	100	GACACTGGGGTGCTGAACTT	60.179	20	100	100	140	63	202
CPSSR_363|CT	ACACACATCTGATAGACATCGG	57.687	22	100	100	ACAGCTAGCTCATACGTATCAAGT	59.419	24	100	100	192	97	288	ACACACATCTGATAGACATCGG	57.687	22	100	100	ACAGCTAGCTCATACGTATCA	56.085	21	100	100	192	97	288	ACACACATCTGATAGACATCGG	57.687	22	100	100	CAGCTAGCTCATACGTATCAAGT	57.885	23	100	100	191	97	287
CPSSR_364|CT	GGGTTACCAACGGCTCTACC	60.108	20	100	80	GAGCGTCGGTTTGAGGAGAA	60.039	20	100	97.5	177	67	243	CAACGGCTCTACCAACGGAT	60.108	20	100	77.5	GAGCGTCGGTTTGAGGAGAA	60.039	20	100	97.5	170	74	243	TACCAACGGCTCTACCAACG	59.756	20	100	72.5	GAGCGTCGGTTTGAGGAGAA	60.039	20	100	97.5	173	71	243
CPSSR_365|CT	GGGTTACCAACGGCTCTACC	60.108	20	100	80	GAGCGTCGGTTTGAGGAGAA	60.039	20	100	97.5	177	67	243	CAACGGCTCTACCAACGGAT	60.108	20	100	77.5	GAGCGTCGGTTTGAGGAGAA	60.039	20	100	97.5	170	74	243	TACCAACGGCTCTACCAACG	59.756	20	100	72.5	GAGCGTCGGTTTGAGGAGAA	60.039	20	100	97.5	173	71	243
CPSSR_366|CT	GGGTTACCAACGGCTCTACC	60.108	20	100	80	GAGCGTCGGTTTGAGGAGAA	60.039	20	100	97.5	177	67	243	CAACGGCTCTACCAACGGAT	60.108	20	100	77.5	GAGCGTCGGTTTGAGGAGAA	60.039	20	100	97.5	170	74	243	TACCAACGGCTCTACCAACG	59.756	20	100	72.5	GAGCGTCGGTTTGAGGAGAA	60.039	20	100	97.5	173	71	243
CPSSR_367|CT	TCACTACAGTCTATCTCACACACA	58.686	24	N/A	N/A	CCCCTCTTACCTCCAACACC	59.381	20	100	100	195	77	271	CACTACAGTCTATCTCACACACA	57.371	23	N/A	N/A	CCCCTCTTACCTCCAACACC	59.381	20	100	100	194	78	271	TCACTACAGTCTATCTCACACAC	57.118	23	N/A	N/A	CCCCTCTTACCTCCAACACC	59.381	20	100	100	195	77	271
CPSSR_368|CT	TCACTACAGTCTATCTCACACACA	58.686	24	N/A	N/A	CCCCTCTTACCTCCAACACC	59.381	20	100	100	195	77	271	CACTACAGTCTATCTCACACACA	57.371	23	N/A	N/A	CCCCTCTTACCTCCAACACC	59.381	20	100	100	194	78	271	TCACTACAGTCTATCTCACACAC	57.118	23	N/A	N/A	CCCCTCTTACCTCCAACACC	59.381	20	100	100	195	77	271
CPSSR_369|CT	TCACTACAGTCTATCTCACACACA	58.686	24	N/A	N/A	CCCCTCTTACCTCCAACACC	59.381	20	100	100	195	77	271	CACTACAGTCTATCTCACACACA	57.371	23	N/A	N/A	CCCCTCTTACCTCCAACACC	59.381	20	100	100	194	78	271	TCACTACAGTCTATCTCACACAC	57.118	23	N/A	N/A	CCCCTCTTACCTCCAACACC	59.381	20	100	100	195	77	271
CPSSR_370|CT	TCAACTGCTTAGCACGTTGC	59.414	20	100	100	CCCTCTAGGCACTGCAACAT	59.746	20	100	100	161	95	255	TCAACTGCTTAGCACGTTGC	59.414	20	100	100	ATCCCTCTAGGCACTGCAAC	59.456	20	100	100	163	95	257	TCAACTGCTTAGCACGTTGC	59.414	20	100	100	TCCCTCTAGGCACTGCAACA	60.836	20	100	100	162	95	256
CPSSR_371|CT	ACGCAACCTCATCTGAGTCA	59.031	20	100	100	GGCTTACGCTTAGAGGTTGT	57.618	20	100	100	200	48	247	ACGCAACCTCATCTGAGTCA	59.031	20	100	100	GGCTTACGCTTAGAGGTTGTT	58.303	21	100	100	200	48	247	ACGCAACCTCATCTGAGTCAT	59.448	21	100	100	GGCTTACGCTTAGAGGTTGT	57.618	20	100	100	200	48	247
CPSSR_372|CTA	TCAGAGCCAGCTAGGAAGACT	59.993	21	100	100	TCAGCAAAATCCAACCTTCTCT	57.896	22	100	100	101	175	275	TCAGAGCCAGCTAGGAAGACT	59.993	21	100	100	TCAGCAAAATCCAACCTTCTCTTC	59.48	24	100	100	101	175	275	TCAGAGCCAGCTAGGAAGACT	59.993	21	100	100	CAGCAAAATCCAACCTTCTCTTCT	59.478	24	100	100	100	175	274
CPSSR_373|CTAA	GAGTGAGAGAGAGAGTGCACA	58.841	21	100	80.95	GCAGGTGCTTGTTGGCAATT	60.25	20	100	85	160	92	251	AGAGTGAGAGAGAGAGTGCACA	60.225	22	97.75	88.64	GCAGGTGCTTGTTGGCAATT	60.25	20	100	85	161	91	251	AGTGAGAGAGAGAGTGCACA	57.715	20	100	85	GCAGGTGCTTGTTGGCAATT	60.25	20	100	85	159	93	251
CPSSR_374|CTC	TGATCCGTCTCCCACCTCTT	59.959	20	100	100	GAGATTCGGAGCGCTTACGA	59.971	20	100	100	140	140	279	TGATCCGTCTCCCACCTCTT	59.959	20	100	100	ACATCCCGAAGCTGATGCAA	60.035	20	100	100	171	140	310	TGATCCGTCTCCCACCTCTT	59.959	20	100	100	AACATCCCGAAGCTGATGCA	60.035	20	100	100	172	140	311
CPSSR_375|CTC	GGTTTGCCCCATACCACCTT	60.252	20	100	100	GGAAGCTGCAAAGGCTGAAG	59.757	20	100	100	172	114	285	GGTTTGCCCCATACCACCTT	60.252	20	100	100	TGGAAGCTGCAAAGGCTGAA	60.468	20	100	100	173	114	286	GGTTTGCCCCATACCACCTT	60.252	20	100	100	TTGGAAGCTGCAAAGGCTGA	60.468	20	100	100	174	114	287
CPSSR_376|CTG	GCCATCTGCCCTTGAAAAGC	60.108	20	100	100	GCAATGGCAATGGCTCAACA	60.037	20	100	100	140	159	298	GCCATCTGCCCTTGAAAAGC	60.108	20	100	100	GGCAATGGCTCAACAACCTG	60.038	20	100	100	135	159	293	GCCATCTGCCCTTGAAAAGC	60.108	20	100	100	ACATGCAACATCCTCAGGCA	59.961	20	100	100	160	159	318
CPSSR_377|CTG	GCCATCTGCCCTTGAAAAGC	60.108	20	100	100	GCAATGGCAATGGCTCAACA	60.037	20	100	100	140	159	298	GCCATCTGCCCTTGAAAAGC	60.108	20	100	100	GGCAATGGCTCAACAACCTG	60.038	20	100	100	135	159	293	GCCATCTGCCCTTGAAAAGC	60.108	20	100	100	ACATGCAACATCCTCAGGCA	59.961	20	100	100	160	159	318
CPSSR_378|CTG	AAAACGTACTCCCAGCTGCA	59.892	20	100	100	ATGCGGGAGGAGGAAACAAG	60.035	20	100	100	198	97	294	ACCACTTGTAGGTGCCACTG	59.891	20	100	100	ATGCGGGAGGAGGAAACAAG	60.035	20	100	100	179	116	294	CTGCCCACATAGGTGTAGCC	60.179	20	100	100	ATGCGGGAGGAGGAAACAAG	60.035	20	100	100	162	133	294
CPSSR_379|CTG	AACTGCCCACCCTGAAACAA	60.033	20	100	95	CACTCCTTCGTTCACCGGAA	59.967	20	95	100	177	123	299	AACTGCCCACCCTGAAACAA	60.033	20	100	95	CTCCACAAACGCAGCAACAA	59.9	20	100	100	142	123	264	TCGCCTGAAGATCACGATCG	59.971	20	100	100	GACGCCGTCGATGTTTCAAC	60.179	20	100	100	185	58	242
CPSSR_380|CTT	TAAGAGCCCCGACAGAGTGA	59.961	20	100	100	GAGACGTCGGGCAAGTCTAT	59.26	20	100	100	189	104	292	TAAGAGCCCCGACAGAGTGA	59.961	20	100	100	GAGACGTCGGGCAAGTCTATT	59.865	21	100	100	189	104	292	TAAGAGCCCCGACAGAGTGA	59.961	20	100	100	GTTCGCTTGATCTTGCTGGT	58.84	20	100	100	146	104	249
CPSSR_381|CTT	CGGAGCGAGCAGAATTGAGA	60.179	20	100	98.75	TCCCAAAGCTCAATCGCACA	60.251	20	100	100	198	122	319	GAGAGAGATTCCGCGCTCAG	60.318	20	100	95	TCCCAAAGCTCAATCGCACA	60.251	20	100	100	182	138	319	GACGGAGCGAGCAGAATTGA	60.459	20	100	100	TCCCAAAGCTCAATCGCACA	60.251	20	100	100	200	120	319
CPSSR_382|CTT	CGGAGCGAGCAGAATTGAGA	60.179	20	100	98.75	TCCCAAAGCTCAATCGCACA	60.251	20	100	100	198	122	319	GAGAGAGATTCCGCGCTCAG	60.318	20	100	95	TCCCAAAGCTCAATCGCACA	60.251	20	100	100	182	138	319	GACGGAGCGAGCAGAATTGA	60.459	20	100	100	TCCCAAAGCTCAATCGCACA	60.251	20	100	100	200	120	319
CPSSR_383|CTT	CGGAGCGAGCAGAATTGAGA	60.179	20	100	98.75	TCCCAAAGCTCAATCGCACA	60.251	20	100	100	198	122	319	GAGAGAGATTCCGCGCTCAG	60.318	20	100	95	TCCCAAAGCTCAATCGCACA	60.251	20	100	100	182	138	319	GACGGAGCGAGCAGAATTGA	60.459	20	100	100	TCCCAAAGCTCAATCGCACA	60.251	20	100	100	200	120	319
CPSSR_384|CTT	GCCGCCCCACTAGATTACTC	59.966	20	95	100	TGGGAGAGGGAGGAGAAGTG	59.958	20	100	97	103	176	278	TCGCAACCTCACCATACGTC	60.109	20	100	100	TGGGAGAGGGAGGAGAAGTG	59.958	20	100	97	132	147	278	GCCGCCCCACTAGATTACTC	59.966	20	95	100	GGATGGGAGAGGGAGGAGAA	59.734	20	99	100	106	176	281
CPSSR_385|CTT	TCCAGCAGCAGCAAGAACTT	60.179	20	100	100	ACCGATGTTAAGCCGAAGCA	60.037	20	94.1	85	192	47	238	TTCCCTCTTCCCCTCCTTGT	59.804	20	98.75	80	CCGTCAACAATCCCACCCTT	60.251	20	100	100	192	179	370	TTCCCTCTTCCCCTCCTTGT	59.804	20	98.75	80	ACCCTTCATTTCCCCATCGG	59.741	20	100	100	178	179	356
CPSSR_386|CTT	TGGCATTTTGTCGTCTAAGCT	58.222	21	100	100	AGGAGTGCGGTCTGTTTCAA	59.532	20	100	100	200	159	358	TCACATGGCTTCTTCAGTTGC	59.118	21	100	100	ACCAGCACAGGAAGCATAAGA	59.37	21	96.4	100	191	55	245	CATGGCTTCTTCAGTTGCTGT	59.115	21	100	100	ACCAGCACAGGAAGCATAAGA	59.37	21	96.4	100	188	58	245
CPSSR_387|CTT	CTTCGGCAGGTGGGAAAGAT	60.035	20	100	100	AGCTTGTGGGATCATCACTGA	59.089	21	100	100	200	32	231	CGGCAGGTGGGAAAGATTGA	60.322	20	100	100	AGCTTGTGGGATCATCACTGA	59.089	21	100	100	197	35	231	TCGGCAGGTGGGAAAGATTG	60.322	20	100	100	AGCTTGTGGGATCATCACTGA	59.089	21	100	100	198	34	231
CPSSR_388|CTT	AGCAGCAGAATCCCAGACAC	60.036	20	100	100	ATGTGACGTGGCATTGGAGT	59.963	20	100	100	194	161	354	CAGCAGCAGAATCCCAGACA	60.036	20	100	100	ATGTGACGTGGCATTGGAGT	59.963	20	100	100	195	160	354	AGCAGCAGAATCCCAGACAC	60.036	20	100	100	AACATAGAGGCCGGCTTTCC	60.107	20	100	100	101	161	261
CPSSR_389|CTT	AGGAGCCTGAGGAGTGAACA	60.179	20	100	93.33	GGGAGAGAGGAAGCTGGGAT	60.4	20	100	100	165	81	245	ACAGGAGCCTGAGGAGTGAA	60.179	20	98.33	100	GGGAGAGAGGAAGCTGGGAT	60.4	20	100	100	167	79	245	TATGCATCTCGCCAGGCTTT	59.819	20	100	100	GGGAGAGAGGAAGCTGGGAT	60.4	20	100	100	199	47	245
CPSSR_390|GA	AGGCTTCGATGATGCTACCG	59.967	20	100	100	CGAATCCCAATGTTTTCCACCT	59.174	22	95.5	100	193	101	293	GCGCAAGATTCCCTACGGTA	59.896	20	100	100	CGAATCCCAATGTTTTCCACCT	59.174	22	95.5	100	164	130	293	TAAGGCGCACGAATGGACAT	60.108	20	100	100	CGAATCCCAATGTTTTCCACCT	59.174	22	95.5	100	146	148	293
CPSSR_391|GA	AATCCGCGTTTGAGTGTTCC	59.128	20	100	100	GCTTCTGGGTATTCGATTCCCT	59.895	22	100	93.18	168	117	284	AATCCGCGTTTGAGTGTTCC	59.128	20	100	100	AGCTTCTGGGTATTCGATTCCC	59.895	22	100	95.45	169	117	285	CCGCGTTTGAGTGTTCCGTA	60.941	20	100	100	GCTTCTGGGTATTCGATTCCCT	59.895	22	100	93.18	165	120	284
CPSSR_392|GA	CAGCCCAAGATTACAATTTGAC	55.952	22	100	91.82	GCTTCTGGGTATTCGATTCCCT	59.895	22	100	94.55	198	87	284	CAGCCCAAGATTACAATTTGAC	55.952	22	100	91.82	AGCTTCTGGGTATTCGATTCCC	59.895	22	100	96.36	199	87	285	CAGCCCAAGATTACAATTTGAC	55.952	22	100	91.82	GCTTCTGGGTATTCGATTCCC	58.505	21	100	96.19	198	87	284
CPSSR_393|GA	TCTTCATCAGAATCCATCGCGAT	59.994	23	99.14	100	AGAACCCTTCCCTGCTCTCT	59.882	20	100	92	193	133	325	TCATCAGAATCCATCGCGAT	56.884	20	99	100	AGAACCCTTCCCTGCTCTCT	59.882	20	100	92	190	136	325	TCAGAATCCATCGCGATTTGA	57.822	21	99.04	100	AGAACCCTTCCCTGCTCTCT	59.882	20	100	92	187	139	325
CPSSR_394|GA	CGGTGGCGAGACAAGAAGAA	60.32	20	100	100	TCCTGGAGATTAGGCACTGC	59.167	20	100	100	133	121	253	CGGTGGCGAGACAAGAAGAA	60.32	20	100	100	CCTGGAGATTAGGCACTGCT	59.164	20	100	100	132	121	252	CGGTGGCGAGACAAGAAGAA	60.32	20	100	100	ACACAAAACACCAGCAGCAA	59.106	20	100	100	186	121	306
CPSSR_395|GA	CGGTGGCGAGACAAGAAGAA	60.32	20	100	100	TCCTGGAGATTAGGCACTGC	59.167	20	100	100	133	121	253	CGGTGGCGAGACAAGAAGAA	60.32	20	100	100	CCTGGAGATTAGGCACTGCT	59.164	20	100	100	132	121	252	CGGTGGCGAGACAAGAAGAA	60.32	20	100	100	ACACAAAACACCAGCAGCAA	59.106	20	100	100	186	121	306
CPSSR_396|GA	CAAAGCTGAGAATGAAGAGAGA	55.843	22	100	100	TCCCTTCCTCAGTTCCTCCA	59.508	20	100	92.5	128	170	297	TCAAAGCTGAGAATGAAGAGAG	55.843	22	100	100	TCCCTTCCTCAGTTCCTCCA	59.508	20	100	92.5	129	169	297	GACTTCAAAGCTGAGAATGAAGAG	57.832	24	100	100	TCCCTTCCTCAGTTCCTCCA	59.508	20	100	92.5	133	165	297
CPSSR_397|GA	TGCCCTTGAAAACTTAGTCCAG	58.514	22	100	100	AATGAACAAACTGCCGATGC	57.647	20	100	100	196	139	334	TGCCCTTGAAAACTTAGTCCAG	58.514	22	100	100	CAAATGAACAAACTGCCGATGC	59.591	22	100	100	198	139	336	TGCCCTTGAAAACTTAGTCCA	57.414	21	100	100	AATGAACAAACTGCCGATGC	57.647	20	100	100	196	139	334
CPSSR_398|GA	TGCCCTTGAAAACTTAGTCCAG	58.514	22	100	100	AATGAACAAACTGCCGATGC	57.647	20	100	100	196	139	334	TGCCCTTGAAAACTTAGTCCAG	58.514	22	100	100	CAAATGAACAAACTGCCGATGC	59.591	22	100	100	198	139	336	TGCCCTTGAAAACTTAGTCCA	57.414	21	100	100	AATGAACAAACTGCCGATGC	57.647	20	100	100	196	139	334
CPSSR_399|GA	TGCCCTTGAAAACTTAGTCCAG	58.514	22	100	100	AATGAACAAACTGCCGATGC	57.647	20	100	100	196	139	334	TGCCCTTGAAAACTTAGTCCAG	58.514	22	100	100	CAAATGAACAAACTGCCGATGC	59.591	22	100	100	198	139	336	TGCCCTTGAAAACTTAGTCCA	57.414	21	100	100	AATGAACAAACTGCCGATGC	57.647	20	100	100	196	139	334
CPSSR_400|GA	GGCGAGTGCTTGTTGTTGTT	59.899	20	100	100	ACAAAGGTCAAGTCCACCCA	59.077	20	100	100	184	122	305	TTTTGGGCGAGTGCTTGTTG	59.898	20	100	100	ACAAAGGTCAAGTCCACCCA	59.077	20	100	100	189	117	305	GGCGAGTGCTTGTTGTTGTT	59.899	20	100	100	ACTTCTCCTTCCAGCAACCA	58.86	20	100	100	129	122	250
CPSSR_401|GA	GGCCTGGACAGAGAAGCTTT	59.963	20	98.33	100	AGCCTTCATGGACTTGTCTCTC	59.764	22	100	100	181	54	234	AAAGGCCTGGACAGAGAAGC	59.963	20	100	96.67	AGCCTTCATGGACTTGTCTCTC	59.764	22	100	100	184	51	234	GGCCTGGACAGAGAAGCTTT	59.963	20	98.33	100	AGCCTTCATGGACTTGTCTCT	58.736	21	100	100	181	54	234
CPSSR_402|GA	GGCCTGGACAGAGAAGCTTT	59.963	20	98.33	100	AGCCTTCATGGACTTGTCTCTC	59.764	22	100	100	181	54	234	AAAGGCCTGGACAGAGAAGC	59.963	20	100	96.67	AGCCTTCATGGACTTGTCTCTC	59.764	22	100	100	184	51	234	GGCCTGGACAGAGAAGCTTT	59.963	20	98.33	100	AGCCTTCATGGACTTGTCTCT	58.736	21	100	100	181	54	234
CPSSR_403|GA	TGAACGAGTCACCCGAGTTG	59.968	20	100	100	CGCGCCATTAATGACGGTTT	59.902	20	100	100	166	99	264	TGAACGAGTCACCCGAGTTG	59.968	20	100	100	GACGGTTTGCCCTAATCGGA	60.108	20	100	100	154	99	252	TGAACGAGTCACCCGAGTTG	59.968	20	100	100	GCCCTAATCGGAAGACAGCA	59.822	20	100	100	146	99	244
CPSSR_404|GA	TGAACGAGTCACCCGAGTTG	59.968	20	100	100	CGCGCCATTAATGACGGTTT	59.902	20	100	100	166	99	264	TGAACGAGTCACCCGAGTTG	59.968	20	100	100	GACGGTTTGCCCTAATCGGA	60.108	20	100	100	154	99	252	TGAACGAGTCACCCGAGTTG	59.968	20	100	100	GCCCTAATCGGAAGACAGCA	59.822	20	100	100	146	99	244
CPSSR_405|GA	TGAACGAGTCACCCGAGTTG	59.968	20	100	100	CGCGCCATTAATGACGGTTT	59.902	20	100	100	166	99	264	TGAACGAGTCACCCGAGTTG	59.968	20	100	100	GACGGTTTGCCCTAATCGGA	60.108	20	100	100	154	99	252	TGAACGAGTCACCCGAGTTG	59.968	20	100	100	GCCCTAATCGGAAGACAGCA	59.822	20	100	100	146	99	244
CPSSR_406|GA	TGAACGAGTCACCCGAGTTG	59.968	20	100	100	CGCGCCATTAATGACGGTTT	59.902	20	100	100	166	99	264	TGAACGAGTCACCCGAGTTG	59.968	20	100	100	GACGGTTTGCCCTAATCGGA	60.108	20	100	100	154	99	252	TGAACGAGTCACCCGAGTTG	59.968	20	100	100	GCCCTAATCGGAAGACAGCA	59.822	20	100	100	146	99	244
CPSSR_407|GA	TGAACGAGTCACCCGAGTTG	59.968	20	100	100	CGCGCCATTAATGACGGTTT	59.902	20	100	100	166	99	264	TGAACGAGTCACCCGAGTTG	59.968	20	100	100	GACGGTTTGCCCTAATCGGA	60.108	20	100	100	154	99	252	TGAACGAGTCACCCGAGTTG	59.968	20	100	100	GCCCTAATCGGAAGACAGCA	59.822	20	100	100	146	99	244
CPSSR_408|GA	TGAACGAGTCACCCGAGTTG	59.968	20	100	100	CGCGCCATTAATGACGGTTT	59.902	20	100	100	166	99	264	TGAACGAGTCACCCGAGTTG	59.968	20	100	100	GACGGTTTGCCCTAATCGGA	60.108	20	100	100	154	99	252	TGAACGAGTCACCCGAGTTG	59.968	20	100	100	GCCCTAATCGGAAGACAGCA	59.822	20	100	100	146	99	244
CPSSR_409|GA	GTCCTGCCATATGCCCAAGT	60.107	20	99	100	AAGTACGCCCGCTGAGATTC	60.179	20	100	100	171	126	296	GTCCTGCCATATGCCCAAGT	60.107	20	99	100	TGCTGCCTCGCTTGTGTAAT	60.322	20	99	100	151	126	276	GTCCTGCCATATGCCCAAGT	60.107	20	99	100	CAAGTACGCCCGCTGAGATT	60.46	20	100	100	172	126	297
CPSSR_410|GA	ACCACCATCTTCCTCGGGTA	59.958	20	100	92	CGACACCGACGAAAACCTTC	59.494	20	100	100	187	113	299	AAGAGTCGGCTAGAGTTGCC	59.467	20	100	100	TTACAAAGCCCCACCCATCC	59.96	20	98.75	100	197	175	371	AAGAGTCGGCTAGAGTTGCC	59.467	20	100	100	CCTTACAAAGCCCCACCCAT	59.959	20	98.75	100	199	175	373
CPSSR_411|GA	GAAAATCGCGCATCCTGGTC	59.972	20	100	100	CGCACTCTTCATTTTCACGCA	60.07	21	97.6	100	193	70	262	TGTTCGAAAATCGCGCATCC	59.904	20	100	100	CGCACTCTTCATTTTCACGCA	60.07	21	97.6	100	198	65	262	CAGCCGAAGTACCCCTGAAA	59.676	20	100	100	CGCACTCTTCATTTTCACGCA	60.07	21	97.6	100	174	89	262
CPSSR_412|GA	GAAAATCGCGCATCCTGGTC	59.972	20	100	100	CGCACTCTTCATTTTCACGCA	60.07	21	97.6	100	193	70	262	TGTTCGAAAATCGCGCATCC	59.904	20	100	100	CGCACTCTTCATTTTCACGCA	60.07	21	97.6	100	198	65	262	CAGCCGAAGTACCCCTGAAA	59.676	20	100	100	CGCACTCTTCATTTTCACGCA	60.07	21	97.6	100	174	89	262
CPSSR_413|GA	GAAAATCGCGCATCCTGGTC	59.972	20	100	100	CGCACTCTTCATTTTCACGCA	60.07	21	97.6	100	193	70	262	TGTTCGAAAATCGCGCATCC	59.904	20	100	100	CGCACTCTTCATTTTCACGCA	60.07	21	97.6	100	198	65	262	CAGCCGAAGTACCCCTGAAA	59.676	20	100	100	CGCACTCTTCATTTTCACGCA	60.07	21	97.6	100	174	89	262
CPSSR_414|GA	GAAAATCGCGCATCCTGGTC	59.972	20	100	100	CGCACTCTTCATTTTCACGCA	60.07	21	97.6	100	193	70	262	TGTTCGAAAATCGCGCATCC	59.904	20	100	100	CGCACTCTTCATTTTCACGCA	60.07	21	97.6	100	198	65	262	CAGCCGAAGTACCCCTGAAA	59.676	20	100	100	CGCACTCTTCATTTTCACGCA	60.07	21	97.6	100	174	89	262
CPSSR_415|GA	GAAAATCGCGCATCCTGGTC	59.972	20	100	100	CGCACTCTTCATTTTCACGCA	60.07	21	97.6	100	193	70	262	TGTTCGAAAATCGCGCATCC	59.904	20	100	100	CGCACTCTTCATTTTCACGCA	60.07	21	97.6	100	198	65	262	CAGCCGAAGTACCCCTGAAA	59.676	20	100	100	CGCACTCTTCATTTTCACGCA	60.07	21	97.6	100	174	89	262
CPSSR_416|GA	GAAAATCGCGCATCCTGGTC	59.972	20	100	100	CGCACTCTTCATTTTCACGCA	60.07	21	97.6	100	193	70	262	TGTTCGAAAATCGCGCATCC	59.904	20	100	100	CGCACTCTTCATTTTCACGCA	60.07	21	97.6	100	198	65	262	CAGCCGAAGTACCCCTGAAA	59.676	20	100	100	CGCACTCTTCATTTTCACGCA	60.07	21	97.6	100	174	89	262
CPSSR_417|GA	AGTCCGAGGATGATTCATCAGC	59.963	22	100	100	ACAACACATCCCCGTCATCC	60.035	20	96.67	100	179	161	339	AGTCCGAGGATGATTCATCAGC	59.963	22	100	100	CAACACATCCCCGTCATCCA	60.036	20	96.67	100	178	161	338	AGTCCGAGGATGATTCATCAGC	59.963	22	100	100	ACAACAACACATCCCCGTCA	59.818	20	96.67	100	182	161	342
CPSSR_418|GA	TCCTCAAAAGGCGATGCACT	59.963	20	100	100	ACTTGCGTGTTCCTCTAGAGC	60.067	21	100	90.48	144	98	241	CGCTGAGGAGTCGTTGAGTT	60.039	20	100	100	ACTTGCGTGTTCCTCTAGAGC	60.067	21	100	90.48	107	135	241	GTCCTCAAAAGGCGATGCAC	59.831	20	100	100	ACTTGCGTGTTCCTCTAGAGC	60.067	21	100	90.48	145	97	241
CPSSR_419|GA	CGAAATCGCCGACATTGTGA	59.281	20	100	100	GCGAGAGATTCCCAGAAGCA	59.823	20	100	100	159	162	320	TCGAAATCGCCGACATTGTG	59.281	20	100	100	GCGAGAGATTCCCAGAAGCA	59.823	20	100	100	160	161	320	CGAAATCGCCGACATTGTGA	59.281	20	100	100	AGAGAACGCGCGAGAGATTC	60.248	20	100	91	168	162	329
CPSSR_420|GA	TCTTCGAATCTTCCAGAAACCCT	59.417	23	100	100	ACCGCTCTCCTTCTCTCCAT	60.033	20	100	100	119	76	194	TCTTCGAATCTTCCAGAAACCCT	59.417	23	100	100	TCGTCTTGCACTGGAGGAAC	59.966	20	100	100	139	76	214	TCTTCGAATCTTCCAGAAACCCT	59.417	23	100	100	GGAACACCGCTCTCCTTCTC	60.109	20	100	100	124	76	199
CPSSR_421|GAA	TGGTGAAGAGCGGACAAAGG	60.25	20	98.33	100	AGACAACATCCTGACCTCAGA	58.105	21	100	100	196	122	317	GGTGAAGAGCGGACAAAGGT	60.25	20	98.33	100	AGACAACATCCTGACCTCAGA	58.105	21	100	100	195	123	317	AGCCCTGAATGGTGAAGAGC	60.035	20	100	100	AGCTTAGTTCTGTCAACCTCCT	58.756	22	97	100	177	113	289
CPSSR_422|GAA	TGGTGAAGAGCGGACAAAGG	60.25	20	98.33	100	AGACAACATCCTGACCTCAGA	58.105	21	100	100	196	122	317	GGTGAAGAGCGGACAAAGGT	60.25	20	98.33	100	AGACAACATCCTGACCTCAGA	58.105	21	100	100	195	123	317	AGCCCTGAATGGTGAAGAGC	60.035	20	100	100	AGCTTAGTTCTGTCAACCTCCT	58.756	22	97	100	177	113	289
CPSSR_423|GAA	ACGTCATCTCCTCCGATCCA	60.107	20	100	100	TTGCATCCTCCGCCTTTCAT	60.034	20	100	100	167	86	252	ACGTCATCTCCTCCGATCCA	60.107	20	100	100	AACGCAATTCTCCCACGCTA	60.037	20	100	100	198	86	283	ACGTCATCTCCTCCGATCCA	60.107	20	100	100	TCTTTGCATCCTCCGCCTTT	59.962	20	100	100	170	86	255
CPSSR_424|GAA	AACAATGGCCTAGGCTCGAC	60.108	20	100	97	TTGGGCTTGAGTCTCAGCTT	59.233	20	100	100	191	74	264	AACAATGGCCTAGGCTCGAC	60.108	20	100	97	TTTGGGCTTGAGTCTCAGCT	59.233	20	100	100	192	74	265	CAATGGCCTAGGCTCGACAA	60.108	20	99	100	TTGGGCTTGAGTCTCAGCTT	59.233	20	100	100	189	76	264
CPSSR_425|GAA	GCCTGAGGCCTCGTAAAGAA	59.751	20	100	100	TCAGGAACGAGACATTTAGTGT	57.133	22	95.5	100	193	129	321	GCCTGAGGCCTCGTAAAGAA	59.751	20	100	100	CAGGAACGAGACATTTAGTGT	55.653	21	95.2	100	192	129	320	GCCTGAGGCCTCGTAAAGAA	59.751	20	100	100	TCAGGAACGAGACATTTAGTG	55.379	21	95.2	100	193	129	321
CPSSR_426|GAA	AGGGAACTCAGTTGTGTGATGA	59.294	22	100	100	GCACAAAGACTTGGCTCACTG	60.002	21	100	100	178	60	237	AGGGAACTCAGTTGTGTGATGA	59.294	22	100	100	AGCACAAAGACTTGGCTCACT	60.134	21	100	100	179	60	238	AGGGAACTCAGTTGTGTGATGA	59.294	22	100	100	GCACAAAGACTTGGCTCACT	58.687	20	100	100	178	60	237
CPSSR_427|GAA	AGACTTCATGTGGGGCTGTG	59.963	20	100	100	CTCCCGTTACTCTTCACATCCA	59.504	22	100	100	154	111	264	AGACTTCATGTGGGGCTGTG	59.963	20	100	100	ACTCCCGTTACTCTTCACATCC	59.504	22	100	100	155	111	265	AGACTTCATGTGGGGCTGTG	59.963	20	100	100	TCCCGTTACTCTTCACATCCA	58.468	21	100	100	153	111	263
CPSSR_428|GAA	GGAATGCAGAAGAGGCTGGA	59.746	20	100	100	ACATGTTGCTGCTCGTCGTA	60.039	20	100	100	165	78	242	GGAATGCAGAAGAGGCTGGA	59.746	20	100	100	CATGTTGCTGCTCGTCGTAG	59.358	20	100	100	164	78	241	GGAATGCAGAAGAGGCTGGA	59.746	20	100	100	GTTTGGGACATGTTGCTGCT	59.324	20	100	100	172	78	249
CPSSR_429|GAA	GGAATGCAGAAGAGGCTGGA	59.746	20	100	100	ACATGTTGCTGCTCGTCGTA	60.039	20	100	100	165	78	242	GGAATGCAGAAGAGGCTGGA	59.746	20	100	100	CATGTTGCTGCTCGTCGTAG	59.358	20	100	100	164	78	241	GGAATGCAGAAGAGGCTGGA	59.746	20	100	100	GTTTGGGACATGTTGCTGCT	59.324	20	100	100	172	78	249
CPSSR_430|GAA	GGAATGCAGAAGAGGCTGGA	59.746	20	100	100	ACATGTTGCTGCTCGTCGTA	60.039	20	100	100	165	78	242	GGAATGCAGAAGAGGCTGGA	59.746	20	100	100	CATGTTGCTGCTCGTCGTAG	59.358	20	100	100	164	78	241	GGAATGCAGAAGAGGCTGGA	59.746	20	100	100	GTTTGGGACATGTTGCTGCT	59.324	20	100	100	172	78	249
CPSSR_431|GAA	GGAATGCAGAAGAGGCTGGA	59.746	20	100	100	ACATGTTGCTGCTCGTCGTA	60.039	20	100	100	165	78	242	GGAATGCAGAAGAGGCTGGA	59.746	20	100	100	CATGTTGCTGCTCGTCGTAG	59.358	20	100	100	164	78	241	GGAATGCAGAAGAGGCTGGA	59.746	20	100	100	GTTTGGGACATGTTGCTGCT	59.324	20	100	100	172	78	249
CPSSR_432|GAA	GGAATGCAGAAGAGGCTGGA	59.746	20	100	100	ACATGTTGCTGCTCGTCGTA	60.039	20	100	100	165	78	242	GGAATGCAGAAGAGGCTGGA	59.746	20	100	100	CATGTTGCTGCTCGTCGTAG	59.358	20	100	100	164	78	241	GGAATGCAGAAGAGGCTGGA	59.746	20	100	100	GTTTGGGACATGTTGCTGCT	59.324	20	100	100	172	78	249
CPSSR_433|GAA	GCAAAGGAAGCATTGCCCAA	59.965	20	100	100	TGCAGCTGTCAATCCTTCGT	59.965	20	100	100	120	119	238	GCAAAGGAAGCATTGCCCAA	59.965	20	100	100	GGTCCACCACTTTACTGGCA	59.89	20	100	95	158	119	276	AGGGATGGTGAGAAGAGGCT	59.956	20	100	100	GGTCCACCACTTTACTGGCA	59.89	20	100	95	132	145	276
CPSSR_434|GAA	TGCTGCAAAGAAGCCAAAGC	60.25	20	100	100	AGGTGGTGCTATTGGTGCTT	59.594	20	100	100	114	155	268	TGCTGCAAAGAAGCCAAAGC	60.25	20	100	100	AAGGTGGTGCTATTGGTGCT	59.594	20	100	100	115	155	269	GCTTGCTGCAAAGAAGCCAA	60.25	20	100	100	AGGTGGTGCTATTGGTGCTT	59.594	20	100	100	117	152	268
CPSSR_435|GAG	GAGATCTGAGAGAAAATGAGTGTG	57.109	24	100	100	GTGGGCTTCGAGCTGTGATA	59.824	20	100	100	147	177	323	GAGATCTGAGAGAAAATGAGTGTG	57.109	24	100	100	GAATCTGAGGTGGGCTTCGA	59.463	20	100	100	156	177	332	GAGATCTGAGAGAAAATGAGTGTG	57.109	24	100	100	AATCTGAGGTGGGCTTCGAG	59.461	20	100	100	155	177	331
CPSSR_436|GAG	TGGAAATTGAGAGGGCGCTT	59.962	20	100	100	CGGAGTTTCAATTTGAGCTGCT	59.773	22	100	100	118	145	262	ATGGGAGAGTGGGGAAAGGA	59.879	20	100	100	CGGAGTTTCAATTTGAGCTGCT	59.773	22	100	100	153	110	262	TGGAAATTGAGAGGGCGCTT	59.962	20	100	100	TTTGAGCTGCTTCACTCACA	57.67	20	100	100	107	145	251
CPSSR_437|GAG	AAGCACTTGGACGGGCTAAA	59.89	20	100	100	GTGGCCGAAGACAAGCTACT	60.037	20	100	100	137	144	280	AAGCACTTGGACGGGCTAAA	59.89	20	100	100	ATCTCGTGGCCGAAGACAAG	60.109	20	100	100	142	144	285	AAGCACTTGGACGGGCTAAA	59.89	20	100	100	GATCTCGTGGCCGAAGACAA	60.109	20	100	100	143	144	286
CPSSR_438|GAG	GGCCCCAGATTCCTTTTCCA	59.959	20	100	100	AGAAGCTCTTCGTGTTCTAAACG	59.018	23	100	100	168	93	260	AACGGCCCCAGATTCCTTTT	59.886	20	100	100	AGAAGCTCTTCGTGTTCTAAACG	59.018	23	100	100	171	90	260	GGCCCCAGATTCCTTTTCCA	59.959	20	100	100	AGCTCTTCGTGTTCTAAACG	55.846	20	100	100	165	93	257
CPSSR_439|GAG	TCAAGTGGACTGAGGTGGTTC	59.584	21	100	98.1	TCCAAACTCGAGCAAAGCCT	59.891	20	100	100	171	128	298	CAAGTGGACTGAGGTGGTTCT	59.582	21	100	99.05	TCCAAACTCGAGCAAAGCCT	59.891	20	100	100	170	129	298	TCAAGTGGACTGAGGTGGTT	58.493	20	100	98	TCCAAACTCGAGCAAAGCCT	59.891	20	100	100	171	128	298
CPSSR_440|GAG	GGCGGGTAAGGGTGATCAAA	60.035	20	100	100	ATTCCCACTCTACGCCCTCT	60.032	20	100	100	183	62	244	GGCGGGTAAGGGTGATCAAA	60.035	20	100	100	TCACCCACACATCCCCATTC	59.669	20	100	100	199	62	260	GGCGGGTAAGGGTGATCAAA	60.035	20	100	100	CACACATCCCCATTCCCACT	59.667	20	100	100	194	62	255
CPSSR_441|GAG	CGGAGGGTGGATCATGGAAG	59.893	20	100	100	TATTGCTCCATCGCCGAGTC	59.968	20	100	100	158	143	300	CGGAGGGTGGATCATGGAAG	59.893	20	100	100	CCGAGTCCCGTTGTTGGTAA	59.966	20	97.5	100	145	143	287	CGGAGGGTGGATCATGGAAG	59.893	20	100	100	CCTCCTGCAACTACAGCACA	59.965	20	100	85	178	143	320
CPSSR_442|GAGGA	GAAATCGGGTTCGGGAGGTT	60.036	20	100	100	ACGAAAAGAAAGCCCTCCCT	59.228	20	100	93.75	182	59	240	GATGGTTGCGGCTGTGATTC	59.901	20	100	100	ACGAAAAGAAAGCCCTCCCT	59.228	20	100	93.75	139	102	240	GGATTCGTCGGGTGATGGTT	60.108	20	100	100	ACGAAAAGAAAGCCCTCCCT	59.228	20	100	93.75	152	89	240
CPSSR_443|GAT	ACCGATGATGCTGAAGACGA	59.182	20	100	100	CCATTTGCACAACCCTTCCA	58.953	20	100	100	122	152	273	ACCGATGATGCTGAAGACGA	59.182	20	100	100	TCCATTTGCACAACCCTTCC	58.663	20	100	100	123	152	274	GGGAACCGATGATGCTGAAGA	60.134	21	100	100	CCATTTGCACAACCCTTCCA	58.953	20	100	100	126	148	273
CPSSR_444|GAT	GCATCCAGCACGCATGAAAA	60.109	20	100	100	ACATGACGCTCCGGAGTTTT	59.965	20	100	100	188	89	276	GCATCCAGCACGCATGAAAA	60.109	20	100	100	CACATGACGCTCCGGAGTTT	60.671	20	100	100	189	89	277	GCATCCAGCACGCATGAAAA	60.109	20	100	100	TGACGCTCCGGAGTTTTAACA	59.931	21	100	100	185	89	273
CPSSR_445|GAT	CACCACAAACCACCACCTCT	60.107	20	98	100	CCGATCTCGTCTTGGCTAGC	60.318	20	100	100	169	17	185	CACCACAAACCACCACCTCT	60.107	20	98	100	TGATCCGATCTCGTCTTGGC	59.614	20	100	100	173	17	189	ACCACAAACCACCACCTCTC	59.817	20	98.75	100	CCGATCTCGTCTTGGCTAGC	60.318	20	100	100	168	18	185
CPSSR_446|GAT	CACCACAAACCACCACCTCT	60.107	20	98	100	CCGATCTCGTCTTGGCTAGC	60.318	20	100	100	169	17	185	CACCACAAACCACCACCTCT	60.107	20	98	100	TGATCCGATCTCGTCTTGGC	59.614	20	100	100	173	17	189	ACCACAAACCACCACCTCTC	59.817	20	98.75	100	CCGATCTCGTCTTGGCTAGC	60.318	20	100	100	168	18	185
CPSSR_447|GAT	GCAGGAGAGAGAAGCTGCAA	60.037	20	100	95	TGATCTCTGAGGTGCAGCAG	59.464	20	100	100	106	139	244	GCAGGAGAGAGAAGCTGCAA	60.037	20	100	95	TTGATCTCTGAGGTGCAGCA	59.021	20	100	100	107	139	245	GCAGGAGAGAGAAGCTGCAA	60.037	20	100	95	TTGATCTCTGAGGTGCAGCAG	60.066	21	100	100	107	139	245
CPSSR_448|GAT	CGCTGGAAACGCTACCTCTT	60.39	20	98	92	CACACTCGGTCACGTGAGTT	60.249	20	97	100	133	103	235	CCTTGAATCCGTCGCTGGAA	60.391	20	98	100	CACACTCGGTCACGTGAGTT	60.249	20	97	100	145	91	235	CGCCTCGTCAGTTTTCCTTG	59.487	20	100	100	CACACTCGGTCACGTGAGTT	60.249	20	97	100	160	76	235
CPSSR_449|GAT	AGACTGTCTCGGTGCTTTCG	60.039	20	100	100	GCCGTGGAGCTTAAAATCGC	60.248	20	100	100	199	105	303	CTGTCTCGGTGCTTTCGGAT	60.109	20	100	100	GCCGTGGAGCTTAAAATCGC	60.248	20	100	100	196	108	303	TGCTTTCGGATGGTTGGTGT	60.179	20	100	100	GCCGTGGAGCTTAAAATCGC	60.248	20	100	100	187	117	303
CPSSR_450|GAT	GGTTGATTGCGTTGGAGCTG	60.11	20	100	100	GTGTGTGTCTGTCTGTCCCA	59.536	20	100	100	170	156	325	AGGTTGATTGCGTTGGAGCT	60.251	20	100	100	GTGTGTGTCTGTCTGTCCCA	59.536	20	100	100	171	155	325	ATTGCGTTGGAGCTGAGGAT	59.746	20	100	100	GTGTGTGTCTGTCTGTCCCA	59.536	20	100	100	165	161	325
CPSSR_451|GAT	CCTCCCAAAACCTCCGCTTA	59.673	20	100	100	CGCCTCATCCAGCTCAGTAC	60.249	20	100	100	194	60	253	AATCGAACACGGCCCAAATG	59.474	20	100	100	GCTCAAGCTGCTTCTCTTGC	59.831	20	100	100	189	144	332	AATCGAACACGGCCCAAATG	59.474	20	100	100	CGCCTCATCCAGCTCAGTAC	60.249	20	100	100	110	144	253
CPSSR_452|GAT	CCTCCCAAAACCTCCGCTTA	59.673	20	100	100	CGCCTCATCCAGCTCAGTAC	60.249	20	100	100	194	60	253	AATCGAACACGGCCCAAATG	59.474	20	100	100	GCTCAAGCTGCTTCTCTTGC	59.831	20	100	100	189	144	332	AATCGAACACGGCCCAAATG	59.474	20	100	100	CGCCTCATCCAGCTCAGTAC	60.249	20	100	100	110	144	253
CPSSR_453|GAT	TGTTCTTCTTGGTTTTCGCAGT	58.986	22	100	100	GCACATGCTGAACACCCAAA	59.611	20	95	100	187	168	354	TGTTCTTCTTGGTTTTCGCAGT	58.986	22	100	100	TGCACATGCTGAACACCCAA	60.755	20	N/A	N/A	188	168	355	TGTTCTTCTTGGTTTTCGCAGT	58.986	22	100	100	TTGCACATGCTGAACACCCA	60.755	20	95	100	189	168	356
CPSSR_454|GAT	GCAGTTGTCGGACGTTTTCC	60.042	20	100	92	GCAGAGGGATGCAGTTAGGG	60.179	20	100	100	195	179	373	GGCAGTTGTCGGACGTTTTC	60.042	20	100	94	GCAGAGGGATGCAGTTAGGG	60.179	20	100	100	196	178	373	GCAGTTGTCGGACGTTTTCC	60.042	20	100	92	AGCGCATGGGATCTGGAATT	59.816	20	100	100	150	179	328
CPSSR_455|GAT	CCCATGTACAGCAGGATCCA	59.161	20	100	100	CCAGCCGCCGTATTATCAGT	59.966	20	100	100	142	150	291	CCCATGTACAGCAGGATCCA	59.161	20	100	100	ACCAGCCGCCGTATTATCAG	59.966	20	100	100	143	150	292	CGGGGTACGGATATCTTCCC	59.107	20	100	100	CCAGCCGCCGTATTATCAGT	59.966	20	100	100	173	119	291
CPSSR_456|GAT	AAGCATGGCAGCAGTAGGAG	60.107	20	100	100	TTCGTTTCACAGCGCTTTGG	59.971	20	100	100	106	156	261	AAGCATGGCAGCAGTAGGAG	60.107	20	100	100	CCGGCCAATTTCTCCACTCT	60.035	20	100	100	189	156	344	AAGCATGGCAGCAGTAGGAG	60.107	20	100	100	TCCGGCCAATTTCTCCACTC	60.035	20	100	100	190	156	345
CPSSR_457|GATT	TGTGTGCCTGTTAGCCATGA	59.6	20	100	100	GCAGTCTTGTGTACAGTTTCCG	59.779	22	100	100	135	153	287	GCCATGAAGTTGCAGTTGGC	60.668	20	100	100	GCAGTCTTGTGTACAGTTTCCG	59.779	22	100	100	122	166	287	GCAGTTGGCGGAGATACAAC	59.273	20	100	100	GCAGTCTTGTGTACAGTTTCCG	59.779	22	100	100	111	177	287
CPSSR_458|GCA	ATGCCTACTTCCCGTACTCG	58.97	20	100	100	TGCTCCAAGAAGCGATCCAA	59.675	20	100	100	200	79	278	ATGCCTACTTCCCGTACTCG	58.97	20	100	100	TGCTCCAAGAAGCGATCCAAA	60.271	21	100	100	200	79	278	ATGCCTACTTCCCGTACTCG	58.97	20	100	100	GCTCCAAGAAGCGATCCAAA	58.547	20	100	100	199	79	277
CPSSR_459|GCA	GGCTCTTCTTCCACAGCCTT	59.963	20	98.75	100	GCAAGGCGGTAGAGGAGAAG	60.179	20	100	100	151	152	302	GGCTCTTCTTCCACAGCCTT	59.963	20	98.75	100	GAAGAGCAAGGCGGTAGAGG	60.179	20	100	100	156	152	307	GGCTCAGGCTCCTCAACTTT	59.963	20	100	100	GCAAGGCGGTAGAGGAGAAG	60.179	20	100	100	196	107	302
CPSSR_460|GCA	AGAAGCAGTCGCAACTCCTC	60.038	20	100	100	TGAGCGTTCTTCAGCAGCTT	60.25	20	100	75	130	160	289	AGAAGCAGTCGCAACTCCTC	60.038	20	100	100	ACGGAAGACTTGCCAGACTC	59.681	20	100	91	177	160	336	AGAAGCAGTCGCAACTCCTC	60.038	20	100	100	GACGGAAGACTTGCCAGACT	59.681	20	100	94	178	160	337
CPSSR_461|GCA	TCGGAGACACCAACAAGAGC	59.966	20	100	100	GAACTTCTTCTCGTTGTTGTTG	56.165	22	98.5	100	196	42	237	CGGAGACACCAACAAGAGCA	60.25	20	100	100	GAACTTCTTCTCGTTGTTGTTG	56.165	22	98.5	100	195	43	237	TTGGAGGGAGTCGAGTTACG	58.829	20	100	100	GAACTTCTTCTCGTTGTTGTTG	56.165	22	98.5	100	170	68	237
CPSSR_462|GCA	TCACCATCCATCGTCACCTC	59.176	20	100	90	TCGCACTTCACTTCATGGCT	59.965	20	100	85	184	179	362	TCACCATCCATCGTCACCTC	59.176	20	100	90	GGGAGTGAAGAGGGTTGTCG	60.037	20	100	88.75	108	179	286	TCACCATCCATCGTCACCTC	59.176	20	100	90	CGGGAGTGAAGAGGGTTGTC	60.037	20	100	92.5	109	179	287
CPSSR_463|GCA	CAGCAGTGGCAGTGGAAGTA	59.965	20	100	100	CGTGACGCAGCGACATATTC	59.773	20	100	100	166	159	324	GCAGTGGCAGTGGAAGTAGT	59.965	20	100	100	CGTGACGCAGCGACATATTC	59.773	20	100	100	164	161	324	AGTTCTGGTTCCAGCAGTGG	59.891	20	100	100	CGTGACGCAGCGACATATTC	59.773	20	100	100	177	148	324
CPSSR_464|GCC	TCTCAATAAGCGGCCTCGAC	59.898	20	100	100	GCTGCGCCCGACTATAGAAT	60.038	20	100	100	145	165	309	TCTCAATAAGCGGCCTCGAC	59.898	20	100	100	CCGCACCGTCGTATCGTTAT	60.317	20	100	100	108	165	272	CCATCGACGCCTTCTGATCA	59.897	20	100	100	CCGCACCGTCGTATCGTTAT	60.317	20	100	100	177	96	272
CPSSR_465|GCC	TCTCAATAAGCGGCCTCGAC	59.898	20	100	100	GCTGCGCCCGACTATAGAAT	60.038	20	100	100	145	165	309	TCTCAATAAGCGGCCTCGAC	59.898	20	100	100	CCGCACCGTCGTATCGTTAT	60.317	20	100	100	108	165	272	CCATCGACGCCTTCTGATCA	59.897	20	100	100	CCGCACCGTCGTATCGTTAT	60.317	20	100	100	177	96	272
CPSSR_466|GCT	CGTTCGATTTGCTTGGCGAT	59.903	20	100	100	ACCGGATTTCTTGGGCTGAG	60.035	20	100	100	110	132	241	GGCAACCTTGAATCCGTTCG	59.832	20	100	100	ACCGGATTTCTTGGGCTGAG	60.035	20	100	100	124	118	241	CGTTCGATTTGCTTGGCGAT	59.903	20	100	100	CTGAGCCGAACCGGATTTCT	60.108	20	100	100	119	132	250
CPSSR_467|GCT	GGATCCGCTTCCACCATGAT	59.891	20	100	100	TGCTGCCATTCATGTGGTTG	59.396	20	100	100	181	61	241	CCGCACATCTTGGAAACAGC	60.11	20	100	100	TGCTGCCATTCATGTGGTTG	59.396	20	100	100	152	90	241	GCCGCACATCTTGGAAACAG	60.11	20	100	100	TGCTGCCATTCATGTGGTTG	59.396	20	100	100	153	89	241
CPSSR_468|GCT	GGATCCGCTTCCACCATGAT	59.891	20	100	100	TGCTGCCATTCATGTGGTTG	59.396	20	100	100	181	61	241	CCGCACATCTTGGAAACAGC	60.11	20	100	100	TGCTGCCATTCATGTGGTTG	59.396	20	100	100	152	90	241	GCCGCACATCTTGGAAACAG	60.11	20	100	100	TGCTGCCATTCATGTGGTTG	59.396	20	100	100	153	89	241
CPSSR_469|GCT	GGATCCGCTTCCACCATGAT	59.891	20	100	100	TGCTGCCATTCATGTGGTTG	59.396	20	100	100	181	61	241	CCGCACATCTTGGAAACAGC	60.11	20	100	100	TGCTGCCATTCATGTGGTTG	59.396	20	100	100	152	90	241	GCCGCACATCTTGGAAACAG	60.11	20	100	100	TGCTGCCATTCATGTGGTTG	59.396	20	100	100	153	89	241
CPSSR_470|GCT	GGATCCGCTTCCACCATGAT	59.891	20	100	100	TGCTGCCATTCATGTGGTTG	59.396	20	100	100	181	61	241	CCGCACATCTTGGAAACAGC	60.11	20	100	100	TGCTGCCATTCATGTGGTTG	59.396	20	100	100	152	90	241	GCCGCACATCTTGGAAACAG	60.11	20	100	100	TGCTGCCATTCATGTGGTTG	59.396	20	100	100	153	89	241
CPSSR_471|GCT	GGATCCGCTTCCACCATGAT	59.891	20	100	100	TGCTGCCATTCATGTGGTTG	59.396	20	100	100	181	61	241	CCGCACATCTTGGAAACAGC	60.11	20	100	100	TGCTGCCATTCATGTGGTTG	59.396	20	100	100	152	90	241	GCCGCACATCTTGGAAACAG	60.11	20	100	100	TGCTGCCATTCATGTGGTTG	59.396	20	100	100	153	89	241
CPSSR_472|GCT	GGATCCGCTTCCACCATGAT	59.891	20	100	100	TGCTGCCATTCATGTGGTTG	59.396	20	100	100	181	61	241	CCGCACATCTTGGAAACAGC	60.11	20	100	100	TGCTGCCATTCATGTGGTTG	59.396	20	100	100	152	90	241	GCCGCACATCTTGGAAACAG	60.11	20	100	100	TGCTGCCATTCATGTGGTTG	59.396	20	100	100	153	89	241
CPSSR_473|GCT	GGATCCGCTTCCACCATGAT	59.891	20	100	100	TGCTGCCATTCATGTGGTTG	59.396	20	100	100	181	61	241	CCGCACATCTTGGAAACAGC	60.11	20	100	100	TGCTGCCATTCATGTGGTTG	59.396	20	100	100	152	90	241	GCCGCACATCTTGGAAACAG	60.11	20	100	100	TGCTGCCATTCATGTGGTTG	59.396	20	100	100	153	89	241
CPSSR_474|GCT	GGATCCGCTTCCACCATGAT	59.891	20	100	100	TGCTGCCATTCATGTGGTTG	59.396	20	100	100	181	61	241	CCGCACATCTTGGAAACAGC	60.11	20	100	100	TGCTGCCATTCATGTGGTTG	59.396	20	100	100	152	90	241	GCCGCACATCTTGGAAACAG	60.11	20	100	100	TGCTGCCATTCATGTGGTTG	59.396	20	100	100	153	89	241
CPSSR_475|GCT	GGATCCGCTTCCACCATGAT	59.891	20	100	100	TGCTGCCATTCATGTGGTTG	59.396	20	100	100	181	61	241	CCGCACATCTTGGAAACAGC	60.11	20	100	100	TGCTGCCATTCATGTGGTTG	59.396	20	100	100	152	90	241	GCCGCACATCTTGGAAACAG	60.11	20	100	100	TGCTGCCATTCATGTGGTTG	59.396	20	100	100	153	89	241
CPSSR_476|GCT	GGATCCGCTTCCACCATGAT	59.891	20	100	100	TGCTGCCATTCATGTGGTTG	59.396	20	100	100	181	61	241	CCGCACATCTTGGAAACAGC	60.11	20	100	100	TGCTGCCATTCATGTGGTTG	59.396	20	100	100	152	90	241	GCCGCACATCTTGGAAACAG	60.11	20	100	100	TGCTGCCATTCATGTGGTTG	59.396	20	100	100	153	89	241
CPSSR_477|GCT	GGATCCGCTTCCACCATGAT	59.891	20	100	100	TGCTGCCATTCATGTGGTTG	59.396	20	100	100	181	61	241	CCGCACATCTTGGAAACAGC	60.11	20	100	100	TGCTGCCATTCATGTGGTTG	59.396	20	100	100	152	90	241	GCCGCACATCTTGGAAACAG	60.11	20	100	100	TGCTGCCATTCATGTGGTTG	59.396	20	100	100	153	89	241
CPSSR_478|GCT	GGATCCGCTTCCACCATGAT	59.891	20	100	100	TGCTGCCATTCATGTGGTTG	59.396	20	100	100	181	61	241	CCGCACATCTTGGAAACAGC	60.11	20	100	100	TGCTGCCATTCATGTGGTTG	59.396	20	100	100	152	90	241	GCCGCACATCTTGGAAACAG	60.11	20	100	100	TGCTGCCATTCATGTGGTTG	59.396	20	100	100	153	89	241
CPSSR_479|GCT	GGATCCGCTTCCACCATGAT	59.891	20	100	100	TGCTGCCATTCATGTGGTTG	59.396	20	100	100	181	61	241	CCGCACATCTTGGAAACAGC	60.11	20	100	100	TGCTGCCATTCATGTGGTTG	59.396	20	100	100	152	90	241	GCCGCACATCTTGGAAACAG	60.11	20	100	100	TGCTGCCATTCATGTGGTTG	59.396	20	100	100	153	89	241
CPSSR_480|GCT	GGATCCGCTTCCACCATGAT	59.891	20	100	100	TGCTGCCATTCATGTGGTTG	59.396	20	100	100	181	61	241	CCGCACATCTTGGAAACAGC	60.11	20	100	100	TGCTGCCATTCATGTGGTTG	59.396	20	100	100	152	90	241	GCCGCACATCTTGGAAACAG	60.11	20	100	100	TGCTGCCATTCATGTGGTTG	59.396	20	100	100	153	89	241
CPSSR_481|GCT	GGATCCGCTTCCACCATGAT	59.891	20	100	100	TGCTGCCATTCATGTGGTTG	59.396	20	100	100	181	61	241	CCGCACATCTTGGAAACAGC	60.11	20	100	100	TGCTGCCATTCATGTGGTTG	59.396	20	100	100	152	90	241	GCCGCACATCTTGGAAACAG	60.11	20	100	100	TGCTGCCATTCATGTGGTTG	59.396	20	100	100	153	89	241
CPSSR_482|GCT	GGATCCGCTTCCACCATGAT	59.891	20	100	100	TGCTGCCATTCATGTGGTTG	59.396	20	100	100	181	61	241	CCGCACATCTTGGAAACAGC	60.11	20	100	100	TGCTGCCATTCATGTGGTTG	59.396	20	100	100	152	90	241	GCCGCACATCTTGGAAACAG	60.11	20	100	100	TGCTGCCATTCATGTGGTTG	59.396	20	100	100	153	89	241
CPSSR_483|GCT	GGATCCGCTTCCACCATGAT	59.891	20	100	100	TGCTGCCATTCATGTGGTTG	59.396	20	100	100	181	61	241	CCGCACATCTTGGAAACAGC	60.11	20	100	100	TGCTGCCATTCATGTGGTTG	59.396	20	100	100	152	90	241	GCCGCACATCTTGGAAACAG	60.11	20	100	100	TGCTGCCATTCATGTGGTTG	59.396	20	100	100	153	89	241
CPSSR_484|GCT	GGATCCGCTTCCACCATGAT	59.891	20	100	100	TGCTGCCATTCATGTGGTTG	59.396	20	100	100	181	61	241	CCGCACATCTTGGAAACAGC	60.11	20	100	100	TGCTGCCATTCATGTGGTTG	59.396	20	100	100	152	90	241	GCCGCACATCTTGGAAACAG	60.11	20	100	100	TGCTGCCATTCATGTGGTTG	59.396	20	100	100	153	89	241
CPSSR_485|GCT	GGATCCGCTTCCACCATGAT	59.891	20	100	100	TGCTGCCATTCATGTGGTTG	59.396	20	100	100	181	61	241	CCGCACATCTTGGAAACAGC	60.11	20	100	100	TGCTGCCATTCATGTGGTTG	59.396	20	100	100	152	90	241	GCCGCACATCTTGGAAACAG	60.11	20	100	100	TGCTGCCATTCATGTGGTTG	59.396	20	100	100	153	89	241
CPSSR_486|GCT	GGATCCGCTTCCACCATGAT	59.891	20	100	100	TGCTGCCATTCATGTGGTTG	59.396	20	100	100	181	61	241	CCGCACATCTTGGAAACAGC	60.11	20	100	100	TGCTGCCATTCATGTGGTTG	59.396	20	100	100	152	90	241	GCCGCACATCTTGGAAACAG	60.11	20	100	100	TGCTGCCATTCATGTGGTTG	59.396	20	100	100	153	89	241
CPSSR_487|GCT	ACCTTCACCAACGAGAGCAA	59.532	20	98.75	100	GCCGCTGTTGCATTTTCCTC	60.734	20	100	100	154	141	294	ACCTTCACCAACGAGAGCAA	59.532	20	98.75	100	CCGCTGTTGCATTTTCCTCT	59.116	20	100	100	153	141	293	ACCTTCACCAACGAGAGCAA	59.532	20	98.75	100	CCCGGAACCATACATCCTCA	58.872	20	100	100	131	141	271
CPSSR_488|GCT	AGTGCCACCACCATGATCAC	60.323	20	100	100	ACTGAGCGCTGGAACTCAAA	59.893	20	100	100	168	105	272	GCCGCACACCATCAGAAGTA	60.391	20	100	100	ACTGAGCGCTGGAACTCAAA	59.893	20	100	100	187	86	272	GCCACCACCATGATCACCAT	60.396	20	100	100	ACTGAGCGCTGGAACTCAAA	59.893	20	100	100	165	108	272
CPSSR_489|GCT	GCACAGCAGCAGTCTCTACT	59.754	20	100	100	CCAAGGTTTGGCCAGTTTGG	59.893	20	100	100	137	176	312	GCACAGCAGCAGTCTCTACT	59.754	20	100	100	GCCAGTTTGGATTGGGCATG	60.108	20	100	100	127	176	302	GCACAGCAGCAGTCTCTACT	59.754	20	100	100	GGTGCCACTCAACCCAGATT	60.251	20	100	100	105	176	280
CPSSR_490|GCT	GCACAGCAGCAGTCTCTACT	59.754	20	100	100	CCAAGGTTTGGCCAGTTTGG	59.893	20	100	100	137	176	312	GCACAGCAGCAGTCTCTACT	59.754	20	100	100	GCCAGTTTGGATTGGGCATG	60.108	20	100	100	127	176	302	GCACAGCAGCAGTCTCTACT	59.754	20	100	100	GGTGCCACTCAACCCAGATT	60.251	20	100	100	105	176	280
CPSSR_491|GCT	GCACAGCAGCAGTCTCTACT	59.754	20	100	100	CCAAGGTTTGGCCAGTTTGG	59.893	20	100	100	137	176	312	GCACAGCAGCAGTCTCTACT	59.754	20	100	100	GCCAGTTTGGATTGGGCATG	60.108	20	100	100	127	176	302	GCACAGCAGCAGTCTCTACT	59.754	20	100	100	GGTGCCACTCAACCCAGATT	60.251	20	100	100	105	176	280
CPSSR_492|GCT	GCACAGCAGCAGTCTCTACT	59.754	20	100	100	CCAAGGTTTGGCCAGTTTGG	59.893	20	100	100	137	176	312	GCACAGCAGCAGTCTCTACT	59.754	20	100	100	GCCAGTTTGGATTGGGCATG	60.108	20	100	100	127	176	302	GCACAGCAGCAGTCTCTACT	59.754	20	100	100	GGTGCCACTCAACCCAGATT	60.251	20	100	100	105	176	280
CPSSR_493|GCT	GCACAGCAGCAGTCTCTACT	59.754	20	100	100	CCAAGGTTTGGCCAGTTTGG	59.893	20	100	100	137	176	312	GCACAGCAGCAGTCTCTACT	59.754	20	100	100	GCCAGTTTGGATTGGGCATG	60.108	20	100	100	127	176	302	GCACAGCAGCAGTCTCTACT	59.754	20	100	100	GGTGCCACTCAACCCAGATT	60.251	20	100	100	105	176	280
CPSSR_494|GCT	GCACAGCAGCAGTCTCTACT	59.754	20	100	100	CCAAGGTTTGGCCAGTTTGG	59.893	20	100	100	137	176	312	GCACAGCAGCAGTCTCTACT	59.754	20	100	100	GCCAGTTTGGATTGGGCATG	60.108	20	100	100	127	176	302	GCACAGCAGCAGTCTCTACT	59.754	20	100	100	GGTGCCACTCAACCCAGATT	60.251	20	100	100	105	176	280
CPSSR_495|GCT	ACTCCCAGTACCACCAGACA	59.81	20	100	100	CGGGCAGGTTTGGAGTTTTG	59.968	20	100	100	169	120	288	CGAACTCCCAGTACCACCAG	59.753	20	100	100	CGGGCAGGTTTGGAGTTTTG	59.968	20	100	100	172	117	288	ACTCCCAGTACCACCAGACA	59.81	20	100	100	TCGGGCAGGTTTGGAGTTTT	60.106	20	100	100	170	120	289
CPSSR_496|GCT	CCTACGTTAGCGCACCTTCA	60.109	20	100	100	CCAGAGTCGGGAAGAGCATG	60.179	20	100	100	166	139	304	CCTACGTTAGCGCACCTTCA	60.109	20	100	100	CGGGAAGAGCATGATGGGAT	59.601	20	100	100	159	139	297	CTCTGCAATGGCTACCCACT	59.746	20	100	100	GCGGGTGCACTGAAGAAGTA	60.32	20	100	100	140	84	223
CPSSR_497|GCT	GATGGTCTCAGATGCGAGCA	59.896	20	100	100	AGCCAAGGCAGATGATGTCC	60.107	20	99	100	142	127	268	TGGTCTCAGATGCGAGCAAG	60.108	20	100	100	AGCCAAGGCAGATGATGTCC	60.107	20	99	100	140	129	268	GGTCTCAGATGCGAGCAAGA	59.826	20	100	100	AGCCAAGGCAGATGATGTCC	60.107	20	99	100	139	130	268
CPSSR_498|GCT	GATGGTCTCAGATGCGAGCA	59.896	20	100	100	AGCCAAGGCAGATGATGTCC	60.107	20	99	100	142	127	268	TGGTCTCAGATGCGAGCAAG	60.108	20	100	100	AGCCAAGGCAGATGATGTCC	60.107	20	99	100	140	129	268	GGTCTCAGATGCGAGCAAGA	59.826	20	100	100	AGCCAAGGCAGATGATGTCC	60.107	20	99	100	139	130	268
CPSSR_499|GGA	AGCCGGTTGACCATGATGAG	60.108	20	100	100	AGATCCCTCCCTCTTCGCTT	60.032	20	100	100	148	91	238	GCCGGTTGACCATGATGAGA	60.108	20	100	100	AGATCCCTCCCTCTTCGCTT	60.032	20	100	100	147	92	238	GGAGTGAACGCGTTGTTGTC	60.042	20	100	100	CGCCCATCTCCGATCAGATC	60.109	20	100	100	101	153	253
CPSSR_500|GGA	AGCCGGTTGACCATGATGAG	60.108	20	100	100	AGATCCCTCCCTCTTCGCTT	60.032	20	100	100	148	91	238	GCCGGTTGACCATGATGAGA	60.108	20	100	100	AGATCCCTCCCTCTTCGCTT	60.032	20	100	100	147	92	238	GGAGTGAACGCGTTGTTGTC	60.042	20	100	100	CGCCCATCTCCGATCAGATC	60.109	20	100	100	101	153	253
CPSSR_501|GGA	ACCTTGTGATGCTTGGAGGT	59.226	20	100	100	ATAGCATCCCTCCACCCAGT	60.03	20	100	100	190	179	368	ACCTTGTGATGCTTGGAGGT	59.226	20	100	100	CAGTACACACTCCAGCAGCA	59.966	20	100	100	174	179	352	ACCTTGTGATGCTTGGAGGT	59.226	20	100	100	CCCAGTACACACTCCAGCAG	60.037	20	100	100	176	179	354
CPSSR_502|GGA	GCATTGGAGGTGGGGATGAA	60.033	20	100	100	CCTCCCCAAAGCAAAGCAAC	59.966	20	100	100	166	36	201	ATGGTGGAGATGGTGGAGGA	59.955	20	100	55	CCTCCCCAAAGCAAAGCAAC	59.966	20	100	100	199	3	201	GCATTGGAGGTGGGGATGAA	60.033	20	100	100	TCCTCCCCAAAGCAAAGCAA	60.106	20	100	100	167	36	202
CPSSR_503|GGA	GACGACGCAGAATCACCGTA	60.179	20	100	100	CCTCCCCAACTCTCCATTCC	59.451	20	100	100	190	72	261	TCGATCGACGACGCAGAATC	60.316	20	100	100	CCTCCCCAACTCTCCATTCC	59.451	20	100	100	196	66	261	GACGACGCAGAATCACCGTA	60.179	20	100	100	CCCAACTCTCCATTCCACCA	59.302	20	100	100	186	72	257
CPSSR_504|GGA	GACGACGCAGAATCACCGTA	60.179	20	100	100	CCTCCCCAACTCTCCATTCC	59.451	20	100	100	190	72	261	TCGATCGACGACGCAGAATC	60.316	20	100	100	CCTCCCCAACTCTCCATTCC	59.451	20	100	100	196	66	261	GACGACGCAGAATCACCGTA	60.179	20	100	100	CCCAACTCTCCATTCCACCA	59.302	20	100	100	186	72	257
CPSSR_505|GGA	GGAGCGGAAGACAGAGAGTG	59.828	20	100	100	GATCTTCGAGGAGTGCCGTT	59.826	20	100	96.25	158	115	272	AGAGTGAAACAGCAGCAGCA	60.179	20	100	100	GATCTTCGAGGAGTGCCGTT	59.826	20	100	96.25	144	129	272	GAGTGAAACAGCAGCAGCAG	59.762	20	100	100	GATCTTCGAGGAGTGCCGTT	59.826	20	100	96.25	143	130	272
CPSSR_506|GGA	GGAGCGGAAGACAGAGAGTG	59.828	20	100	100	GATCTTCGAGGAGTGCCGTT	59.826	20	100	96.25	158	115	272	AGAGTGAAACAGCAGCAGCA	60.179	20	100	100	GATCTTCGAGGAGTGCCGTT	59.826	20	100	96.25	144	129	272	GAGTGAAACAGCAGCAGCAG	59.762	20	100	100	GATCTTCGAGGAGTGCCGTT	59.826	20	100	96.25	143	130	272
CPSSR_507|GGA	GGTCGTTGCAACAACCGAAA	59.901	20	100	100	CTGACATCCCCGTCGTCAAA	60.038	20	100	92.5	180	144	323	ACCTTTTCTGGGTCGTTGCA	60.107	20	100	100	CTGACATCCCCGTCGTCAAA	60.038	20	100	92.5	190	134	323	CTAGCTCCGGTTCCTCTTGC	60.179	20	100	100	CTGACATCCCCGTCGTCAAA	60.038	20	100	92.5	144	180	323
CPSSR_508|GGA	ATTTCCATTCGGCGAGTCGA	59.825	20	100	100	GATTCCGACCTCCGTCTCAC	59.899	20	100	100	126	167	292	TCTCTGTACGGCGGGAGTAT	59.818	20	100	100	GATTCCGACCTCCGTCTCAC	59.899	20	100	100	171	122	292	ATCTCTGTACGGCGGGAGTA	59.818	20	100	100	GATTCCGACCTCCGTCTCAC	59.899	20	100	100	172	121	292
CPSSR_509|GGC	TCCGTTTGTTCGCGATTTCC	59.486	20	100	100	CTACTCGCAACCGCCTCAA	60.08	19	100	100	140	153	292	CCGTTTGTTCGCGATTTCCT	59.484	20	100	100	CTACTCGCAACCGCCTCAA	60.08	19	100	100	139	154	292	TCCGTTTGTTCGCGATTTCC	59.486	20	100	100	TGGCAGAACAACCACTCAAGA	59.788	21	100	100	171	153	323
CPSSR_510|GGC	TCCGTTTGTTCGCGATTTCC	59.486	20	100	100	CTACTCGCAACCGCCTCAA	60.08	19	100	100	140	153	292	CCGTTTGTTCGCGATTTCCT	59.484	20	100	100	CTACTCGCAACCGCCTCAA	60.08	19	100	100	139	154	292	TCCGTTTGTTCGCGATTTCC	59.486	20	100	100	TGGCAGAACAACCACTCAAGA	59.788	21	100	100	171	153	323
CPSSR_511|GGC	AGCACAAACAGAGATAGTCGCA	60.029	22	100	93.94	CGTTGGATCATTGCTTCGCA	59.553	20	100	100	103	92	194	AGCACAAACAGAGATAGTCGCA	60.029	22	100	93.94	TCGTTGGATCATTGCTTCGC	59.273	20	100	100	104	92	195	GCACAAACAGAGATAGTCGCA	58.662	21	100	93.65	CGTTGGATCATTGCTTCGCA	59.553	20	100	100	102	93	194
CPSSR_512|GGC	GAGGGGTGTAGTCAGGAGGT	59.959	20	100	100	CCTCCGACATCGACAACACA	60.039	20	100	100	105	160	264	GGGAGTCGTCGAAGTAAGGC	60.179	20	100	100	CCTCCGACATCGACAACACA	60.039	20	100	100	126	139	264	GAGGGGTGTAGTCAGGAGGT	59.959	20	100	100	TCCTCAAAACCCTCCTCCGA	60.179	20	100	100	118	160	277
CPSSR_513|GGT	GTGGTTGGTACGAGAGCTGA	59.398	20	100	100	CCCCACCACCATATCATGCA	59.814	20	100	100	162	158	319	CGTGGTTGGTACGAGAGCTG	60.733	20	100	100	CCCCACCACCATATCATGCA	59.814	20	100	100	163	157	319	TGGTACGAGAGCTGATTCCG	59.261	20	100	100	CCCCACCACCATATCATGCA	59.814	20	100	100	157	163	319
CPSSR_514|GGT	GTCGTGGTGGTGGTTACAGT	59.895	20	100	100	CCAGTTACCCTCAGAGTCACC	59.449	21	100	92.38	101	162	262	GGTGGTAGTGGAGGTTACGG	59.466	20	100	100	CGCGAGTAACTGTCTCTTCCA	59.801	21	100	100	104	137	240	GGTGGTAGTGGAGGTTACGG	59.466	20	100	100	ACGCGAGTAACTGTCTCTTCC	59.8	21	100	100	105	137	241
CPSSR_515|GGT	GTCGTGGTGGTGGTTACAGT	59.895	20	100	100	CCAGTTACCCTCAGAGTCACC	59.449	21	100	92.38	101	162	262	GGTGGTAGTGGAGGTTACGG	59.466	20	100	100	CGCGAGTAACTGTCTCTTCCA	59.801	21	100	100	104	137	240	GGTGGTAGTGGAGGTTACGG	59.466	20	100	100	ACGCGAGTAACTGTCTCTTCC	59.8	21	100	100	105	137	241
CPSSR_516|GGT	TTGCACTTGTCACCGATCCT	59.604	20	100	100	GCTCCACCTTGTCAGTCTCC	60.037	20	100	100	100	147	246	GTTGCACTTGTCACCGATCC	59.483	20	100	100	GCTCCACCTTGTCAGTCTCC	60.037	20	100	100	101	146	246	TGCACTTGTCACCGATCCTC	60.037	20	100	100	TGCTCCACCTTGTCAGTCTC	59.318	20	100	100	100	148	247
CPSSR_517|GT	GGCTCATTTAATTGCCTTCCA	56.83	21	100	100	AGGTGGTTCAAGCAGTCAGT	59.16	20	100	100	129	113	241	GGCTCATTTAATTGCCTTCCA	56.83	21	100	100	GGTGGTTCAAGCAGTCAGTG	59.053	20	100	100	128	113	240	GCTCATTTAATTGCCTTCCATGG	58.626	23	100	100	AGGTGGTTCAAGCAGTCAGT	59.16	20	100	100	128	114	241
CPSSR_518|GT	CTGCTGCTAAAACCGGGGAT	60.394	20	100	100	GTAAGGGCGAGTGCTTGCTA	60.108	20	100	100	195	103	297	CTGCTGCTAAAACCGGGGAT	60.394	20	100	100	GGCGAGTGCTTGCTAGTACA	60.109	20	100	100	190	103	292	CTGCTGCTAAAACCGGGGAT	60.394	20	100	100	TAAGGGCGAGTGCTTGCTAG	59.824	20	100	100	194	103	296
CPSSR_519|GT	CTGCTGCTAAAACCGGGGAT	60.394	20	100	100	GTAAGGGCGAGTGCTTGCTA	60.108	20	100	100	195	103	297	CTGCTGCTAAAACCGGGGAT	60.394	20	100	100	GGCGAGTGCTTGCTAGTACA	60.109	20	100	100	190	103	292	CTGCTGCTAAAACCGGGGAT	60.394	20	100	100	TAAGGGCGAGTGCTTGCTAG	59.824	20	100	100	194	103	296
CPSSR_520|GT	GCGGACGAGAAGTGGAGATT	59.826	20	100	100	GCGTACTCGTCCATTTCCCA	60.109	20	100	100	175	146	320	GCGGACGAGAAGTGGAGATT	59.826	20	100	100	TGGCGTACTCGTCCATTTCC	60.109	20	100	100	177	146	322	GCGGACGAGAAGTGGAGATT	59.826	20	100	100	GGCGTACTCGTCCATTTCCC	60.809	20	100	100	176	146	321
CPSSR_521|GTA	ACGTGGCTGGACAACATGAA	60.179	20	100	100	GAGTCAAGATTTCACAAAAGGC	56.172	22	100	100	193	113	305	CGTGGCTGGACAACATGAAC	59.762	20	100	100	GAGTCAAGATTTCACAAAAGGC	56.172	22	100	100	192	114	305	TACGTGGCTGGACAACATGA	59.318	20	100	100	GAGTCAAGATTTCACAAAAGGC	56.172	22	100	100	194	112	305
CPSSR_522|GTA	TGGGAATATCAGCTAGACCCA	57.655	21	100	100	CGACGCTAACCACGGGAATA	59.899	20	96.47	96.67	158	152	309	TGGGAATATCAGCTAGACCCA	57.655	21	100	100	CACACTACCACTTGCACCCT	59.891	20	100	98	122	152	273	TGGGAATATCAGCTAGACCCA	57.655	21	100	100	ACGCTAACCACGGGAATACC	59.824	20	96.07	90	156	152	307
CPSSR_523|GTC	AGGGGTAGTTATGGGTGGGT	59.576	20	100	100	CCCAGTTACCAGTCCCCTCT	60.253	20	100	100	164	144	307	AGGGGTAGTTATGGGTGGGT	59.576	20	100	100	AGTCCCCTCTCTGACTTCGT	59.594	20	100	100	154	144	297	AGGGGTAGTTATGGGTGGGT	59.576	20	100	100	ACCAGTCCCCTCTCTGACTT	59.51	20	100	100	157	144	300
CPSSR_524|GTC	AGGGGTAGTTATGGGTGGGT	59.576	20	100	100	CCCAGTTACCAGTCCCCTCT	60.253	20	100	100	164	144	307	AGGGGTAGTTATGGGTGGGT	59.576	20	100	100	AGTCCCCTCTCTGACTTCGT	59.594	20	100	100	154	144	297	AGGGGTAGTTATGGGTGGGT	59.576	20	100	100	ACCAGTCCCCTCTCTGACTT	59.51	20	100	100	157	144	300
CPSSR_525|GTC	GCCTGCATTTCACGAAGAGC	60.179	20	100	100	ACGAAGTGTACGGCGGAAAT	60.038	20	100	100	196	99	294	GCCAGCTTCCTCTTCGATCT	59.536	20	100	100	ACGAAGTGTACGGCGGAAAT	60.038	20	100	100	176	119	294	CGCCAGCTTCCTCTTCGATC	60.874	20	100	100	ACGAAGTGTACGGCGGAAAT	60.038	20	100	100	177	118	294
CPSSR_526|GTG	GTTCACTGGCAAGCAAGTGT	59.259	20	100	100	TGTCCAGTTTCAGTTTGGCA	57.864	20	100	100	152	158	309	GTTCACTGGCAAGCAAGTGT	59.259	20	100	100	CATGTCCAGTTTCAGTTTGGCA	59.638	22	100	100	154	158	311	GTTCACTGGCAAGCAAGTGT	59.259	20	100	100	TGCATGTCCAGTTTCAGTTTGG	59.638	22	100	100	156	158	313
CPSSR_527|GTG	CGCGAACATGACACATGCAT	59.903	20	100	100	GTGCCATGATTGCCCGAATC	59.969	20	100	100	160	172	331	ATGCGCGAACATGACACATG	59.903	20	100	100	GTGCCATGATTGCCCGAATC	59.969	20	100	100	163	169	331	CGCGAACATGACACATGCAT	59.903	20	100	100	TGCCATGATTGCCCGAATCT	60.107	20	100	100	159	172	330
CPSSR_528|GTG	ACGGCAGAGACTGTTGAGTG	59.967	20	N/A	N/A	GAGTTGTGACAGGACGCTCA	59.968	20	96.67	100	179	49	227	ACGGCAGAGACTGTTGAGTG	59.967	20	N/A	N/A	AGTTGTGACAGGACGCTCAG	59.967	20	100	86.67	178	49	226	AGGCTAAGAGACGGCAGAGA	60.034	20	100	95	GAGTTGTGACAGGACGCTCA	59.968	20	96.67	100	189	39	227
CPSSR_529|GTG	GTCCATTTAACGGCCTTCGC	59.902	20	100	96	GCCACAATCCGCCTCAATTC	59.899	20	100	100	167	102	268	ACCCTTCAATCGCTCTCTGC	60.108	20	100	100	GCCACAATCCGCCTCAATTC	59.899	20	100	100	145	124	268	TCAAGAACCCAGCCAACTCC	59.89	20	100	100	GCCACAATCCGCCTCAATTC	59.899	20	100	100	187	82	268
CPSSR_530|GTG	ATGGTCAGGGGCATAATGGG	59.516	20	100	100	CTCCTCCTCCTCCAGCAGAT	60.106	20	100	100	102	167	268	ATGGTCAGGGGCATAATGGG	59.516	20	100	100	CCCACCAATAGTGCACCACA	60.251	20	100	100	127	167	293	ATGGTCAGGGGCATAATGGG	59.516	20	100	100	GTGCACCACACTACACTCCT	59.607	20	100	100	117	167	283
CPSSR_531|GTG	TCCGAACCTGAAATCGTGCT	59.68	20	100	100	GCCGGCGAAGACCCTTTAAT	60.747	20	100	100	147	131	277	AATCGTGCTCCTCTTGCGTT	60.321	20	100	100	GCCGGCGAAGACCCTTTAAT	60.747	20	100	100	136	142	277	AAATCGTGCTCCTCTTGCGT	60.321	20	100	100	GCCGGCGAAGACCCTTTAAT	60.747	20	100	100	137	141	277
CPSSR_532|GTGAA	CCAAACACAAAACACAACTCCCA	60.306	23	100	100	TGGTGTTTTAGCTGAACATGCA	59.045	22	100	100	176	138	313	CCAAACACAAAACACAACTCCCA	60.306	23	100	100	GTGGTGTTTTAGCTGAACATGCA	60.243	23	100	100	177	138	314	CCAAACACAAAACACAACTCCCA	60.306	23	100	100	TGTGGTGTTTTAGCTGAACATGC	60.243	23	100	95.65	178	138	315
CPSSR_533|GTT	ATTCACCCACAGCTCCCTTG	59.961	20	100	100	AACACCATCACGCCTCAACA	60.179	20	100	100	173	74	246	CATTCACCCACAGCTCCCTT	59.961	20	100	100	AACACCATCACGCCTCAACA	60.179	20	100	100	174	73	246	ATTCACCCACAGCTCCCTTG	59.961	20	100	100	CAACACCATCACGCCTCAAC	59.762	20	100	100	174	74	247
CPSSR_534|GTT	AGCACTTGGTAACGCCTCTG	60.321	20	100	100	TTCGTTAGGTCGCTGCTTTT	58.126	20	100	100	189	62	250	CAGCACTTGGTAACGCCTCT	60.321	20	100	100	TTCGTTAGGTCGCTGCTTTT	58.126	20	100	100	190	61	250	AGCACTTGGTAACGCCTCTG	60.321	20	100	100	ATTCGTTAGGTCGCTGCTTT	57.905	20	100	100	190	62	251
CPSSR_535|GTT	AGCACTTGGTAACGCCTCTG	60.321	20	100	100	TTCGTTAGGTCGCTGCTTTT	58.126	20	100	100	189	62	250	CAGCACTTGGTAACGCCTCT	60.321	20	100	100	TTCGTTAGGTCGCTGCTTTT	58.126	20	100	100	190	61	250	AGCACTTGGTAACGCCTCTG	60.321	20	100	100	ATTCGTTAGGTCGCTGCTTT	57.905	20	100	100	190	62	251
CPSSR_536|GTT	TCGAATCCCAACAAGACCGT	59.317	20	100	100	ACCAAAGCCAACCCCATCTT	59.809	20	100	100	181	142	322	TCGAATCCCAACAAGACCGT	59.317	20	100	100	GCCAACCCCATCTTAGCTGA	59.744	20	100	100	175	142	316	TCGAATCCCAACAAGACCGT	59.317	20	100	100	AGCCAACCCCATCTTAGCTG	59.743	20	100	100	176	142	317
CPSSR_537|GTT	TCGAATCCCAACAAGACCGT	59.317	20	100	100	ACCAAAGCCAACCCCATCTT	59.809	20	100	100	181	142	322	TCGAATCCCAACAAGACCGT	59.317	20	100	100	GCCAACCCCATCTTAGCTGA	59.744	20	100	100	175	142	316	TCGAATCCCAACAAGACCGT	59.317	20	100	100	AGCCAACCCCATCTTAGCTG	59.743	20	100	100	176	142	317
CPSSR_538|GTT	TGCTCCAAAATCCCTTGCCT	59.885	20	100	100	TCAATGAAGGAGCAGCAGCA	59.963	20	100	100	108	148	255	TGCTCCAAAATCCCTTGCCT	59.885	20	100	100	CAATGAAGGAGCAGCAGCAG	59.548	20	100	100	107	148	254	ACCCGTAAGCAAGTACAGCA	59.317	20	96.25	100	TCAATGAAGGAGCAGCAGCA	59.963	20	100	100	183	73	255
CPSSR_539|GTT	TCACTCTGGGGTTTCAGGGA	60.105	20	100	100	GACCACCAGCCCCTAAAGTC	60.035	20	100	100	164	168	331	TCACTCTGGGGTTTCAGGGA	60.105	20	100	100	CCAGCCCCTAAAGTCCTTCG	60.108	20	100	100	159	168	326	TCACTCTGGGGTTTCAGGGA	60.105	20	100	100	GGCGCCGGATTTATATGCAC	59.832	20	100	100	123	168	290
CPSSR_540|GTT	GCTCACTTTCTCGTGCTCCT	60.038	20	100	100	ACAACACACACAATCACTCA	55.439	20	100	100	169	100	268	GCTCACTTTCTCGTGCTCCT	60.038	20	100	100	TCAATACCTTTGCCACTTACACTC	58.999	24	99.16	100	146	100	245	TGAGCTCACTTTCTCGTGCT	59.324	20	100	100	ACAACACACACAATCACTCA	55.439	20	100	100	172	97	268
CPSSR_541|TA	ACAGTAGCAAACCAGGACACA	59.511	21	100	100	TGCATGCATCAGAATTCCTG	56.464	20	100	100	180	108	287	ACAGTAGCAAACCAGGACACA	59.511	21	100	100	CATGCATGCATCAGAATTCCTG	58.357	22	100	100	182	108	289	ACAGTAGCAAACCAGGACACA	59.511	21	100	100	ATGCATGCATCAGAATTCCTG	56.99	21	100	100	181	108	288
CPSSR_542|TA	GGAAATAACGGAGCCTCGGT	59.823	20	100	100	ACACACCCCACAATCCAGTC	59.89	20	99	100	194	93	286	AGCCTCGGTTGAGTGTGTTT	59.82	20	100	100	ACACACCCCACAATCCAGTC	59.89	20	99	100	183	104	286	GGAAATAACGGAGCCTCGGT	59.823	20	100	100	CACACACCCCACAATCCAGT	60.179	20	100	100	195	93	287
CPSSR_543|TA	AGCCCAGCGTGGTATGTTTT	60.251	20	100	100	ACATATTGGGATGGAGGGAGT	57.919	21	100	100	158	177	334	AAGCCCAGCGTGGTATGTTT	60.251	20	100	100	ACATATTGGGATGGAGGGAGT	57.919	21	100	100	159	176	334	AATGAAGCCCAGCGTGGTAT	59.744	20	100	100	ACATATTGGGATGGAGGGAGT	57.919	21	100	100	163	172	334
CPSSR_544|TA	TGTGCTTCTGATTTCTGAGAAC	56.651	22	100	93.18	CCCCATACATGGCAAGCACT	60.396	20	100	96.25	152	176	327	GTGCTTCTGATTTCTGAGAACT	56.378	22	100	90.91	CCCCATACATGGCAAGCACT	60.396	20	100	96.25	151	177	327	TGTGCTTCTGATTTCTGAGAAC	56.651	22	100	93.18	ACCCCATACATGGCAAGCAC	60.684	20	100	95	153	176	328
CPSSR_545|TA	TGTGCTTCTGATTTCTGAGAAC	56.651	22	100	93.18	CCCCATACATGGCAAGCACT	60.396	20	100	96.25	152	176	327	GTGCTTCTGATTTCTGAGAACT	56.378	22	100	90.91	CCCCATACATGGCAAGCACT	60.396	20	100	96.25	151	177	327	TGTGCTTCTGATTTCTGAGAAC	56.651	22	100	93.18	ACCCCATACATGGCAAGCAC	60.684	20	100	95	153	176	328
CPSSR_546|TA	TATGCCCCTCCCTTTATGCC	59.223	20	100	100	GGCGTGGTAGCAATTTCGTC	59.904	20	100	96	122	147	268	TATGCCCCTCCCTTTATGCC	59.223	20	100	100	CAGGCGTGGTAGCAATTTCG	59.903	20	100	98	124	147	270	CCCTCCCTTTATGCCGAGAA	59.163	20	98	100	GGCGTGGTAGCAATTTCGTC	59.904	20	100	96	117	152	268
CPSSR_547|TA	TATGCCCCTCCCTTTATGCC	59.223	20	100	100	GGCGTGGTAGCAATTTCGTC	59.904	20	100	96	122	147	268	TATGCCCCTCCCTTTATGCC	59.223	20	100	100	CAGGCGTGGTAGCAATTTCG	59.903	20	100	98	124	147	270	CCCTCCCTTTATGCCGAGAA	59.163	20	98	100	GGCGTGGTAGCAATTTCGTC	59.904	20	100	96	117	152	268
CPSSR_548|TA	AGAGACCAAGTTTGCAGACCA	59.51	21	100	100	AGGATGTTGGTGCCTGAAAA	57.62	20	100	100	145	148	292	TCCACTGCATCAATTCCATGC	59.248	21	100	95.24	AGGATGTTGGTGCCTGAAAA	57.62	20	100	100	121	172	292	CAGAGACCAAGTTTGCAGACC	59.124	21	100	100	AGGATGTTGGTGCCTGAAAA	57.62	20	100	100	146	147	292
CPSSR_549|TA	AGCCCAGCGTGGTATGTTTT	60.251	20	100	100	ACATATTGGGATGGAGGGAGT	57.919	21	100	100	158	177	334	AAGCCCAGCGTGGTATGTTT	60.251	20	100	100	ACATATTGGGATGGAGGGAGT	57.919	21	100	100	159	176	334	AATGAAGCCCAGCGTGGTAT	59.744	20	100	100	ACATATTGGGATGGAGGGAGT	57.919	21	100	100	163	172	334
CPSSR_550|TA	GTATCAACCGCCACAGCATG	59.622	20	100	100	TAGTGGGACCCTCACAAGCT	60.179	20	100	100	162	139	300	GTATCAACCGCCACAGCATG	59.622	20	100	100	GTGGGACCCTCACAAGCTTT	60.179	20	100	100	160	139	298	GAAGGCCCGATCCTTTGAGA	59.458	20	N/A	N/A	TTAGGCAGGTCGGGGTGATA	60.032	20	100	100	146	90	235
CPSSR_551|TA	TAAGAAGGCCCGGTCCTTTG	59.673	20	100	100	TTAGGCAGGTCGGGGTGATA	60.032	20	100	100	149	87	235	GTATCAACCGCCACAGCATG	59.622	20	100	100	TAGTGGGACCCTCACAAGCT	60.179	20	100	100	162	139	300	GTATCAACCGCCACAGCATG	59.622	20	100	100	GTGGGACCCTCACAAGCTTT	60.179	20	100	100	160	139	298
CPSSR_552|TA	GCCAACTAAAATGAGGCGAA	56.705	20	100	100	CACGTCATGTTGACCCTTGC	59.762	20	100	75	111	172	282	GCAAACTTCGATTTGATTGCCA	58.684	22	100	100	CACGTCATGTTGACCCTTGC	59.762	20	100	75	129	154	282	TGCAAACTTCGATTTGATTGCC	58.684	22	100	100	CACGTCATGTTGACCCTTGC	59.762	20	100	75	130	153	282
CPSSR_553|TA	GCCAACTAAAATGAGGCGAA	56.705	20	100	100	CACGTCATGTTGACCCTTGC	59.762	20	100	75	111	172	282	GCAAACTTCGATTTGATTGCCA	58.684	22	100	100	CACGTCATGTTGACCCTTGC	59.762	20	100	75	129	154	282	TGCAAACTTCGATTTGATTGCC	58.684	22	100	100	CACGTCATGTTGACCCTTGC	59.762	20	100	75	130	153	282
CPSSR_554|TA	TGTGCCTGTGTATATGTGGGT	59.087	21	100	100	ACTAGAGTTTACACGCGTACA	56.824	21	N/A	N/A	198	143	340	TGTGCCTGTGTATATGTGGGTT	59.693	22	100	100	ACTAGAGTTTACACGCGTACA	56.824	21	N/A	N/A	198	143	340	GTGTGCCTGTGTATATGTGGGT	60.356	22	100	100	ACTAGAGTTTACACGCGTACA	56.824	21	N/A	N/A	199	142	340
CPSSR_555|TA	AGCCCAGCGTGGTATGTTTT	60.251	20	100	100	ACATATTGGGATGGAGGGAGT	57.919	21	100	100	158	177	334	AAGCCCAGCGTGGTATGTTT	60.251	20	100	100	ACATATTGGGATGGAGGGAGT	57.919	21	100	100	159	176	334	AATGAAGCCCAGCGTGGTAT	59.744	20	100	100	ACATATTGGGATGGAGGGAGT	57.919	21	100	100	163	172	334
CPSSR_556|TA	AGAGTGGCAGCATCGGAAAG	60.392	20	100	100	TGTGGTTGAGAAGAGTTCCAAC	58.458	22	100	92.73	153	140	292	AGAGTGGCAGCATCGGAAAG	60.392	20	100	100	TGTGGTTGAGAAGAGTTCCA	56.312	20	100	92	153	140	292	CAGAGTGGCAGCATCGGAAA	60.675	20	100	100	TGTGGTTGAGAAGAGTTCCAAC	58.458	22	100	92.73	154	139	292
CPSSR_557|TA	AGCCCAGCGTGGTATGTTTT	60.251	20	100	100	ACATATTGGGATGGAGGGAGT	57.919	21	100	100	158	177	334	AAGCCCAGCGTGGTATGTTT	60.251	20	100	100	ACATATTGGGATGGAGGGAGT	57.919	21	100	100	159	176	334	AATGAAGCCCAGCGTGGTAT	59.744	20	100	100	ACATATTGGGATGGAGGGAGT	57.919	21	100	100	163	172	334
CPSSR_558|TA	AGCCCAGCGTGGTATGTTTT	60.251	20	100	100	ACATATTGGGATGGAGGGAGT	57.919	21	100	100	158	177	334	AAGCCCAGCGTGGTATGTTT	60.251	20	100	100	ACATATTGGGATGGAGGGAGT	57.919	21	100	100	159	176	334	AATGAAGCCCAGCGTGGTAT	59.744	20	100	100	ACATATTGGGATGGAGGGAGT	57.919	21	100	100	163	172	334
CPSSR_559|TA	CTTTGCGGTCCGGTTTCAAC	60.318	20	100	100	TGTGCCACTGACAACATTCA	57.95	20	100	100	176	106	281	CTTTGCGGTCCGGTTTCAAC	60.318	20	100	100	TGTGCCACTGACAACATTCAA	58.627	21	100	100	176	106	281	CTTTGCGGTCCGGTTTCAAC	60.318	20	100	100	TTGTGCCACTGACAACATTCA	58.627	21	100	100	177	106	282
CPSSR_560|TA	GTATCAACCGCCACAGCATG	59.622	20	100	100	TAGTGGGACCCTCACAAGCT	60.179	20	100	100	162	139	300	GTATCAACCGCCACAGCATG	59.622	20	100	100	GTGGGACCCTCACAAGCTTT	60.179	20	100	100	160	139	298	GAAGGCCCGATCCTTTGAGA	59.458	20	N/A	N/A	TTAGGCAGGTCGGGGTGATA	60.032	20	100	100	146	90	235
CPSSR_561|TA	AGCCCAGCGTGGTATGTTTT	60.251	20	100	100	ACATATTGGGATGGAGGGAGT	57.919	21	100	100	158	177	334	AAGCCCAGCGTGGTATGTTT	60.251	20	100	100	ACATATTGGGATGGAGGGAGT	57.919	21	100	100	159	176	334	AATGAAGCCCAGCGTGGTAT	59.744	20	100	100	ACATATTGGGATGGAGGGAGT	57.919	21	100	100	163	172	334
CPSSR_562|TA	AGCCCAGCGTGGTATGTTTT	60.251	20	100	100	ACATATTGGGATGGAGGGAGT	57.919	21	100	100	158	177	334	AAGCCCAGCGTGGTATGTTT	60.251	20	100	100	ACATATTGGGATGGAGGGAGT	57.919	21	100	100	159	176	334	AATGAAGCCCAGCGTGGTAT	59.744	20	100	100	ACATATTGGGATGGAGGGAGT	57.919	21	100	100	163	172	334
CPSSR_563|TA	TCTGGTCCTGCTCATAAAAGGA	58.819	22	100	95.45	ACTGGAAGGCCATGGTGAAG	59.961	20	100	100	168	79	246	TCTGGTCCTGCTCATAAAAGGA	58.819	22	100	95.45	GGAAGGCCATGGTGAAGGAA	59.96	20	100	100	165	79	243	TCGACTCCTTTGCATGCTTG	58.841	20	100	100	GAAGGCCATGGTGAAGGAAT	57.85	20	100	100	200	43	242
CPSSR_564|TA	AGCTCCGTCCTGAAGTTTGG	59.965	20	100	100	TCAGAAACAGCACTCTTGGT	56.991	20	100	100	145	128	272	CGAGCTCCGTCCTGAAGTTT	60.038	20	100	100	TCAGAAACAGCACTCTTGGT	56.991	20	100	100	147	126	272	AGCTCCGTCCTGAAGTTTGG	59.965	20	100	100	TCAGAAACAGCACTCTTGGTACA	59.866	23	100	100	145	128	272
CPSSR_565|TA	CCGCCAGTGGTATAGGTCTG	59.611	20	100	100	ACCTCTGGAGTTTCATCTTCCG	59.765	22	100	100	200	49	248	CCGCCAGTGGTATAGGTCTG	59.611	20	100	100	CCTCTGGAGTTTCATCTTCCGA	59.502	22	100	100	199	49	247	CCCGCCAGTGGTATAGGTCT	60.759	20	100	100	CCTCTGGAGTTTCATCTTCCGA	59.502	22	100	100	200	48	247
CPSSR_566|TA	GCCCAGGCAATACTAACCCA	59.742	20	100	100	CTGGCTAGTTGGATGCACCT	59.746	20	100	100	129	115	243	TCTGGGGACATCTACGAGCT	59.741	20	100	98	CTGGCTAGTTGGATGCACCT	59.746	20	100	100	173	71	243	GCCCAGGCAATACTAACCCA	59.742	20	100	100	ACACTGGCTAGTTGGATGCA	59.308	20	100	100	132	115	246
CPSSR_567|TA	AAGAATTCTCGTCCCGGCAA	59.676	20	100	100	ATTCCTTGTGGTGGGTCTCG	59.675	20	100	93.33	171	168	338	AGAATTCTCGTCCCGGCAAT	59.458	20	100	100	ATTCCTTGTGGTGGGTCTCG	59.675	20	100	93.33	170	169	338	AAGAATTCTCGTCCCGGCAA	59.676	20	100	100	TTCCTTGTGGTGGGTCTCGA	60.761	20	100	95	170	168	337
CPSSR_568|TA	AGCCCAGCGTGGTATGTTTT	60.251	20	100	100	ACATATTGGGATGGAGGGAGT	57.919	21	100	100	158	177	334	AAGCCCAGCGTGGTATGTTT	60.251	20	100	100	ACATATTGGGATGGAGGGAGT	57.919	21	100	100	159	176	334	AATGAAGCCCAGCGTGGTAT	59.744	20	100	100	ACATATTGGGATGGAGGGAGT	57.919	21	100	100	163	172	334
CPSSR_569|TA	GGGAGGAATTTGAACGTGCT	58.465	20	100	100	AAAGCGTCTTTACCTTAGGT	54.297	20	100	100	180	72	251	AGGAATTTGAACGTGCTGCT	58.391	20	100	100	AAAGCGTCTTTACCTTAGGT	54.297	20	100	100	177	75	251	GGAATTTGAACGTGCTGCTG	58.31	20	100	100	AAAGCGTCTTTACCTTAGGT	54.297	20	100	100	176	76	251
CPSSR_570|TA	GGGTATGACGGTGGAACTCA	59.1	20	100	100	AACAAGCACAGATCCCGTCA	59.604	20	100	100	135	174	308	TGGGTATGACGGTGGAACTC	59.1	20	100	100	AACAAGCACAGATCCCGTCA	59.604	20	100	100	136	173	308	GGGTATGACGGTGGAACTCA	59.1	20	100	100	ACAAGCACAGATCCCGTCAT	59.385	20	100	100	134	174	307
CPSSR_577|TA	AGTGTCTCTTTGGCTCATGC	58.181	20	100	100	ACCTCAACTAATGGAGAGACCT	57.932	22	100	100	161	120	280	AAGTGTCTCTTTGGCTCATGC	58.842	21	100	100	ACCTCAACTAATGGAGAGACCT	57.932	22	100	100	162	119	280	AGTGTCTCTTTGGCTCATGC	58.181	20	100	100	AACCTCAACTAATGGAGAGACCT	58.57	23	100	100	162	120	281
CPSSR_578|TA	ATTGGACCTAGAGGCCACGA	60.325	20	100	100	TCATAGTCTGGTCAGCCACT	57.762	20	100	100	182	55	236	ACCTAGAGGCCACGAGAAGA	59.668	20	100	100	TCATAGTCTGGTCAGCCACT	57.762	20	100	100	177	60	236	GGGCGTTGAGGATGTGGAAT	60.394	20	100	80	TCATAGTCTGGTCAGCCACT	57.762	20	100	100	118	119	236
CPSSR_579|TA	TGAGATAACTCTTCATGCTGCCA	59.802	23	97.22	96.52	CAGGCTTGCAGTTTTGGCAT	59.966	20	100	100	195	149	343	AACTCTTCATGCTGCCAAAG	56.61	20	99	100	CAGGCTTGCAGTTTTGGCAT	59.966	20	100	100	189	155	343	TGAGATAACTCTTCATGCTGCCA	59.802	23	97.22	96.52	CGCAGAGAAAGGCCTTCCAA	60.606	20	100	100	106	149	254
CPSSR_580|TA	GCACCACCTTTGAGAAGCCA	60.823	20	100	100	GCTTTGGCTTATATGGAGCAGA	58.52	22	100	100	164	131	294	CCACGAGAAAATGGGGCAAT	58.815	20	100	100	GCTTTGGCTTATATGGAGCAGA	58.52	22	100	100	200	95	294	CACCTTTGAGAAGCCAAGGG	58.749	20	100	85	GCTTTGGCTTATATGGAGCAGA	58.52	22	100	100	160	135	294
CPSSR_581|TA	AGCCTTCAACTCCAACACACA	60.065	21	100	100	TCCGTGCATGTACGTGAGTT	59.684	20	100	100	194	120	313	AGCCTTCAACTCCAACACACA	60.065	21	100	100	TGTACGTGAGTTGTGGCCAT	59.605	20	100	100	186	120	305	AGCCTTCAACTCCAACACACA	60.065	21	100	100	CCGTGCATGTACGTGAGTTG	59.562	20	100	100	193	120	312
CPSSR_582|TA	GCGGTGGTTGACAGTGAGAT	60.321	20	100	96.67	CGTACACCATCACCACCGAT	59.825	20	96.67	93.33	199	87	285	TTGATGCGGTGGTTGACAGT	60.179	20	98.33	100	CCAACAATGCAGCAGGAAGC	60.389	20	100	100	172	82	253	GCGGTGGTTGACAGTGAGAT	60.321	20	100	96.67	CCAACAATGCAGCAGGAAGC	60.389	20	100	100	167	87	253
CPSSR_583|TA	GCGGTGGTTGACAGTGAGAT	60.321	20	100	96.67	CGTACACCATCACCACCGAT	59.825	20	96.67	93.33	199	87	285	TTGATGCGGTGGTTGACAGT	60.179	20	98.33	100	CCAACAATGCAGCAGGAAGC	60.389	20	100	100	172	82	253	GCGGTGGTTGACAGTGAGAT	60.321	20	100	96.67	CCAACAATGCAGCAGGAAGC	60.389	20	100	100	167	87	253
CPSSR_584|TA	GCGGTGGTTGACAGTGAGAT	60.321	20	100	96.67	CGTACACCATCACCACCGAT	59.825	20	96.67	93.33	199	87	285	TTGATGCGGTGGTTGACAGT	60.179	20	98.33	100	CCAACAATGCAGCAGGAAGC	60.389	20	100	100	172	82	253	GCGGTGGTTGACAGTGAGAT	60.321	20	100	96.67	CCAACAATGCAGCAGGAAGC	60.389	20	100	100	167	87	253
CPSSR_585|TA	GCGGTGGTTGACAGTGAGAT	60.321	20	100	96.67	CGTACACCATCACCACCGAT	59.825	20	96.67	93.33	199	87	285	TTGATGCGGTGGTTGACAGT	60.179	20	98.33	100	CCAACAATGCAGCAGGAAGC	60.389	20	100	100	172	82	253	GCGGTGGTTGACAGTGAGAT	60.321	20	100	96.67	CCAACAATGCAGCAGGAAGC	60.389	20	100	100	167	87	253
CPSSR_586|TA	GTACAATTCTAACAGCGCAT	54.119	20	100	100	GGGATTAGTCATATCTATGCAC	53.677	22	100	98.86	158	44	201	201	201	201	N/A	N/A	201	201	201	N/A	N/A	201	201	201	201	201	201	N/A	N/A	201	201	201	N/A	N/A	201	201	201
CPSSR_587|TA	CTGCGTTGCACTCACAAGAC	60.042	20	95	100	CACCAAATTCTGCGCATGGT	59.756	20	100	97.5	189	52	240	CCACAGATTCTGCGTTGCAC	60.11	20	100	100	CACCAAATTCTGCGCATGGT	59.756	20	100	97.5	198	43	240	TCTGCGTTGCACTCACAAGA	60.179	20	95	100	CACCAAATTCTGCGCATGGT	59.756	20	100	97.5	190	51	240
CPSSR_588|TA	AGCCTGCTCAATATCGGATCT	58.745	21	100	100	TCTGACACAGATGCATCACTGT	59.699	22	100	100	180	154	333	AGTAGCCTGCTCAATATCGGA	58.401	21	100	100	TCTGACACAGATGCATCACTGT	59.699	22	100	100	183	151	333	AGCCTGCTCAATATCGGATCTT	59.363	22	100	100	TCTGACACAGATGCATCACTGT	59.699	22	100	100	180	154	333
CPSSR_589|TA	AATCTCCTCACATGCACGCT	59.749	20	100	100	TGGGTATTGTGAAATTCGAGCA	58.32	22	100	100	155	104	258	ACATGCACGCTCCTTCTCTT	59.677	20	100	100	TGGGTATTGTGAAATTCGAGCA	58.32	22	100	100	146	113	258	TCACATGCACGCTCCTTCTC	60.39	20	100	100	TGGGTATTGTGAAATTCGAGCA	58.32	22	100	100	148	111	258
CPSSR_590|TA	ACCAGGTGAGTGCAGTGTTC	60.179	20	100	100	CGCTGCTCACTGTGATTTCC	59.555	20	100	100	199	51	249	CAGGTGAGTGCAGTGTTCCA	60.179	20	100	100	CGCTGCTCACTGTGATTTCC	59.555	20	100	100	197	53	249	CACCAGGTGAGTGCAGTGTT	60.464	20	100	100	CGCTGCTCACTGTGATTTCC	59.555	20	100	100	200	50	249
CPSSR_593|TA	GAAAACGAGAATGCGAGGCA	59.204	20	97	100	AGCTCAACTCCCATTCAAGCA	59.926	21	100	100	145	120	264	ACGAGAATGCGAGGCAAATTG	59.869	21	100	91.43	AGCTCAACTCCCATTCAAGCA	59.926	21	100	100	141	124	264	GAAAACGAGAATGCGAGGCAA	59.803	21	97.12	100	AGCTCAACTCCCATTCAAGCA	59.926	21	100	100	145	120	264
CPSSR_594|TA	TGAAATCCCGTCGCCAAAGA	59.964	20	96.67	100	ACCAGAATACACAAGCCGAGA	59.1	21	100	100	178	93	270	TCCAAGCCTCCCAAACAAGG	60.179	20	100	100	ACCAGAATACACAAGCCGAGA	59.1	21	100	100	117	154	270	CCTGTGGATGACAAGGCCAA	60.251	20	100	100	ACCAGAATACACAAGCCGAGA	59.1	21	100	100	138	133	270
CPSSR_595|TA	TCCCTGAGAAACAACCATAGTCA	59.093	23	100	94.57	GCTTGTAGCTTGCAGGCTTC	59.83	20	100	100	146	61	206	TCCCTGAGAAACAACCATAGTCAG	60.02	24	100	93.75	GCTTGTAGCTTGCAGGCTTC	59.83	20	100	100	146	61	206	TCCCTGAGAAACAACCATAGTCA	59.093	23	100	94.57	AAGGTGGCCACTAAGCTTGT	59.521	20	100	100	160	61	220
CPSSR_596|TA	CACGACCTCTGTGCTACACA	59.686	20	100	100	GGCCGTGTCAACTGCTTCTA	60.32	20	100	100	194	130	323	ACACGACCTCTGTGCTACAC	59.686	20	100	100	GGCCGTGTCAACTGCTTCTA	60.32	20	100	100	195	129	323	CACGACCTCTGTGCTACACA	59.686	20	100	100	AGCCTCAGCAAGTCATGACA	59.311	20	100	100	167	130	296
CPSSR_600|TAA	TCCCTTCCTCACTTCAATTGCT	59.623	22	100	100	AATCCAGGCCCCATTTTCGT	59.959	20	95	100	199	32	230	TCCCTTCCTCACTTCAATTGCT	59.623	22	100	100	GCCCCATTTTCGTGTGGTTG	60.319	20	100	80	192	32	223	CCCTTCCTCACTTCAATTGCTC	59.248	22	100	100	AATCCAGGCCCCATTTTCGT	59.959	20	95	100	198	33	230
CPSSR_601|TAC	ACAGAAGGGCTTGAAGTGCT	59.524	20	100	100	TGCTTTTGTTGCTTTCACAGTG	58.748	22	100	100	120	178	297	ACAGAAGGGCTTGAAGTGCT	59.524	20	100	100	GCTTTTGTTGCTTTCACAGTGT	58.747	22	100	100	119	178	296	CAACAGAAGGGCTTGAAGTGC	60.001	21	100	100	TGCTTTTGTTGCTTTCACAGTG	58.748	22	100	100	122	176	297
CPSSR_602|TAC	GCCTCATAGAATGGCAAAACT	56.564	21	100	100	GGAGTTGCAATTGCGAGGTC	59.831	20	100	100	198	53	250	GCCTCATAGAATGGCAAAACT	56.564	21	100	100	GTTGCAATTGCGAGGTCCAT	59.472	20	100	100	195	53	247	GCCTCATAGAATGGCAAAACT	56.564	21	100	100	AGTTGCAATTGCGAGGTCCA	60.537	20	100	100	196	53	248
CPSSR_603|TAC	GCCTCATAGAATGGCAAAACT	56.564	21	100	100	GGAGTTGCAATTGCGAGGTC	59.831	20	100	100	198	53	250	GCCTCATAGAATGGCAAAACT	56.564	21	100	100	GTTGCAATTGCGAGGTCCAT	59.472	20	100	100	195	53	247	GCCTCATAGAATGGCAAAACT	56.564	21	100	100	AGTTGCAATTGCGAGGTCCA	60.537	20	100	100	196	53	248
CPSSR_604|TAC	GCCTCATAGAATGGCAAAACT	56.564	21	100	100	GGAGTTGCAATTGCGAGGTC	59.831	20	100	100	198	53	250	GCCTCATAGAATGGCAAAACT	56.564	21	100	100	GTTGCAATTGCGAGGTCCAT	59.472	20	100	100	195	53	247	GCCTCATAGAATGGCAAAACT	56.564	21	100	100	AGTTGCAATTGCGAGGTCCA	60.537	20	100	100	196	53	248
CPSSR_605|TAC	GCCTCATAGAATGGCAAAACT	56.564	21	100	100	GGAGTTGCAATTGCGAGGTC	59.831	20	100	100	198	53	250	GCCTCATAGAATGGCAAAACT	56.564	21	100	100	GTTGCAATTGCGAGGTCCAT	59.472	20	100	100	195	53	247	GCCTCATAGAATGGCAAAACT	56.564	21	100	100	AGTTGCAATTGCGAGGTCCA	60.537	20	100	100	196	53	248
CPSSR_606|TAC	GCCTCATAGAATGGCAAAACT	56.564	21	100	100	GGAGTTGCAATTGCGAGGTC	59.831	20	100	100	198	53	250	GCCTCATAGAATGGCAAAACT	56.564	21	100	100	GTTGCAATTGCGAGGTCCAT	59.472	20	100	100	195	53	247	GCCTCATAGAATGGCAAAACT	56.564	21	100	100	AGTTGCAATTGCGAGGTCCA	60.537	20	100	100	196	53	248
CPSSR_607|TAC	GCCTCATAGAATGGCAAAACT	56.564	21	100	100	GGAGTTGCAATTGCGAGGTC	59.831	20	100	100	198	53	250	GCCTCATAGAATGGCAAAACT	56.564	21	100	100	GTTGCAATTGCGAGGTCCAT	59.472	20	100	100	195	53	247	GCCTCATAGAATGGCAAAACT	56.564	21	100	100	AGTTGCAATTGCGAGGTCCA	60.537	20	100	100	196	53	248
CPSSR_608|TAC	GCCTCATAGAATGGCAAAACT	56.564	21	100	100	GGAGTTGCAATTGCGAGGTC	59.831	20	100	100	198	53	250	GCCTCATAGAATGGCAAAACT	56.564	21	100	100	GTTGCAATTGCGAGGTCCAT	59.472	20	100	100	195	53	247	GCCTCATAGAATGGCAAAACT	56.564	21	100	100	AGTTGCAATTGCGAGGTCCA	60.537	20	100	100	196	53	248
CPSSR_609|TAC	GCCTCATAGAATGGCAAAACT	56.564	21	100	100	GGAGTTGCAATTGCGAGGTC	59.831	20	100	100	198	53	250	GCCTCATAGAATGGCAAAACT	56.564	21	100	100	GTTGCAATTGCGAGGTCCAT	59.472	20	100	100	195	53	247	GCCTCATAGAATGGCAAAACT	56.564	21	100	100	AGTTGCAATTGCGAGGTCCA	60.537	20	100	100	196	53	248
CPSSR_610|TAC	GCCTCATAGAATGGCAAAACT	56.564	21	100	100	GGAGTTGCAATTGCGAGGTC	59.831	20	100	100	198	53	250	GCCTCATAGAATGGCAAAACT	56.564	21	100	100	GTTGCAATTGCGAGGTCCAT	59.472	20	100	100	195	53	247	GCCTCATAGAATGGCAAAACT	56.564	21	100	100	AGTTGCAATTGCGAGGTCCA	60.537	20	100	100	196	53	248
CPSSR_611|TAC	GCCTCATAGAATGGCAAAACT	56.564	21	100	100	GGAGTTGCAATTGCGAGGTC	59.831	20	100	100	198	53	250	GCCTCATAGAATGGCAAAACT	56.564	21	100	100	GTTGCAATTGCGAGGTCCAT	59.472	20	100	100	195	53	247	GCCTCATAGAATGGCAAAACT	56.564	21	100	100	AGTTGCAATTGCGAGGTCCA	60.537	20	100	100	196	53	248
CPSSR_612|TAG	GTTCAGCCTCTTGAGCCTGA	59.677	20	100	100	CTTCAAGGTGTCCAAGAGGGT	59.578	21	100	100	121	116	236	GTTCAGCCTCTTGAGCCTGA	59.677	20	100	100	TTCAAGGTGTCCAAGAGGGT	58.482	20	100	100	120	116	235	TTCAGCCTCTTGAGCCTGAG	59.388	20	100	100	CTTCAAGGTGTCCAAGAGGGT	59.578	21	100	100	120	117	236
CPSSR_613|TAG	GTTCAGCCTCTTGAGCCTGA	59.677	20	100	100	CTTCAAGGTGTCCAAGAGGGT	59.578	21	100	100	121	116	236	GTTCAGCCTCTTGAGCCTGA	59.677	20	100	100	TTCAAGGTGTCCAAGAGGGT	58.482	20	100	100	120	116	235	TTCAGCCTCTTGAGCCTGAG	59.388	20	100	100	CTTCAAGGTGTCCAAGAGGGT	59.578	21	100	100	120	117	236
CPSSR_614|TAG	CGCTCGAGCTTGATGAGGAT	59.968	20	100	100	ACTCCCTCTCTTCCCTCACA	59.213	20	100	100	123	139	261	CGCTCGAGCTTGATGAGGAT	59.968	20	100	100	CCCAACACTCACAAACTCCCT	60.134	21	100	100	137	139	275	CGCTCGAGCTTGATGAGGAT	59.968	20	100	100	ACTCCCTCTCTTCCCTCACAA	59.85	21	100	100	123	139	261
CPSSR_615|TAG	CCATGGAGTCTGAAGGCAGT	59.383	20	100	100	TTGTGGTCGGGATTTGCAGA	59.89	20	95	100	199	172	370	CCATGGAGTCTGAAGGCAGT	59.383	20	100	100	GTTGTGGTCGGGATTTGCAG	59.759	20	95	100	200	172	371	CCATGGAGTCTGAAGGCAGT	59.383	20	100	100	TGTGGTCGGGATTTGCAGAG	60.322	20	95	100	198	172	369
CPSSR_616|TAG	CCATGGAGTCTGAAGGCAGT	59.383	20	100	100	CAGTTGGAGTACGCAGCAGA	60.038	20	98.75	100	151	172	322	GCAAGGGATTTCGGATTCGG	59.337	20	100	100	TGCTGTAACCTAGGGGAGCT	59.957	20	100	100	164	98	261	TGGAGTCTGAAGGCAGTGAG	59.028	20	100	100	CAGTTGGAGTACGCAGCAGA	60.038	20	98.75	100	148	175	322
CPSSR_617|TAG	CCATGGAGTCTGAAGGCAGT	59.383	20	100	100	TTGTGGTCGGGATTTGCAGA	59.89	20	95	100	199	172	370	CCATGGAGTCTGAAGGCAGT	59.383	20	100	100	GTTGTGGTCGGGATTTGCAG	59.759	20	95	100	200	172	371	CCATGGAGTCTGAAGGCAGT	59.383	20	100	100	TGTGGTCGGGATTTGCAGAG	60.322	20	95	100	198	172	369
CPSSR_618|TAG	CCATGGAGTCTGAAGGCAGT	59.383	20	100	100	CAGTTGGAGTACGCAGCAGA	60.038	20	98.75	100	151	172	322	GCAAGGGATTTCGGATTCGG	59.337	20	100	100	TGCTGTAACCTAGGGGAGCT	59.957	20	100	100	164	98	261	TGGAGTCTGAAGGCAGTGAG	59.028	20	100	100	CAGTTGGAGTACGCAGCAGA	60.038	20	98.75	100	148	175	322
CPSSR_619|TAT	TCGCTTTTGCCCATTTAGTGA	58.49	21	100	100	TCGGTGGCTCAAGAACATCA	59.315	20	100	100	182	170	351	TCGCTTTTGCCCATTTAGTGA	58.49	21	100	100	AGTCGGTGGCTCAAGAACAT	59.313	20	100	100	184	170	353	TGTTTCGCTTTTGCCCATTT	57.389	20	100	100	TCGGTGGCTCAAGAACATCA	59.315	20	100	100	186	166	351
CPSSR_620|TAT	CGGAGGGCGGAGATGTTAAA	59.823	20	100	100	CGATAACCCGTCTCGAGAGC	60.041	20	100	100	126	151	276	TAAGCAAATGCCCACGGAGA	59.673	20	100	100	CGATAACCCGTCTCGAGAGC	60.041	20	100	100	182	95	276	CGGAGGGCGGAGATGTTAAA	59.823	20	100	100	CCTCCACAAAGGCACCACAT	60.54	20	100	100	168	151	318
CPSSR_621|TATTTT	CCGACGCCGATTTCTTCAAC	59.905	20	100	100	AAACCCGATATTCGCCGTGT	60.108	20	100	100	198	90	287	CCGACGCCGATTTCTTCAAC	59.905	20	100	100	ATTCGCCGTGTCGCATAGAA	60.179	20	100	100	189	90	278	CCGACGCCGATTTCTTCAAC	59.905	20	100	100	AACCCGATATTCGCCGTGTC	60.529	20	100	100	197	90	286
CPSSR_622|TC	GCCCTCAAACACGAACCCTA	59.964	20	100	100	TTCTACCGCTCCCTTTGCAG	60.036	20	100	100	137	103	239	TACAGCCGCCCAATTGAAGT	59.962	20	100	100	TTCTACCGCTCCCTTTGCAG	60.036	20	100	100	185	55	239	AGTTACAGCCGCCCAATTGA	59.962	20	100	100	TTCTACCGCTCCCTTTGCAG	60.036	20	100	100	188	52	239
CPSSR_623|TC	GCCCTCAAACACGAACCCTA	59.964	20	100	100	TTCTACCGCTCCCTTTGCAG	60.036	20	100	100	137	103	239	TACAGCCGCCCAATTGAAGT	59.962	20	100	100	TTCTACCGCTCCCTTTGCAG	60.036	20	100	100	185	55	239	AGTTACAGCCGCCCAATTGA	59.962	20	100	100	TTCTACCGCTCCCTTTGCAG	60.036	20	100	100	188	52	239
CPSSR_624|TC	CCGCTGTAATTCCAGGGCTT	60.394	20	100	100	GGCGGATTGAAGAAGGACGA	60.108	20	100	100	200	121	320	CGCTGTAATTCCAGGGCTTC	58.983	20	100	100	GGCGGATTGAAGAAGGACGA	60.108	20	100	100	199	122	320	CCGCTGTAATTCCAGGGCTT	60.394	20	100	100	GGAAGCTGCTCTTGCTGAGG	61.026	20	100	100	136	121	256
CPSSR_625|TC	CCGCTGTAATTCCAGGGCTT	60.394	20	100	100	GGCGGATTGAAGAAGGACGA	60.108	20	100	100	200	121	320	CGCTGTAATTCCAGGGCTTC	58.983	20	100	100	GGCGGATTGAAGAAGGACGA	60.108	20	100	100	199	122	320	CCGCTGTAATTCCAGGGCTT	60.394	20	100	100	GGAAGCTGCTCTTGCTGAGG	61.026	20	100	100	136	121	256
CPSSR_626|TC	TGGAGTGAGGAGTAGGGTGT	59.216	20	100	97.5	GTGTCAGTCGTCGTGAGAGA	59.134	20	100	100	140	110	249	TGGAGTGAGGAGTAGGGTGT	59.216	20	100	97.5	AGTGTCAGTCGTCGTGAGAG	59.131	20	100	100	141	110	250	TGGAGTGAGGAGTAGGGTGT	59.216	20	100	97.5	GTGTCAGTCGTCGTGAGAGAG	60.136	21	100	100	140	110	249
CPSSR_627|TC	GCCAAGCATCTCTCTTGTTGC	60.135	21	98.8	90.48	AGGAGGTGCAGAGTCGAAAA	58.951	20	97.5	100	159	111	269	GCCAAGCATCTCTCTTGTTGC	60.135	21	98.8	90.48	AAGGAGGTGCAGAGTCGAAA	58.951	20	98.33	100	160	111	270	GCCAAGCATCTCTCTTGTTGC	60.135	21	98.8	90.48	AAAGGAGGTGCAGAGTCGAA	58.951	20	97	100	161	111	271
CPSSR_628|TC	GCCAAGCATCTCTCTTGTTGC	60.135	21	98.8	90.48	AGGAGGTGCAGAGTCGAAAA	58.951	20	97.5	100	159	111	269	GCCAAGCATCTCTCTTGTTGC	60.135	21	98.8	90.48	AAGGAGGTGCAGAGTCGAAA	58.951	20	98.33	100	160	111	270	GCCAAGCATCTCTCTTGTTGC	60.135	21	98.8	90.48	AAAGGAGGTGCAGAGTCGAA	58.951	20	97	100	161	111	271
CPSSR_629|TC	TGGCTTCCCTTTGTGTGTGT	60.034	20	100	99	CTCGGTATGAGCAACCCCTT	59.458	20	100	96	173	147	319	TTCGTGGCTTCCCTTTGTGT	60.107	20	99	100	CTCGGTATGAGCAACCCCTT	59.458	20	100	96	177	143	319	GGCTTCCCTTTGTGTGTGTG	59.615	20	100	100	CTCGGTATGAGCAACCCCTT	59.458	20	100	96	172	148	319
CPSSR_630|TC	GCACTTCGCAGTTCCCAATC	59.831	20	100	100	GCGGACAAGACATCAGCCAT	60.746	20	100	100	181	47	227	GCACTTCGCAGTTCCCAATC	59.831	20	100	100	CGGACAAGACATCAGCCATG	58.988	20	100	100	180	47	226	GCACTTCGCAGTTCCCAATC	59.831	20	100	100	AAAGCGGACAAGACATCAGC	58.84	20	100	100	184	47	230
CPSSR_631|TC	AGACCACAGAGACCATGGAGA	59.922	21	100	100	CAAGATACACACACGCACACA	59.136	21	98.88	95.24	179	58	236	AGACCACAGAGACCATGGAGA	59.922	21	100	100	ACAAGATACACACACGCACAC	59.135	21	98.88	97.14	180	58	237	CATGGCTGCGATTCCTCAAA	58.903	20	100	100	CAAGATACACACACGCACACA	59.136	21	98.88	95.24	139	98	236
CPSSR_632|TC	GCCGTTGATACTGCTGCTTC	59.625	20	100	100	TCCGTCTCTCACCAAATTCCC	59.722	21	100	100	132	156	287	TCGTTGATTTCGTCCCACCA	59.607	20	100	100	TCCGTCTCTCACCAAATTCCC	59.722	21	100	100	192	96	287	GCCGTTGATACTGCTGCTTC	59.625	20	100	100	CCGTCTCTCACCAAATTCCC	58.261	20	100	100	131	156	286
CPSSR_633|TC	CGCAACTGCCACAACTGAAC	60.592	20	100	100	GCAACAGTGGAAGATGTGCA	59.046	20	100	100	142	105	246	TTTATGAGCCGCAACTGCCA	60.608	20	100	100	GCAACAGTGGAAGATGTGCA	59.046	20	100	100	151	96	246	ACTCGCTGGTGATAAGTGCA	59.392	20	100	100	GCAACAGTGGAAGATGTGCA	59.046	20	100	100	200	47	246
CPSSR_634|TC	CGCAACTGCCACAACTGAAC	60.592	20	100	100	GCAACAGTGGAAGATGTGCA	59.046	20	100	100	142	105	246	TTTATGAGCCGCAACTGCCA	60.608	20	100	100	GCAACAGTGGAAGATGTGCA	59.046	20	100	100	151	96	246	ACTCGCTGGTGATAAGTGCA	59.392	20	100	100	GCAACAGTGGAAGATGTGCA	59.046	20	100	100	200	47	246
CPSSR_635|TC	ATCGCCGCCTTTCATAGACA	59.536	20	100	95	GGAACGGAGAGAGATCGAGAG	59.129	21	100	100	100	54	153	ATCGCCGCCTTTCATAGACA	59.536	20	100	95	GGAACGGAGAGAGATCGAGA	58.044	20	100	100	100	54	153	TCGCCGCCTTTCATAGACAA	59.752	20	100	96.25	CGAAAGGCCTTACCGGAAC	58.536	19	94.7	100	113	55	167
CPSSR_636|TC	TCGCCGCCTTTCATAGACAA	59.752	20	100	96.25	GTCGGCAACCACAATCATCG	59.903	20	95	100	172	55	226	TCGCCGCCTTTCATAGACAA	59.752	20	100	96.25	ACAGTCGGCAACCACAATCA	60.179	20	95	100	175	55	229	TCGCCGCCTTTCATAGACAA	59.752	20	100	96.25	TGACAGTCGGCAACCACAAT	60.179	20	100	80	177	55	231
CPSSR_637|TC	TCGCCGCCTTTCATAGACAA	59.752	20	100	96.25	GTCGGCAACCACAATCATCG	59.903	20	95	100	172	55	226	TCGCCGCCTTTCATAGACAA	59.752	20	100	96.25	ACAGTCGGCAACCACAATCA	60.179	20	95	100	175	55	229	TCGCCGCCTTTCATAGACAA	59.752	20	100	96.25	TGACAGTCGGCAACCACAAT	60.179	20	100	80	177	55	231
CPSSR_638|TC	ATCGCCGCCTTTCATAGACA	59.536	20	100	95	GGAACGGAGAGAGATCGAGAG	59.129	21	100	100	100	54	153	ATCGCCGCCTTTCATAGACA	59.536	20	100	95	GGAACGGAGAGAGATCGAGA	58.044	20	100	100	100	54	153	TCGCCGCCTTTCATAGACAA	59.752	20	100	96.25	CGAAAGGCCTTACCGGAAC	58.536	19	94.7	100	113	55	167
CPSSR_639|TC	ACAAAGCATCCAACCACAACG	59.933	21	100	96.83	CCCATGGAAGCAAAAGTGAGC	60.067	21	100	100	190	58	247	ACAAAGCATCCAACCACAACG	59.933	21	100	96.83	TCCCCATGGAAGCAAAAGTGA	59.853	21	100	100	192	58	249	AGCATCCAACCACAACGAAGA	60.203	21	98.4	100	CCCATGGAAGCAAAAGTGAGC	60.067	21	100	100	186	62	247
CPSSR_640|TC	GCTGCCGCCTCCCTATAAAA	60.179	20	100	100	GGGCCATGGTGATGTTGGAT	60.398	20	100	100	169	26	194	TGCCGCCTCCCTATAAAACC	59.818	20	100	100	GGGCCATGGTGATGTTGGAT	60.398	20	100	100	167	28	194	TCCCCATTCCCTCCTCTTCC	60.328	20	100	100	GGGCCATGGTGATGTTGGAT	60.398	20	100	100	133	62	194
CPSSR_641|TC	GCAACTTCACACACTTCGCA	59.623	20	100	95	TGTGGAGGGGTGGTAGAGAG	59.959	20	100	100	100	155	254	GCAACTTCACACACTTCGCA	59.623	20	100	95	TGGATGGTGAGGGAGGAGTT	59.881	20	100	93.33	145	155	299	GCAACTTCACACACTTCGCA	59.623	20	100	95	TGGTGAGGGAGGAGTTGAGT	59.809	20	96.67	100	141	155	295
CPSSR_642|TC	TTGCAACTCCCTCCACACAA	59.743	20	100	91.25	GCTTAGTTTGGAAGCCATGGC	60.135	21	100	100	158	30	187	GTTGCAACTCCCTCCACACA	60.465	20	100	88.75	GCTTAGTTTGGAAGCCATGGC	60.135	21	100	100	159	29	187	TGCAACTCCCTCCACACAAT	59.522	20	100	92.5	GCTTAGTTTGGAAGCCATGGC	60.135	21	100	100	157	31	187
CPSSR_643|TC	CGCCGTTTCACTCTCTCACT	60.039	20	100	100	CGAGAACGAAGCTCCATCGA	59.901	20	100	100	189	57	245	CCTCGCGTCTCTTCACACAT	60.109	20	100	100	TTTTGCTCGAGGGCTGAGAG	60.037	20	100	100	148	127	274	CCTCGCGTCTCTTCACACAT	60.109	20	100	100	CGAGAACGAAGCTCCATCGA	59.901	20	100	100	119	127	245
CPSSR_644|TC	CGCCGTTTCACTCTCTCACT	60.039	20	100	100	CGAGAACGAAGCTCCATCGA	59.901	20	100	100	189	57	245	CCTCGCGTCTCTTCACACAT	60.109	20	100	100	TTTTGCTCGAGGGCTGAGAG	60.037	20	100	100	148	127	274	CCTCGCGTCTCTTCACACAT	60.109	20	100	100	CGAGAACGAAGCTCCATCGA	59.901	20	100	100	119	127	245
CPSSR_645|TC	CGCCGTTTCACTCTCTCACT	60.039	20	100	100	CGAGAACGAAGCTCCATCGA	59.901	20	100	100	189	57	245	CCTCGCGTCTCTTCACACAT	60.109	20	100	100	TTTTGCTCGAGGGCTGAGAG	60.037	20	100	100	148	127	274	CCTCGCGTCTCTTCACACAT	60.109	20	100	100	CGAGAACGAAGCTCCATCGA	59.901	20	100	100	119	127	245
CPSSR_646|TC	CGCCGTTTCACTCTCTCACT	60.039	20	100	100	CGAGAACGAAGCTCCATCGA	59.901	20	100	100	189	57	245	CCTCGCGTCTCTTCACACAT	60.109	20	100	100	TTTTGCTCGAGGGCTGAGAG	60.037	20	100	100	148	127	274	CCTCGCGTCTCTTCACACAT	60.109	20	100	100	CGAGAACGAAGCTCCATCGA	59.901	20	100	100	119	127	245
CPSSR_649|TCA	ATTACCCGCATTGCCTCCAT	59.814	20	99	100	ACAACACGTCATCCGACCAA	59.895	20	100	100	179	136	314	ATTACCCGCATTGCCTCCAT	59.814	20	99	100	ACTCCGCTGATTCTGCTTCC	60.108	20	100	100	101	136	236	ATTACCCGCATTGCCTCCAT	59.814	20	99	100	CTCACTCCGCTGATTCTGCT	59.825	20	100	100	104	136	239
CPSSR_650|TCA	CCCCGTCCTCATCTTCACTC	59.538	20	100	100	GAAGCGAGTCGTGTCAGTGA	60.04	20	100	100	166	165	330	CCCCGTCCTCATCTTCACTC	59.538	20	100	100	AGCGAGTCGTGTCAGTGAAA	59.616	20	100	100	164	165	328	CCCCGTCCTCATCTTCACTC	59.538	20	100	100	AAGCGAGTCGTGTCAGTGAA	59.616	20	100	100	165	165	329
CPSSR_651|TCA	CTTTCCCTTGCGATCCACCT	60.035	20	100	100	CTTCCACCACCACCATCACA	59.89	20	100	100	165	121	285	TTTCCCTTGCGATCCACCTC	60.035	20	100	100	CTTCCACCACCACCATCACA	59.89	20	100	100	164	122	285	CCTTGCGATCCACCTCAACT	60.036	20	100	100	CTTCCACCACCACCATCACA	59.89	20	100	100	160	126	285
CPSSR_652|TCA	CTTTCCCTTGCGATCCACCT	60.035	20	100	100	CTTCCACCACCACCATCACA	59.89	20	100	100	165	121	285	TTTCCCTTGCGATCCACCTC	60.035	20	100	100	CTTCCACCACCACCATCACA	59.89	20	100	100	164	122	285	CCTTGCGATCCACCTCAACT	60.036	20	100	100	CTTCCACCACCACCATCACA	59.89	20	100	100	160	126	285
CPSSR_653|TCA	TCTTCAGAAGCTCCACAACCC	59.928	21	100	100	AGAGACCTCAGTTGCCTCAGA	60.203	21	100	100	122	129	250	CTTCAGAAGCTCCACAACCCT	59.927	21	100	100	AGAGACCTCAGTTGCCTCAGA	60.203	21	100	100	121	130	250	TCTTCAGAAGCTCCACAACCC	59.928	21	100	100	GAGACCTCAGTTGCCTCAGA	58.739	20	100	100	121	129	249
CPSSR_654|TCA	AGACTTGGAAGTTTACCCAA	54.066	20	100	100	ACTGCTTTGTTGCCAAACCT	58.806	20	100	100	188	56	243	AGACTTGGAAGTTTACCCAA	54.066	20	100	100	CACTGCTTTGTTGCCAAACC	58.711	20	100	100	189	56	244	AGACTTGGAAGTTTACCCAA	54.066	20	100	100	TGCTTTGTTGCCAAACCTCT	58.516	20	100	100	186	56	241
CPSSR_655|TCA	GTCGAACTCAAACCCCTCGT	59.967	20	100	100	GAAGAGGAGGAAGGCGATGG	59.894	20	100	100	147	91	237	GTCGAACTCAAACCCCTCGT	59.967	20	100	100	GAATGAGGAGGGCGAAGAGG	59.894	20	100	100	160	91	250	CAACCGGCACTTCCTCTTCT	59.965	20	100	100	CGAAGCTCTCAGACGACGAA	59.834	20	100	100	147	180	326
CPSSR_656|TCA	CCCAAGAAAACTCACCACCA	57.934	20	100	100	GGTGATGCTTGTTGTTGCGT	59.969	20	95	100	200	117	316	CCCAAGAAAACTCACCACCAA	58.616	21	100	100	GGTGATGCTTGTTGTTGCGT	59.969	20	95	100	200	117	316	TCCCAAGAAAACTCACCACCA	59.433	21	100	100	GGTGGAGTTTTGGTGCATGT	58.96	20	100	100	155	116	270
CPSSR_657|TCA	CGTACTCAACTCGGTCCGAT	59.269	20	100	100	ACACACCATGCACGATCCAT	60.035	20	100	100	195	26	220	CGTACTCAACTCGGTCCGAT	59.269	20	100	100	CAACACACCATGCACGATCC	59.831	20	100	100	197	26	222	CGTACTCAACTCGGTCCGAT	59.269	20	100	100	CCAACACACCATGCACGATC	59.831	20	100	100	198	26	223
CPSSR_658|TCA	ATTACCCGCATTGCCTCCAT	59.814	20	99	100	ACAACACGTCATCCGACCAA	59.895	20	100	100	179	136	314	ATTACCCGCATTGCCTCCAT	59.814	20	99	100	ACTCCGCTGATTCTGCTTCC	60.108	20	100	100	101	136	236	ATTACCCGCATTGCCTCCAT	59.814	20	99	100	CTCACTCCGCTGATTCTGCT	59.825	20	100	100	104	136	239
CPSSR_659|TCA	GTGCCCTCCCACTCTTCTTT	59.598	20	100	100	GAGGATGAGGAGGAGGACGA	59.816	20	100	97	109	138	246	GTGCCCTCCCACTCTTCTTT	59.598	20	100	100	GGAGGCTGCAGGAGATGATT	59.527	20	100	100	191	138	328	GTGCCCTCCCACTCTTCTTT	59.598	20	100	100	GTTTACTGGGGAGGCTGCAG	60.678	20	100	100	200	138	337
CPSSR_660|TCA	GCAACGCTGTTTCTCTTGTCA	59.669	21	N/A	N/A	CATGGTGTTTGGAAGGTGCAG	60	21	100	100	196	6	201	GCAACGCTGTTTCTCTTGTCA	59.669	21	N/A	N/A	CATGGTGTTTGGAAGGTGCA	58.961	20	100	100	196	6	201	AGCAACGCTGTTTCTCTTGTC	59.4	21	N/A	N/A	CATGGTGTTTGGAAGGTGCAG	60	21	100	100	197	5	201
CPSSR_661|TCA	TCACTCTCAATCGACGGCAA	59.399	20	100	100	TGAGAAACCTCCACGCTGAC	59.966	20	100	100	165	110	274	ACTCTCAATCGACGGCAACT	59.396	20	100	100	TGAGAAACCTCCACGCTGAC	59.966	20	100	100	163	112	274	TCACTCTCAATCGACGGCAA	59.399	20	100	100	CACGCTGACCTATTCGTCGA	59.902	20	100	100	154	110	263
CPSSR_662|TCA	GCCGGGTGTTCTGTCAACAA	61.099	20	100	100	CACACCTCCAACAGCATCCT	59.963	20	100	100	198	63	260	CTGCCGGGTGTTCTGTCAA	60.228	19	100	100	CACACCTCCAACAGCATCCT	59.963	20	100	100	200	61	260	GCCGGGTGTTCTGTCAACAA	61.099	20	100	100	ACACACCTCCAACAGCATCC	60.251	20	100	100	199	63	261
CPSSR_663|TCA	GCCGGGTGTTCTGTCAACAA	61.099	20	100	100	CACACCTCCAACAGCATCCT	59.963	20	100	100	198	63	260	CTGCCGGGTGTTCTGTCAA	60.228	19	100	100	CACACCTCCAACAGCATCCT	59.963	20	100	100	200	61	260	GCCGGGTGTTCTGTCAACAA	61.099	20	100	100	ACACACCTCCAACAGCATCC	60.251	20	100	100	199	63	261
CPSSR_664|TCA	GCCGGGTGTTCTGTCAACAA	61.099	20	100	100	CACACCTCCAACAGCATCCT	59.963	20	100	100	198	63	260	CTGCCGGGTGTTCTGTCAA	60.228	19	100	100	CACACCTCCAACAGCATCCT	59.963	20	100	100	200	61	260	GCCGGGTGTTCTGTCAACAA	61.099	20	100	100	ACACACCTCCAACAGCATCC	60.251	20	100	100	199	63	261
CPSSR_665|TCA	GCCGGGTGTTCTGTCAACAA	61.099	20	100	100	CACACCTCCAACAGCATCCT	59.963	20	100	100	198	63	260	CTGCCGGGTGTTCTGTCAA	60.228	19	100	100	CACACCTCCAACAGCATCCT	59.963	20	100	100	200	61	260	GCCGGGTGTTCTGTCAACAA	61.099	20	100	100	ACACACCTCCAACAGCATCC	60.251	20	100	100	199	63	261
CPSSR_666|TCA	AAGCAGCAAGGCCTAGATGG	60.107	20	100	91	TGCATCCTCATCATCCGAACT	59.235	21	100	100	161	156	316	ATGGAAGCAGCAAGGCCTAG	60.107	20	100	100	TGCATCCTCATCATCCGAACT	59.235	21	100	100	165	152	316	GGAAGCAGCAAGGCCTAGAT	59.818	20	100	97	TGCATCCTCATCATCCGAACT	59.235	21	100	100	163	154	316
CPSSR_667|TCA	AAGCAGCAAGGCCTAGATGG	60.107	20	100	91	TGCATCCTCATCATCCGAACT	59.235	21	100	100	161	156	316	ATGGAAGCAGCAAGGCCTAG	60.107	20	100	100	TGCATCCTCATCATCCGAACT	59.235	21	100	100	165	152	316	GGAAGCAGCAAGGCCTAGAT	59.818	20	100	97	TGCATCCTCATCATCCGAACT	59.235	21	100	100	163	154	316
CPSSR_668|TCA	AGCTCCAGCCAAGCAATTCT	59.961	20	100	100	GGGTCTGCACTTTGGGACAT	60.251	20	100	100	197	173	369	AGCTCCAGCCAAGCAATTCT	59.961	20	100	100	TGGACACACCTTTTGGAGCA	59.743	20	100	100	130	173	302	AGCTCCAGCCAAGCAATTCT	59.961	20	100	100	TTTGGGTCTGCACTTTGGGA	59.74	20	100	100	200	173	372
CPSSR_669|TCA	TTAAGGTCCTCGCGATTCGG	59.898	20	100	100	CTTCCGCTTCAGGCTCTCAT	59.822	20	100	100	160	101	260	CCGACGTACCGAATTTCCGA	60.179	20	100	100	CTTCCGCTTCAGGCTCTCAT	59.822	20	100	100	127	134	260	ATTAAGGTCCTCGCGATTCGG	60.27	21	100	100	CTTCCGCTTCAGGCTCTCAT	59.822	20	100	100	161	100	260
CPSSR_670|TCC	CGTCGAGCAGGAAGAATCGA	59.901	20	96	100	AACGGCTACTACGTCGTCTC	59.276	20	100	100	162	147	308	TCGTCGAGCAGGAAGAATCG	59.901	20	100	100	AACGGCTACTACGTCGTCTC	59.276	20	100	100	163	146	308	TCGATCTCGCAACAGACGAC	60.179	20	100	100	GCGACGAACTCGGAAGTGAA	60.662	20	100	100	199	163	361
CPSSR_671|TCC	CGTCGAGCAGGAAGAATCGA	59.901	20	96	100	AACGGCTACTACGTCGTCTC	59.276	20	100	100	162	147	308	TCGTCGAGCAGGAAGAATCG	59.901	20	100	100	AACGGCTACTACGTCGTCTC	59.276	20	100	100	163	146	308	TCGATCTCGCAACAGACGAC	60.179	20	100	100	GCGACGAACTCGGAAGTGAA	60.662	20	100	100	199	163	361
CPSSR_672|TCC	CGTCGAGCAGGAAGAATCGA	59.901	20	96	100	AACGGCTACTACGTCGTCTC	59.276	20	100	100	162	147	308	TCGTCGAGCAGGAAGAATCG	59.901	20	100	100	AACGGCTACTACGTCGTCTC	59.276	20	100	100	163	146	308	TCGATCTCGCAACAGACGAC	60.179	20	100	100	GCGACGAACTCGGAAGTGAA	60.662	20	100	100	199	163	361
CPSSR_673|TCC	CGTCGAGCAGGAAGAATCGA	59.901	20	96	100	AACGGCTACTACGTCGTCTC	59.276	20	100	100	162	147	308	TCGTCGAGCAGGAAGAATCG	59.901	20	100	100	AACGGCTACTACGTCGTCTC	59.276	20	100	100	163	146	308	TCGATCTCGCAACAGACGAC	60.179	20	100	100	GCGACGAACTCGGAAGTGAA	60.662	20	100	100	199	163	361
CPSSR_674|TCC	GCCTCCCTCACCCTCTTTTC	60.035	20	100	100	CCGCTCCAGGTTCAAGATCA	59.75	20	100	100	148	167	314	GCCTCCCTCACCCTCTTTTC	60.035	20	100	100	AAAACTCCCGCTCCAGGTTC	60.251	20	100	100	155	167	321	GCCTCCCTCACCCTCTTTTC	60.035	20	100	100	GGGAGGAGGAGAAGAGGACA	59.663	20	100	100	111	167	277
CPSSR_675|TCC	TGCGTTCTGTTGCCCAGTAT	59.964	20	100	100	ATCATGTGTGTCGGGATCGC	60.531	20	100	100	179	61	239	GCCCAGTATCTCCGAACCAC	60.179	20	100	100	ATCATGTGTGTCGGGATCGC	60.531	20	100	100	168	72	239	ACATCAATGGCAGTGGCAGT	60.251	20	100	100	ATCATGTGTGTCGGGATCGC	60.531	20	100	100	198	42	239
CPSSR_676|TCC	TGCGTTCTGTTGCCCAGTAT	59.964	20	100	100	ATCATGTGTGTCGGGATCGC	60.531	20	100	100	179	61	239	GCCCAGTATCTCCGAACCAC	60.179	20	100	100	ATCATGTGTGTCGGGATCGC	60.531	20	100	100	168	72	239	ACATCAATGGCAGTGGCAGT	60.251	20	100	100	ATCATGTGTGTCGGGATCGC	60.531	20	100	100	198	42	239
CPSSR_677|TCG	CCAAGCCAATAGAACCCCGAA	60.341	21	100	100	CTCAGAGCGAGACGAGATGC	60.317	20	100	100	200	123	322	CCAAGCCAATAGAACCCCGAA	60.341	21	100	100	CGAGACGAGATGCCGTTTTC	59.359	20	100	100	193	123	315	GCCAATAGAACCCCGAATCTCT	59.895	22	100	100	ACCTCAGAGCGAGACGAGAT	60.107	20	100	100	198	127	324
CPSSR_678|TCT	GCCTGCCAACCTAATCTGGT	60.034	20	100	100	GCGGAAGGAGGAAGAAAGGT	59.675	20	100	100	121	172	292	TGCCTGCCAACCTAATCTGG	60.034	20	100	100	GCGGAAGGAGGAAGAAAGGT	59.675	20	100	100	122	171	292	GCCTGCCAACCTAATCTGGT	60.034	20	100	100	GCCCTGGAATTACAGCGGAA	60.394	20	100	100	135	172	306
CPSSR_679|TCT	GCCTGCCAACCTAATCTGGT	60.034	20	100	100	GCGGAAGGAGGAAGAAAGGT	59.675	20	100	100	121	172	292	TGCCTGCCAACCTAATCTGG	60.034	20	100	100	GCGGAAGGAGGAAGAAAGGT	59.675	20	100	100	122	171	292	GCCTGCCAACCTAATCTGGT	60.034	20	100	100	GCCCTGGAATTACAGCGGAA	60.394	20	100	100	135	172	306
CPSSR_680|TCT	CAGGTTCAAGCTCAGCTCCA	59.964	20	100	100	TCGCGGAGGAGAGAGAAAGA	60.035	20	100	100	166	125	290	CAGGTTCAAGCTCAGCTCCA	59.964	20	100	100	AAGAAGGGGAAAGCGAGACG	60.037	20	100	100	113	125	237	CAGGTTCAAGCTCAGCTCCA	59.964	20	100	100	GTCGCGGAGGAGAGAGAAAG	59.9	20	100	100	167	125	291
CPSSR_681|TCT	CAGGTTCAAGCTCAGCTCCA	59.964	20	100	100	TCGCGGAGGAGAGAGAAAGA	60.035	20	100	100	166	125	290	CAGGTTCAAGCTCAGCTCCA	59.964	20	100	100	AAGAAGGGGAAAGCGAGACG	60.037	20	100	100	113	125	237	CAGGTTCAAGCTCAGCTCCA	59.964	20	100	100	GTCGCGGAGGAGAGAGAAAG	59.9	20	100	100	167	125	291
CPSSR_682|TCT	TCATCAGCTGATATGGGAGAGT	58.146	22	96.62	100	CACCACAATTGCATGCCCAA	59.965	20	100	100	145	140	284	TGGGAGAGTTTTCTTGGTCT	55.976	20	100	100	CACCACAATTGCATGCCCAA	59.965	20	100	100	132	153	284	TGGGAGAGTTTTCTTGGTCTTTG	58.793	23	100	100	CACCACAATTGCATGCCCAA	59.965	20	100	100	132	153	284
CPSSR_683|TCT	CAGCTCGATCACCAGTCTCA	59.186	20	100	100	TTCCTACGTTGGCCCTTCAC	59.964	20	100	100	122	165	286	CAGCTCGATCACCAGTCTCA	59.186	20	100	100	CTACGTTGGCCCTTCACCAA	60.251	20	100	100	119	165	283	TCAGCTCGATCACCAGTCTC	58.901	20	100	100	TTCCTACGTTGGCCCTTCAC	59.964	20	100	100	123	164	286
CPSSR_684|TCT	CAGCTCGATCACCAGTCTCA	59.186	20	100	100	TTCCTACGTTGGCCCTTCAC	59.964	20	100	100	122	165	286	CAGCTCGATCACCAGTCTCA	59.186	20	100	100	CTACGTTGGCCCTTCACCAA	60.251	20	100	100	119	165	283	TCAGCTCGATCACCAGTCTC	58.901	20	100	100	TTCCTACGTTGGCCCTTCAC	59.964	20	100	100	123	164	286
CPSSR_685|TCT	CAGCTCGATCACCAGTCTCA	59.186	20	100	100	TTCCTACGTTGGCCCTTCAC	59.964	20	100	100	122	165	286	CAGCTCGATCACCAGTCTCA	59.186	20	100	100	CTACGTTGGCCCTTCACCAA	60.251	20	100	100	119	165	283	TCAGCTCGATCACCAGTCTC	58.901	20	100	100	TTCCTACGTTGGCCCTTCAC	59.964	20	100	100	123	164	286
CPSSR_686|TCT	CAGCTCGATCACCAGTCTCA	59.186	20	100	100	TTCCTACGTTGGCCCTTCAC	59.964	20	100	100	122	165	286	CAGCTCGATCACCAGTCTCA	59.186	20	100	100	CTACGTTGGCCCTTCACCAA	60.251	20	100	100	119	165	283	TCAGCTCGATCACCAGTCTC	58.901	20	100	100	TTCCTACGTTGGCCCTTCAC	59.964	20	100	100	123	164	286
CPSSR_687|TCT	CAGCTCGATCACCAGTCTCA	59.186	20	100	100	TTCCTACGTTGGCCCTTCAC	59.964	20	100	100	122	165	286	CAGCTCGATCACCAGTCTCA	59.186	20	100	100	CTACGTTGGCCCTTCACCAA	60.251	20	100	100	119	165	283	TCAGCTCGATCACCAGTCTC	58.901	20	100	100	TTCCTACGTTGGCCCTTCAC	59.964	20	100	100	123	164	286
CPSSR_688|TCT	CAGCTCGATCACCAGTCTCA	59.186	20	100	100	TTCCTACGTTGGCCCTTCAC	59.964	20	100	100	122	165	286	CAGCTCGATCACCAGTCTCA	59.186	20	100	100	CTACGTTGGCCCTTCACCAA	60.251	20	100	100	119	165	283	TCAGCTCGATCACCAGTCTC	58.901	20	100	100	TTCCTACGTTGGCCCTTCAC	59.964	20	100	100	123	164	286
CPSSR_689|TCT	CAGCTCGATCACCAGTCTCA	59.186	20	100	100	TTCCTACGTTGGCCCTTCAC	59.964	20	100	100	122	165	286	CAGCTCGATCACCAGTCTCA	59.186	20	100	100	CTACGTTGGCCCTTCACCAA	60.251	20	100	100	119	165	283	TCAGCTCGATCACCAGTCTC	58.901	20	100	100	TTCCTACGTTGGCCCTTCAC	59.964	20	100	100	123	164	286
CPSSR_690|TCT	ACCTCCTCAAGCTCTCGTCT	59.961	20	100	100	AGTTTGCGCCGAACCTTTTC	59.97	20	96.82	97	131	105	235	ACCTCCTCAAGCTCTCGTCT	59.961	20	100	100	GAGTTTGCGCCGAACCTTTT	59.97	20	97	100	132	105	236	ACAGCCAAGCAGCTTCTCTT	59.89	20	100	100	AGTTTGCGCCGAACCTTTTC	59.97	20	96.82	97	154	82	235
CPSSR_691|TCT	GCCGCCCATTCTCTGGTATT	60.179	20	100	100	GTCAGAAAACGGCGTCGAAG	59.839	20	100	100	133	136	268	CTGAAGCAACGACGGAATGC	60.179	20	100	100	GTCAGAAAACGGCGTCGAAG	59.839	20	100	100	154	115	268	GGCATCGTTCTGAAGCAACG	60.179	20	100	100	GTCAGAAAACGGCGTCGAAG	59.839	20	100	100	163	106	268
CPSSR_692|TCT	CAGCTCGATCACCAGTCTCA	59.186	20	100	100	TTCCTACGTTGGCCCTTCAC	59.964	20	100	100	122	165	286	CAGCTCGATCACCAGTCTCA	59.186	20	100	100	CTACGTTGGCCCTTCACCAA	60.251	20	100	100	119	165	283	TCAGCTCGATCACCAGTCTC	58.901	20	100	100	TTCCTACGTTGGCCCTTCAC	59.964	20	100	100	123	164	286
CPSSR_693|TCT	ACCCACATGCCCCATTTGAT	59.957	20	100	100	TGTGTTCAACAGCGTTGTCC	59.27	20	N/A	N/A	191	64	254	ACCCACATGCCCCATTTGAT	59.957	20	100	100	GTGTTCAACAGCGTTGTCCTC	60.004	21	N/A	N/A	190	64	253	ACCCACATGCCCCATTTGAT	59.957	20	100	100	GTGTTCAACAGCGTTGTCCT	58.986	20	N/A	N/A	190	64	253
CPSSR_694|TCT	ACCGTCAATCTCACCTCTTCAC	60.029	22	100	98.48	TGCTGAGAGGTTCCAGAGGA	59.885	20	98.33	100	159	100	258	CCGTCAATCTCACCTCTTCACA	60.029	22	100	100	TGCTGAGAGGTTCCAGAGGA	59.885	20	98.33	100	158	101	258	TCACAAACCCATCAACCACTCA	60.092	22	100	100	TGCTGAGAGGTTCCAGAGGA	59.885	20	98.33	100	141	118	258
CPSSR_695|TCT	TTGCCAACCAGCTGAGACTT	59.817	20	100	100	ATCCCGCAAAAGCCGAAAAC	60.039	20	100	100	196	56	251	TTTGCCAACCAGCTGAGACT	59.817	20	100	100	ATCCCGCAAAAGCCGAAAAC	60.039	20	100	100	197	55	251	ACCAGATTTGCCAACCAGCT	60.179	20	100	95	GCAAAAGCCGAAAACGACGA	60.316	20	100	100	198	49	246
CPSSR_696|TCTA	TACTGTGGCCGCACTTTTCA	60.179	20	100	100	ATGGGAAGACTCCGCCACAG	61.904	20	100	98.75	200	148	347	TACTGTGGCCGCACTTTTCA	60.179	20	100	100	ATGGGAAGACTCCGCCACA	60.918	19	100	100	200	148	347	CACCATGAGGCTTCCACCTT	59.961	20	100	100	TCGTTAGCTCTGCAAAATGCTG	59.84	22	100	100	186	57	242
CPSSR_697|TCTA	TACTGTGGCCGCACTTTTCA	60.179	20	100	100	ATGGGAAGACTCCGCCACAG	61.904	20	100	98.75	200	148	347	TACTGTGGCCGCACTTTTCA	60.179	20	100	100	ATGGGAAGACTCCGCCACA	60.918	19	100	100	200	148	347	CACCATGAGGCTTCCACCTT	59.961	20	100	100	TCGTTAGCTCTGCAAAATGCTG	59.84	22	100	100	186	57	242
CPSSR_698|TCTT	CTCCGTCCATCTCCTCTGGA	60.106	20	100	100	TGCGTTGAAAGTTCGAGTTT	56.521	20	100	100	162	158	319	CTCCGTCCATCTCCTCTGGA	60.106	20	100	100	TTGCGTTGAAAGTTCGAGTT	56.521	20	100	100	163	158	320	CTCCGTCCATCTCCTCTGGA	60.106	20	100	100	TTTGCGTTGAAAGTTCGAGT	56.521	20	100	100	164	158	321
CPSSR_699|TG	GCCTTGCAGACAATTTGGCT	59.681	20	100	100	CCTCCTCTCCTCCTGTCACA	59.96	20	100	100	158	167	324	GCCTTGCAGACAATTTGGCT	59.681	20	100	100	ACCTCCTCTCCTCCTGTCAC	59.96	20	100	100	159	167	325	AGAGTCGCCTTGCAGACAAT	59.677	20	100	100	CCTCCTCTCCTCCTGTCACA	59.96	20	100	100	164	161	324
CPSSR_700|TG	GCCTTGCAGACAATTTGGCT	59.681	20	100	100	CCTCCTCTCCTCCTGTCACA	59.96	20	100	100	181	167	347	GCCTTGCAGACAATTTGGCT	59.681	20	100	100	ACCTCCTCTCCTCCTGTCAC	59.96	20	100	100	182	167	348	AGAGTCGCCTTGCAGACAAT	59.677	20	100	100	CCTCCTCTCCTCCTGTCACA	59.96	20	100	100	187	161	347
CPSSR_701|TG	AGGCATGGTAAGAGATATGCACA	59.608	23	100	100	GCAACTTCTGGCATCCAAGC	60.109	20	100	100	191	25	215	AGGCATGGTAAGAGATATGCACA	59.608	23	100	100	CCTTGCACACGAACAACACA	59.55	20	100	100	118	25	142	GGCATGGTAAGAGATATGCACA	58.256	22	100	100	GCAACTTCTGGCATCCAAGC	60.109	20	100	100	190	26	215
CPSSR_702|TG	GCATGTTCTTTGGGCTTGCA	59.966	20	100	100	GAGGTTGTTGGCTTGATGCA	59.039	20	100	100	161	114	274	TGCATGTTCTTTGGGCTTGC	59.966	20	100	100	GAGGTTGTTGGCTTGATGCA	59.039	20	100	100	162	113	274	GCATGTTCTTTGGGCTTGCA	59.966	20	100	100	AGAGGTTGTTGGCTTGATGC	58.749	20	100	100	162	114	275
CPSSR_703|TG	GTGACCGTTGGAGCCTACTC	60.109	20	100	100	AGAGTTTCTTGCTCACCTGCT	59.581	21	100	100	138	98	235	ATGTGACCGTTGGAGCCTAC	59.751	20	100	100	AGAGTTTCTTGCTCACCTGCT	59.581	21	100	100	140	96	235	AGAGTCTTTGCGCCTCTGTT	59.605	20	100	98	AGAGTTTCTTGCTCACCTGCT	59.581	21	100	100	183	53	235
CPSSR_704|TG	GGGAAATCACGGGGTTTGGA	60.251	20	100	100	ATCCCTTGCATCCGATTCCC	59.889	20	98	100	163	169	331	AGGGAAATCACGGGGTTTGG	60.252	20	100	100	ATCCCTTGCATCCGATTCCC	59.889	20	98	100	164	168	331	GCTAGGGAAATCACGGGGTT	59.745	20	100	100	ATCCCTTGCATCCGATTCCC	59.889	20	98	100	167	165	331
CPSSR_705|TG	TCACATCAGCCTTGCGAGAG	60.108	20	100	100	CACACATTGCAGAACCAACTGA	59.641	22	100	100	200	60	259	CACATCAGCCTTGCGAGAGT	60.391	20	100	100	ACACACATTGCAGAACCAACTG	59.9	22	100	100	200	61	260	CAGCCTTGATCACCGAAGCT	60.392	20	100	100	ACACACATTGCAGAACCAACTG	59.9	22	100	100	157	104	260
CPSSR_706|TG	TCACATCAGCCTTGCGAGAG	60.108	20	100	100	CACACATTGCAGAACCAACTGA	59.641	22	100	100	200	60	259	CACATCAGCCTTGCGAGAGT	60.391	20	100	100	ACACACATTGCAGAACCAACTG	59.9	22	100	100	200	61	260	CAGCCTTGATCACCGAAGCT	60.392	20	100	100	ACACACATTGCAGAACCAACTG	59.9	22	100	100	157	104	260
CPSSR_707|TG	TCTTTTCAGCACTGCATAGCA	58.218	21	100	100	TGCTGAGTCCCTGAAGAAACA	59.232	21	100	100	176	82	257	TCTTTTCAGCACTGCATAGCATG	59.872	23	100	100	TGCTGAGTCCCTGAAGAAACA	59.232	21	100	100	176	82	257	TCTTTTCAGCACTGCATAGCA	58.218	21	100	100	GCTGAGTCCCTGAAGAAACAC	58.853	21	100	100	175	82	256
CPSSR_708|TG	TCACATCAGCCTTGCGAGAG	60.108	20	100	100	CACACATTGCAGAACCAACTGA	59.641	22	100	100	200	60	259	CACATCAGCCTTGCGAGAGT	60.391	20	100	100	ACACACATTGCAGAACCAACTG	59.9	22	100	100	200	61	260	CAGCCTTGATCACCGAAGCT	60.392	20	100	100	ACACACATTGCAGAACCAACTG	59.9	22	100	100	157	104	260
CPSSR_709|TG	TCACATCAGCCTTGCGAGAG	60.108	20	100	100	CACACATTGCAGAACCAACTGA	59.641	22	100	100	200	60	259	CACATCAGCCTTGCGAGAGT	60.391	20	100	100	ACACACATTGCAGAACCAACTG	59.9	22	100	100	200	61	260	CAGCCTTGATCACCGAAGCT	60.392	20	100	100	ACACACATTGCAGAACCAACTG	59.9	22	100	100	157	104	260
CPSSR_710|TG	TCACATCAGCCTTGCGAGAG	60.108	20	100	100	CACACATTGCAGAACCAACTGA	59.641	22	100	100	200	60	259	CACATCAGCCTTGCGAGAGT	60.391	20	100	100	ACACACATTGCAGAACCAACTG	59.9	22	100	100	200	61	260	CAGCCTTGATCACCGAAGCT	60.392	20	100	100	ACACACATTGCAGAACCAACTG	59.9	22	100	100	157	104	260
CPSSR_711|TG	GAGAATTCTGGGCGGTCCAT	59.819	20	97.5	100	GGCACTTAATAATTCTCAAGCC	55.489	22	100	84.09	100	169	268	TAAGGCGATGTGTGCTTGCT	60.322	20	100	100	GGCACTTAATAATTCTCAAGCC	55.489	22	100	84.09	140	129	268	GAATTCTGGGCGGTCCATCT	59.819	20	100	100	GATCAACAGCAGTATCTTGAAC	55.21	22	100	100	137	171	307
CPSSR_712|TGA	TTGGGTAGACCGTGGAGAGT	59.886	20	100	100	AGTCTCCCTCCTCAACCACA	59.809	20	100	100	195	70	264	GGGAGAGTTGCTGGATTCGG	60.463	20	100	100	GAGTGGAACAGGCAGAGCAT	60.036	20	100	100	145	164	308	GGGAGAGTTGCTGGATTCGG	60.463	20	100	100	GGCAGAGCATATGGGTTCGA	59.893	20	100	100	135	164	298
CPSSR_713|TGA	TTGGGTAGACCGTGGAGAGT	59.886	20	100	100	AGTCTCCCTCCTCAACCACA	59.809	20	100	100	195	70	264	GGGAGAGTTGCTGGATTCGG	60.463	20	100	100	GAGTGGAACAGGCAGAGCAT	60.036	20	100	100	145	164	308	GGGAGAGTTGCTGGATTCGG	60.463	20	100	100	GGCAGAGCATATGGGTTCGA	59.893	20	100	100	135	164	298
CPSSR_714|TGA	CCCGTCAACCTATGCCTTGT	60.035	20	100	100	CAGGTCCAGCACGGTTATGA	59.751	20	100	100	156	147	302	ACCCGTCAACCTATGCCTTG	60.035	20	100	100	CAGGTCCAGCACGGTTATGA	59.751	20	100	100	157	146	302	CCCGTCAACCTATGCCTTGT	60.035	20	100	100	CAGTTCAAGCAGGTCCAGCA	60.536	20	100	100	165	147	311
CPSSR_715|TGA	TCTTCAGTTGCGGTACTGCT	59.32	20	100	100	TCTTGCTGCTGCTATTCACCA	59.997	21	100	100	160	93	252	TGCGGTACTGCTAGTTGACA	59.037	20	100	100	TCTTGCTGCTGCTATTCACCA	59.997	21	100	100	152	101	252	CTCTTCAGTTGCGGTACTGC	58.928	20	100	100	TCTTGCTGCTGCTATTCACCA	59.997	21	100	100	161	92	252
CPSSR_716|TGA	TCTTCAGTTGCGGTACTGCT	59.32	20	100	100	TCTTGCTGCTGCTATTCACCA	59.997	21	100	100	160	93	252	TGCGGTACTGCTAGTTGACA	59.037	20	100	100	TCTTGCTGCTGCTATTCACCA	59.997	21	100	100	152	101	252	CTCTTCAGTTGCGGTACTGC	58.928	20	100	100	TCTTGCTGCTGCTATTCACCA	59.997	21	100	100	161	92	252
CPSSR_717|TGA	GAGAGAAGCAGCAGGAGCAA	60.037	20	99	100	CGGAAACCACCCCATCTTCA	59.962	20	100	100	161	166	326	GAGAGAAGCAGCAGGAGCAA	60.037	20	99	100	ACGGAAACCACCCCATCTTC	59.962	20	100	100	162	166	327	GAGAGAAGCAGCAGGAGCAA	60.037	20	99	100	CGCCTTTCTCGAACCAAACG	60.111	20	100	94	179	166	344
CPSSR_718|TGA	GGGTTGTGGCTCAGACAGTA	59.315	20	100	100	TCACCATCTCCAGATTCTTCGC	60.159	22	100	100	199	43	241	GGGTTGTGGCTCAGACAGTA	59.315	20	100	100	CACCATCTCCAGATTCTTCGC	58.792	21	100	100	198	43	240	TAGGGTTGTGGCTCAGACAG	59.023	20	100	100	CACCATCTCCAGATTCTTCGC	58.792	21	100	100	200	41	240
CPSSR_719|TGA	GGGTTGTGGCTCAGACAGTA	59.315	20	100	100	TCACCATCTCCAGATTCTTCGC	60.159	22	100	100	199	43	241	GGGTTGTGGCTCAGACAGTA	59.315	20	100	100	CACCATCTCCAGATTCTTCGC	58.792	21	100	100	198	43	240	TAGGGTTGTGGCTCAGACAG	59.023	20	100	100	CACCATCTCCAGATTCTTCGC	58.792	21	100	100	200	41	240
CPSSR_720|TGA	AGCAAAGAAGGAGAGTCTGCT	59.023	21	100	100	ACTCTGAGGCCATTGCTGAG	59.748	20	100	100	195	102	296	GAGCAAAGAAGGAGAGTCTGCT	60.028	22	99.1	100	ACTCTGAGGCCATTGCTGAG	59.748	20	100	100	196	101	296	AGAGCAAAGAAGGAGAGTCTGC	60.028	22	99.1	100	ACTCTGAGGCCATTGCTGAG	59.748	20	100	100	197	100	296
CPSSR_721|TGA	CGTCAGCAGGGTCGTAATGA	59.827	20	100	100	CCTCGCACCAACCCATGTAT	60.107	20	100	100	194	78	271	CGTCAGCAGGGTCGTAATGA	59.827	20	100	100	GCACCAACCCATGTATGCTG	59.543	20	100	100	190	78	267	AGCAGGGTCGTAATGATGCT	59.167	20	100	100	TGTTCTCTCCTCGCACCAAC	59.966	20	100	100	198	82	279
CPSSR_722|TGA	TGGTCGGAGTTGACGAATGG	60.038	20	100	100	TCATCAACAGCAGCCGAGAG	60.108	20	100	100	170	114	283	TGGTCGGAGTTGACGAATGG	60.038	20	100	100	ACCCGGACGGAAATTGACAA	59.891	20	96.25	100	145	114	258	TGGTCGGAGTTGACGAATGG	60.038	20	100	100	AACCCGGACGGAAATTGACA	59.891	20	96.25	100	146	114	259
CPSSR_723|TGA	AGAGATGGTGGATGGAGGCA	60.327	20	100	97.5	TGCAGCAACCTTCAAGCAAA	59.177	20	100	100	170	173	342	AGAGATGGTGGATGGAGGCA	60.327	20	100	97.5	TTGCAGCAACCTTCAAGCAA	59.177	20	100	100	171	173	343	AGAGATGGTGGATGGAGGCA	60.327	20	100	97.5	TTTGCAGCAACCTTCAAGCA	59.177	20	100	100	172	173	344
CPSSR_724|TGA	CCGGATCCAAGGCTGAAACT	60.035	20	100	100	TTTGAACGTGGTGTCGGTGA	60.108	20	100	100	141	175	315	CCGGATCCAAGGCTGAAACT	60.035	20	100	100	ACGTGGTGTCGGTGAGTTAG	59.687	20	100	100	136	175	310	CCGGATCCAAGGCTGAAACT	60.035	20	100	100	CGTGGTGTCGGTGAGTTAGG	60.388	20	100	100	135	175	309
CPSSR_725|TGC	TGGTTGCTGTGACATTGACG	59.056	20	100	100	AGGTCTTCAGCAGAATCAGCA	59.373	21	100	100	139	151	289	GGTTGCTGTGACATTGACGT	59.056	20	100	100	AGGTCTTCAGCAGAATCAGCA	59.373	21	100	100	138	152	289	TGGTTGCTGTGACATTGACG	59.056	20	100	100	ACAGCAGTCATCTCAGTCCA	58.363	20	N/A	N/A	109	151	259
CPSSR_726|TGC	CAACCATAGCAAGCGGGGTA	60.107	20	100	100	TCTCAAGCGTGGGACTTGTC	59.966	20	100	100	194	118	311	ATCGTGGGGTACAACAGCAG	60.036	20	100	100	ATCGCCTTCTTCGGTGTCTG	60.109	20	100	100	187	50	236	ATCGTGGGGTACAACAGCAG	60.036	20	100	100	GATCGCCTTCTTCGGTGTCT	59.826	20	100	100	188	50	237
CPSSR_727|TGC	CTGATGATGCTGCCGTTGTG	59.902	20	98	100	TCCTCTTGGGCAGTTTCACC	59.89	20	100	100	100	145	244	CACTGATGATGCTGCCGTTG	59.902	20	100	92	TCCTCTTGGGCAGTTTCACC	59.89	20	100	100	102	143	244	CTGATGATGCTGCCGTTGTG	59.902	20	98	100	GCAGGAGCAGTCTCAAGCTT	60.321	20	95	100	166	145	310
CPSSR_728|TGC	CTGATGATGCTGCCGTTGTG	59.902	20	98	100	TCCTCTTGGGCAGTTTCACC	59.89	20	100	100	100	145	244	CACTGATGATGCTGCCGTTG	59.902	20	100	92	TCCTCTTGGGCAGTTTCACC	59.89	20	100	100	102	143	244	CTGATGATGCTGCCGTTGTG	59.902	20	98	100	GCAGGAGCAGTCTCAAGCTT	60.321	20	95	100	166	145	310
CPSSR_729|TGC	TCAGCTTCTGACCCATCACAC	59.998	21	100	100	TCAAACTGCCCGAACACTCG	60.879	20	100	100	193	163	355	CAGCTTCTGACCCATCACACT	59.997	21	100	100	TCAAACTGCCCGAACACTCG	60.879	20	100	100	192	164	355	TCAGCTTCTGACCCATCACAC	59.998	21	100	100	TCCAAGGCCAATCTCAATGCT	59.994	21	100	100	157	163	319
CPSSR_730|TGC	TCAGCTTCTGACCCATCACAC	59.998	21	100	100	TCAAACTGCCCGAACACTCG	60.879	20	100	100	193	163	355	CAGCTTCTGACCCATCACACT	59.997	21	100	100	TCAAACTGCCCGAACACTCG	60.879	20	100	100	192	164	355	TCAGCTTCTGACCCATCACAC	59.998	21	100	100	TCCAAGGCCAATCTCAATGCT	59.994	21	100	100	157	163	319
CPSSR_731|TGC	CACTGGTGGTGGTAGTGGTG	60.25	20	100	100	CTGTAGGCCATTGTCTCGCA	60.108	20	100	100	149	155	303	CACTGGTGGTGGTAGTGGTG	60.25	20	100	100	AGCTGTAGGCCATTGTCTCG	59.823	20	100	100	151	155	305	CTCACTGGTGGTGGTAGTGG	59.678	20	100	100	CTGTAGGCCATTGTCTCGCA	60.108	20	100	100	151	153	303
CPSSR_732|TGC	GCTCGACATCGCGATAATGC	59.908	20	100	100	CTCCGCAGAAGAGCTAGACG	59.971	20	100	100	132	168	299	GCTCGACATCGCGATAATGC	59.908	20	100	100	CACCATCCGACGGCAACTAT	60.179	20	100	100	174	168	341	AATGGGCTGTCATCATGGCT	59.739	20	100	100	CTCCGCAGAAGAGCTAGACG	59.971	20	100	100	149	151	299
CPSSR_733|TGC	CCAAACACAACGACGACTCC	59.42	20	100	100	GTTCCGCAGCTGCCTTTTAC	60.11	20	100	100	161	97	257	CCAAACACAACGACGACTCC	59.42	20	100	100	TGATCTCACAGCTGCATCCC	59.82	20	100	100	182	97	278	CCAAACACAACGACGACTCC	59.42	20	100	100	TCACAGCTGCATCCCTGTTC	60.322	20	100	100	177	97	273
CPSSR_734|TGC	CGCCGTCGTCTAGTGTGTAT	59.624	20	98	100	CGCGAGAAACACCACCAGTA	60.319	20	100	97	177	61	237	CGCCGTCGTCTAGTGTGTAT	59.624	20	98	100	CATAGCGCGAGAAACACCAC	59.63	20	98.88	94	182	61	242	CGCCGTCGTCTAGTGTGTAT	59.624	20	98	100	CTGAGGCATAGCGCGAGAAA	60.528	20	97.5	100	188	61	248
CPSSR_735|TGC	TGCGTGAATTGCAACAAAGGA	59.593	21	100	100	CGGCAGCAGGGAACTTGATA	60.108	20	100	91	155	110	264	CCAACATGGTTTTGCAAAGGC	59.397	21	100	96.19	CGGCAGCAGGGAACTTGATA	60.108	20	100	91	101	164	264	TGCGTGAATTGCAACAAAGG	58.15	20	100	100	CGGCAGCAGGGAACTTGATA	60.108	20	100	91	155	110	264
CPSSR_736|TGC	AGGCTGAGATGGTCGACTCT	60.034	20	100	100	ACAGGGGCATCATGGAAGTG	60.034	20	100	96	190	106	295	AGGCTGAGATGGTCGACTCT	60.034	20	100	100	CCGGCCACCAAAATTCAGAC	59.756	20	100	100	135	106	240	AGGCTGAGATGGTCGACTCT	60.034	20	100	100	CTTCCCGGCCACCAAAATTC	59.754	20	100	100	139	106	244
CPSSR_737|TGC	AGGTGATTGTTGGTGGTGCA	60.106	20	100	100	GGCCGCCTCTTCCTTCTTTT	60.609	20	100	100	101	166	266	CTCTCGCCTCTGACAACTCC	59.828	20	98.75	100	GGCCGCCTCTTCCTTCTTTT	60.609	20	100	100	173	94	266	CGCAAACTCGTCCAATCTGC	60.179	20	100	100	GGCCGCCTCTTCCTTCTTTT	60.609	20	100	100	192	75	266
CPSSR_738|TGC	GGACAAGCTCTTGGTGGACA	59.891	20	100	100	TCTTCAACTGGTGCAGGCAA	60.107	20	100	100	197	47	243	GGACAAGCTCTTGGTGGACA	59.891	20	100	100	TTCTTCAACTGGTGCAGGCA	60.107	20	100	100	198	47	244	TGGACAAGCTCTTGGTGGAC	59.891	20	100	100	TCTTCAACTGGTGCAGGCAA	60.107	20	100	100	198	46	243
CPSSR_739|TGC	ACTACTGCTGCATCGTATCCT	58.689	21	100	100	TGGTGAGTTGCTGCTACACA	59.532	20	100	100	188	159	346	ACTACTGCTGCATCGTATCC	57.197	20	100	100	TGGTGAGTTGCTGCTACACA	59.532	20	100	100	188	159	346	ACTACTGCTGCATCGTATCCT	58.689	21	100	100	ATGGTGAGTTGCTGCTACACA	59.928	21	100	100	189	159	347
CPSSR_740|TGC	ACTACTGCTGCATCGTATCCT	58.689	21	100	100	TGGTGAGTTGCTGCTACACA	59.532	20	100	100	188	159	346	ACTACTGCTGCATCGTATCC	57.197	20	100	100	TGGTGAGTTGCTGCTACACA	59.532	20	100	100	188	159	346	ACTACTGCTGCATCGTATCCT	58.689	21	100	100	ATGGTGAGTTGCTGCTACACA	59.928	21	100	100	189	159	347
CPSSR_741|TGG	ACTCAACTGGTGCATGGCTT	60.179	20	99	100	ACCAAATCTCAGCCCTGCTC	60.035	20	100	100	173	168	340	GGAGGATGCATGGGTGACTC	60.179	20	98	100	ACCAAATCTCAGCCCTGCTC	60.035	20	100	100	189	152	340	ACTCAACTGGTGCATGGCTT	60.179	20	99	100	CTCACCACCACCATCAGCAT	60.035	20	98	100	144	168	311
CPSSR_742|TGG	ACTCAACTGGTGCATGGCTT	60.179	20	99	100	ACCAAATCTCAGCCCTGCTC	60.035	20	100	100	173	168	340	GGAGGATGCATGGGTGACTC	60.179	20	98	100	ACCAAATCTCAGCCCTGCTC	60.035	20	100	100	189	152	340	ACTCAACTGGTGCATGGCTT	60.179	20	99	100	CTCACCACCACCATCAGCAT	60.035	20	98	100	144	168	311
CPSSR_743|TGG	TGAGGGTGGATATCGGGGTT	60.031	20	100	100	CCCACGAAGAAACCTTTGGC	59.686	20	100	100	161	122	282	GTCGAGAGGGCCGGATTATG	60.038	20	100	100	CCCACGAAGAAACCTTTGGC	59.686	20	100	100	179	104	282	TCGAGAGGGCCGGATTATGA	60.179	20	100	100	CCCACGAAGAAACCTTTGGC	59.686	20	100	100	178	105	282
CPSSR_744|TGG	TGAGGGTGGATATCGGGGTT	60.031	20	100	100	CCCACGAAGAAACCTTTGGC	59.686	20	100	100	161	122	282	GTCGAGAGGGCCGGATTATG	60.038	20	100	100	CCCACGAAGAAACCTTTGGC	59.686	20	100	100	179	104	282	TCGAGAGGGCCGGATTATGA	60.179	20	100	100	CCCACGAAGAAACCTTTGGC	59.686	20	100	100	178	105	282
CPSSR_745|TGG	AAATTGTGGCGGGAGAGAGG	60.035	20	100	100	TCCTCATCACCAACCCCAGA	60.179	20	100	96.67	121	160	280	GGAAATTGTGGCGGGAGAGA	60.035	20	100	100	TCCTCATCACCAACCCCAGA	60.179	20	100	96.67	123	158	280	GCACGGTTGATGATGTGTGG	59.831	20	100	100	TCCTCATCACCAACCCCAGA	60.179	20	100	96.67	145	136	280
CPSSR_746|TGG	GAGCAGGGCTGAGATTTGGT	60.035	20	100	100	CTCCTAGTGAGTGGCTTGGC	60.108	20	100	100	190	96	285	TGGAGCAGGGCTGAGATTTG	60.035	20	100	100	CTCCTAGTGAGTGGCTTGGC	60.108	20	100	100	192	94	285	GATGTGATGGTGGTGGTGGT	59.962	20	100	90	CTCCTAGTGAGTGGCTTGGC	60.108	20	100	100	165	121	285
CPSSR_747|TGG	GAGCAGGGCTGAGATTTGGT	60.035	20	100	100	CTCCTAGTGAGTGGCTTGGC	60.108	20	100	100	190	96	285	TGGAGCAGGGCTGAGATTTG	60.035	20	100	100	CTCCTAGTGAGTGGCTTGGC	60.108	20	100	100	192	94	285	GATGTGATGGTGGTGGTGGT	59.962	20	100	90	CTCCTAGTGAGTGGCTTGGC	60.108	20	100	100	165	121	285
CPSSR_748|TGG	GGCCTTCCTCTCTTTCGCTT	60.036	20	100	100	CCAACTCAATCCCTGCTCGT	60.036	20	100	100	174	74	247	GGCCTTCCTCTCTTTCGCTT	60.036	20	100	100	CTCAATCCCTGCTCGTCCTC	59.896	20	100	100	170	74	243	GGCCTTCCTCTCTTTCGCTT	60.036	20	100	100	AATCCCTGCTCGTCCTCCTA	59.738	20	100	100	167	74	240
CPSSR_749|TGG	AGGGTTGACAGCTCGTAGAA	58.371	20	100	100	ACATTAACGTGGATGCCCTT	57.493	20	100	82.5	174	149	322	ATGGAGGAGGTGGAGAACGT	60.252	20	100	100	TGGATGCCCTTATAGATTGTCCA	59.02	23	97.85	100	200	114	313	GTACTAGGGTTGACAGCTCGT	59.183	21	100	100	ACATTAACGTGGATGCCCTT	57.493	20	100	82.5	179	144	322
CPSSR_750|TGG	GCACTGTGCCTACCTCAGTT	59.965	20	100	100	AGCCTGTTGAGATGCAGCTT	59.962	20	100	100	179	76	254	GCACTGTGCCTACCTCAGTT	59.965	20	100	100	CCTGTTGAGATGCAGCTTGC	59.829	20	100	100	177	76	252	GCACTGTGCCTACCTCAGTT	59.965	20	100	100	GCCTGTTGAGATGCAGCTTG	59.829	20	100	100	178	76	253
CPSSR_751|TGT	AAAGCCGCTGCATGCAAATT	60.321	20	100	100	TCATCGTCTGTTGTGTCACCT	59.313	21	100	100	194	72	265	AAAAGCCGCTGCATGCAAAT	60.321	20	100	100	TCATCGTCTGTTGTGTCACCT	59.313	21	100	100	195	71	265	AGCCGCTGCATGCAAATTAA	59.468	20	100	100	TCATCGTCTGTTGTGTCACCT	59.313	21	100	100	192	74	265
CPSSR_752|TGT	TGTGTGAGTTTTCTTGGAGGCT	60.092	22	100	100	ACACTCACAAAAGCCCTCCA	59.449	20	100	100	195	123	317	GGTGAGTTTTCTTGTTGGTGCA	59.835	22	100	100	ACACTCACAAAAGCCCTCCA	59.449	20	100	100	159	159	317	TGTGAGTTTTCTTGGAGGCTCT	59.56	22	100	100	ACACTCACAAAAGCCCTCCA	59.449	20	100	100	193	125	317
CPSSR_753|TGT	TGTGTGAGTTTTCTTGGAGGCT	60.092	22	100	100	ACACTCACAAAAGCCCTCCA	59.449	20	100	100	195	123	317	GGTGAGTTTTCTTGTTGGTGCA	59.835	22	100	100	ACACTCACAAAAGCCCTCCA	59.449	20	100	100	159	159	317	TGTGAGTTTTCTTGGAGGCTCT	59.56	22	100	100	ACACTCACAAAAGCCCTCCA	59.449	20	100	100	193	125	317
CPSSR_754|TGT	GAGGCTCCCGACATTGTTGA	60.036	20	98	100	CTCTCACAAATCTAGCAAAGACAC	57.837	24	100	100	167	131	297	TGAGGCTCCCGACATTGTTG	60.322	20	98	100	CTCTCACAAATCTAGCAAAGACAC	57.837	24	100	100	168	130	297	TGTTGAGGCTCCCGACATTG	60.322	20	100	100	CTCTCACAAATCTAGCAAAGACAC	57.837	24	100	100	171	127	297
CPSSR_755|TGT	GAGGCTCCCGACATTGTTGA	60.036	20	98	100	CTCTCACAAATCTAGCAAAGACAC	57.837	24	100	100	167	131	297	TGAGGCTCCCGACATTGTTG	60.322	20	98	100	CTCTCACAAATCTAGCAAAGACAC	57.837	24	100	100	168	130	297	TGTTGAGGCTCCCGACATTG	60.322	20	100	100	CTCTCACAAATCTAGCAAAGACAC	57.837	24	100	100	171	127	297
CPSSR_756|TGT	CGAGCATGTCCTGTCCTGTT	60.037	20	100	100	CGGGCTTGAGATCCATGGAA	59.819	20	100	100	175	88	262	CTCGGCAGTCCAGTTGGTTA	59.68	20	100	100	CGGGCTTGAGATCCATGGAA	59.819	20	100	100	105	158	262	CATCTCGGCAGTCCAGTTGG	60.742	20	100	100	CGGGCTTGAGATCCATGGAA	59.819	20	100	100	108	155	262
CPSSR_757|TGT	GACTGGGCCCATGTGGTATT	59.741	20	100	100	AACCCCAACACTCTCATGGC	60.251	20	100	100	133	122	254	GACTGGGCCCATGTGGTATT	59.741	20	100	100	CAACACTCTCATGGCGTCCA	60.321	20	100	100	128	122	249	GTTAGGACTGGGCCCATGTG	60.394	20	100	100	AACCCCAACACTCTCATGGC	60.251	20	100	100	138	117	254
CPSSR_758|TGT	CATCCGTCGGTAGCATGTCC	60.598	20	100	100	GGAAGATGCTCCAGTGCCAT	60.107	20	100	100	192	127	318	CATCCGTCGGTAGCATGTCC	60.598	20	100	100	GCTCCAGTGCCATTAGCTCA	60.108	20	100	100	185	127	311	CATCCGTCGGTAGCATGTCC	60.598	20	100	100	TGCTCCAGTGCCATTAGCTC	60.108	20	100	100	186	127	312
CPSSR_759|TGT	AGAGCGTCTTGAAGTTCCGT	59.325	20	95	100	TCGCTGGCTCTCTACTCACT	60.035	20	100	100	138	156	293	AGAGCGTCTTGAAGTTCCGT	59.325	20	95	100	GTCGCTGGCTCTCTACTCAC	59.9	20	100	100	139	156	294	AGAGCGTCTTGAAGTTCCGT	59.325	20	95	100	GTGTCGCTGGCTCTCTACTC	59.9	20	100	100	141	156	296
CPSSR_760|TGT	AGCAGTTTCATCGCCACTGA	59.965	20	100	100	ACCTCTCTCTGTTTGACACACA	59.234	22	100	100	131	155	285	AGCAGTTTCATCGCCACTGA	59.965	20	100	100	ACACCTCTCTCTGTTTGACACA	59.234	22	100	100	133	155	287	AGCAGTTTCATCGCCACTGA	59.965	20	100	100	TCTCTCTGTTTGACACACACACA	60.056	23	100	97.83	128	155	282
CPSSR_761|TGTAT	TTCTGCAAAACACGCGGAAC	60.248	20	100	100	ACAATGCTTGCTACCAACCAC	59.387	21	100	100	186	90	275	CACGCGGAACATATCTTGGC	59.695	20	100	100	ACAATGCTTGCTACCAACCAC	59.387	21	100	100	176	100	275	CTGCAAAACACGCGGAACAT	60.318	20	100	100	ACAATGCTTGCTACCAACCAC	59.387	21	100	100	184	92	275
CPSSR_762|TGTAT	TTCTGCAAAACACGCGGAAC	60.248	20	100	100	ACAATGCTTGCTACCAACCAC	59.387	21	100	100	186	90	275	CACGCGGAACATATCTTGGC	59.695	20	100	100	ACAATGCTTGCTACCAACCAC	59.387	21	100	100	176	100	275	CTGCAAAACACGCGGAACAT	60.318	20	100	100	ACAATGCTTGCTACCAACCAC	59.387	21	100	100	184	92	275
CPSSR_763|TGTAT	TTCTGCAAAACACGCGGAAC	60.248	20	100	100	ACAATGCTTGCTACCAACCAC	59.387	21	100	100	186	90	275	CACGCGGAACATATCTTGGC	59.695	20	100	100	ACAATGCTTGCTACCAACCAC	59.387	21	100	100	176	100	275	CTGCAAAACACGCGGAACAT	60.318	20	100	100	ACAATGCTTGCTACCAACCAC	59.387	21	100	100	184	92	275
CPSSR_764|TGTAT	TTCTGCAAAACACGCGGAAC	60.248	20	100	100	ACAATGCTTGCTACCAACCAC	59.387	21	100	100	186	90	275	CACGCGGAACATATCTTGGC	59.695	20	100	100	ACAATGCTTGCTACCAACCAC	59.387	21	100	100	176	100	275	CTGCAAAACACGCGGAACAT	60.318	20	100	100	ACAATGCTTGCTACCAACCAC	59.387	21	100	100	184	92	275
CPSSR_765|TGTAT	TTCTGCAAAACACGCGGAAC	60.248	20	100	100	ACAATGCTTGCTACCAACCAC	59.387	21	100	100	186	90	275	CACGCGGAACATATCTTGGC	59.695	20	100	100	ACAATGCTTGCTACCAACCAC	59.387	21	100	100	176	100	275	CTGCAAAACACGCGGAACAT	60.318	20	100	100	ACAATGCTTGCTACCAACCAC	59.387	21	100	100	184	92	275
CPSSR_766|TGTGGT	CTGGTGATCAACGGTTCGGA	60.038	20	100	97	ATCATGGGCACGGAGGTTTT	59.96	20	100	98	200	141	340	CTGGTGATCAACGGTTCGGA	60.038	20	100	97	GCCTAATCGAACGGCTCAGA	59.898	20	100	97	166	141	306	TCTGGTGATCAACGGTTCGG	60.038	20	100	98	GCCTAATCGAACGGCTCAGA	59.898	20	100	97	167	140	306
CPSSR_767|TGTTGA	GCTGAAATGGGGTTTTGGGT	58.944	20	100	100	ATCACGCCAACACCAACTCT	59.891	20	100	100	102	80	181	GCTGAAATGGGGTTTTGGGT	58.944	20	100	100	CAATCCCACATCACGCCAAC	59.829	20	100	100	111	80	190	GCTGAAATGGGGTTTTGGGT	58.944	20	100	100	CATCACGCCAACACCAACTC	59.762	20	100	100	103	80	182
CPSSR_768|TTA	CGCTGCTGCCGTAGTTGATA	60.528	20	100	100	CCAACGCGGAAATACACACA	59.131	20	100	100	129	150	278	CGCTGCTGCCGTAGTTGATA	60.528	20	100	100	ACCAACGCGGAAATACACAC	59.13	20	100	100	130	150	279	CGCTGCTGCCGTAGTTGATA	60.528	20	100	100	GACGAACACGCATGATTCCA	58.924	20	97.2	95	179	150	328
CPSSR_769|TTA	CGCTGCTGCCGTAGTTGATA	60.528	20	100	100	CCAACGCGGAAATACACACA	59.131	20	100	100	129	150	278	CGCTGCTGCCGTAGTTGATA	60.528	20	100	100	ACCAACGCGGAAATACACAC	59.13	20	100	100	130	150	279	CGCTGCTGCCGTAGTTGATA	60.528	20	100	100	ACATAGCATACCAACGCGGAA	60.135	21	100	95.24	139	150	288
CPSSR_770|TTA	CAGTTTGGTTCAATTTCAGTGC	56.959	22	100	100	AATGAACTTGAGACCAGAGT	53.887	20	100	94	175	94	268	CAGTTTGGTTCAATTTCAGTGC	56.959	22	100	100	TGAACTTGAGACCAGAGTAA	53.242	20	100	96	173	94	266	CAGTTTGGTTCAATTTCAGTGC	56.959	22	100	100	ATGAACTTGAGACCAGAGTA	52.995	20	100	95	174	94	267
CPSSR_771|TTA	TCACCACCTCCGATGAAATTGA	59.696	22	100	100	GATGAGAGGCGTGAGTGCAT	60.179	20	100	97.5	185	135	319	TCACCACCTCCGATGAAATTGA	59.696	22	100	100	ATGATGAGAGGCGTGAGTGC	60.179	20	100	100	187	135	321	ACCACCTCCGATGAAATTGACT	59.694	22	100	100	GATGAGAGGCGTGAGTGCAT	60.179	20	100	97.5	183	137	319
CPSSR_772|TTC	AACACCCTCTCCAACTCCCT	60.104	20	100	100	GACGGAAAGGATTCGAGCGA	60.179	20	100	100	167	98	264	AACACCCTCTCCAACTCCCT	60.104	20	100	100	ACGGAAAGGATTCGAGCGAT	59.54	20	100	100	166	98	263	AACACCCTCTCCAACTCCCT	60.104	20	100	100	GCGATGAGGAGGAAAAGGGA	59.458	20	100	98	151	98	248
CPSSR_773|TTC	AACACCCTCTCCAACTCCCT	60.104	20	100	100	GACGGAAAGGATTCGAGCGA	60.179	20	100	100	167	98	264	AACACCCTCTCCAACTCCCT	60.104	20	100	100	ACGGAAAGGATTCGAGCGAT	59.54	20	100	100	166	98	263	AACACCCTCTCCAACTCCCT	60.104	20	100	100	GCGATGAGGAGGAAAAGGGA	59.458	20	100	98	151	98	248
CPSSR_774|TTC	TTGGGATCGCTCGAAGTTGT	59.68	20	100	100	TCCCCAACCCAAATCGAGAC	59.673	20	100	100	192	123	314	TGTTGGGATCGCTCGAAGTT	59.68	20	100	100	TCCCCAACCCAAATCGAGAC	59.673	20	100	100	194	121	314	TTGTTGGGATCGCTCGAAGT	59.68	20	100	100	TCCCCAACCCAAATCGAGAC	59.673	20	100	100	195	120	314
CPSSR_775|TTC	TGCCCCATCATCCTCATGTC	59.525	20	100	100	AGGAGCCAGTACCCGAAGAT	60.032	20	100	100	143	124	266	CTGCCCCATCATCCTCATGT	59.523	20	100	100	AGGAGCCAGTACCCGAAGAT	60.032	20	100	100	144	123	266	ACTGCCCCATCATCCTCATG	59.523	20	100	100	AGGAGCCAGTACCCGAAGAT	60.032	20	100	100	145	122	266
CPSSR_776|TTC	TGCCCCATCATCCTCATGTC	59.525	20	100	100	AGGAGCCAGTACCCGAAGAT	60.032	20	100	100	143	124	266	CTGCCCCATCATCCTCATGT	59.523	20	100	100	AGGAGCCAGTACCCGAAGAT	60.032	20	100	100	144	123	266	ACTGCCCCATCATCCTCATG	59.523	20	100	100	AGGAGCCAGTACCCGAAGAT	60.032	20	100	100	145	122	266
CPSSR_777|TTC	TGCCCCATCATCCTCATGTC	59.525	20	100	100	AGGAGCCAGTACCCGAAGAT	60.032	20	100	100	143	124	266	CTGCCCCATCATCCTCATGT	59.523	20	100	100	AGGAGCCAGTACCCGAAGAT	60.032	20	100	100	144	123	266	ACTGCCCCATCATCCTCATG	59.523	20	100	100	AGGAGCCAGTACCCGAAGAT	60.032	20	100	100	145	122	266
CPSSR_778|TTC	TGCCCCATCATCCTCATGTC	59.525	20	100	100	AGGAGCCAGTACCCGAAGAT	60.032	20	100	100	143	124	266	CTGCCCCATCATCCTCATGT	59.523	20	100	100	AGGAGCCAGTACCCGAAGAT	60.032	20	100	100	144	123	266	ACTGCCCCATCATCCTCATG	59.523	20	100	100	AGGAGCCAGTACCCGAAGAT	60.032	20	100	100	145	122	266
CPSSR_779|TTC	TGTCCTCAACATCCCATGGG	59.375	20	100	100	GGAGGTGTTGTGCTAAGCCA	60.251	20	99	100	143	146	288	TGTCCTCAACATCCCATGGG	59.375	20	100	100	TGGAGGTGTTGTGCTAAGCC	60.251	20	99	100	144	146	289	ATGTCCTCAACATCCCATGGG	59.784	21	100	100	GGAGGTGTTGTGCTAAGCCA	60.251	20	99	100	144	145	288
CPSSR_780|TTC	AGCGAGCCTTCTTCTTCAACA	59.929	21	100	100	GCGGTGCATAGACGGAGAAT	60.249	20	100	100	185	131	315	GCGAGCCTTCTTCTTCAACA	58.487	20	100	100	GCGGTGCATAGACGGAGAAT	60.249	20	100	100	184	132	315	AGCGAGCCTTCTTCTTCAAC	58.198	20	100	100	GCGGTGCATAGACGGAGAAT	60.249	20	100	100	185	131	315
CPSSR_781|TTC	AGCGAGCCTTCTTCTTCAACA	59.929	21	100	100	GCGGTGCATAGACGGAGAAT	60.249	20	100	100	185	131	315	GCGAGCCTTCTTCTTCAACA	58.487	20	100	100	GCGGTGCATAGACGGAGAAT	60.249	20	100	100	184	132	315	AGCGAGCCTTCTTCTTCAAC	58.198	20	100	100	GCGGTGCATAGACGGAGAAT	60.249	20	100	100	185	131	315
CPSSR_782|TTC	CCTCTCGCCCAACACATCAT	60.108	20	100	100	GTGGTGTTGGGGTAGATGGT	59.303	20	100	100	140	130	269	TCTCGCCCAACACATCATCC	60.108	20	100	100	GTGGTGTTGGGGTAGATGGT	59.303	20	100	100	138	132	269	CCTCTCGCCCAACACATCAT	60.108	20	100	100	CGGGTCGGGGAAGAAGGATA	60.758	20	100	100	112	130	241
CPSSR_783|TTCAAA	GCAGCAGCGTCTTCTTCAAA	59.412	20	100	100	CCCCGGAATCCCTATGGTTG	59.89	20	100	100	133	174	306	GCAGCAGCGTCTTCTTCAAA	59.412	20	100	100	TTTGCCCCGGAATCCCTATG	59.815	20	100	100	137	174	310	GGCGGCGTGTTATCCAAATG	60.248	20	100	100	CGAGAAGGTCGTCGTGATCG	60.587	20	100	100	200	86	285
CPSSR_784|TTCAAA	GCAGCAGCGTCTTCTTCAAA	59.412	20	100	100	CCCCGGAATCCCTATGGTTG	59.89	20	100	100	133	174	306	GCAGCAGCGTCTTCTTCAAA	59.412	20	100	100	TTTGCCCCGGAATCCCTATG	59.815	20	100	100	137	174	310	GGCGGCGTGTTATCCAAATG	60.248	20	100	100	CGAGAAGGTCGTCGTGATCG	60.587	20	100	100	200	86	285
CPSSR_785|TTG	TCCTCTCCCACCACTTTTGC	59.89	20	100	100	ATTCATCTTCCGCCACGTGT	60.036	20	100	100	198	67	264	CCTCTCCCACCACTTTTGCT	59.889	20	100	100	ATTCATCTTCCGCCACGTGT	60.036	20	100	100	197	68	264	TCCTCTCCCACCACTTTTGC	59.89	20	100	100	GGCCAACATCCCTTGTTCCT	60.252	20	100	100	176	67	242
CPSSR_786|TTG	TCCTCTCCCACCACTTTTGC	59.89	20	100	100	ATTCATCTTCCGCCACGTGT	60.036	20	100	100	198	67	264	CCTCTCCCACCACTTTTGCT	59.889	20	100	100	ATTCATCTTCCGCCACGTGT	60.036	20	100	100	197	68	264	TCCTCTCCCACCACTTTTGC	59.89	20	100	100	GGCCAACATCCCTTGTTCCT	60.252	20	100	100	176	67	242
CPSSR_787|TTG	AAGCGTCGTTCTTTGAAGCG	59.768	20	100	100	TCAAGCCGCCAACTTCATCT	59.963	20	100	100	138	135	272	AAGCGTCGTTCTTTGAAGCG	59.768	20	100	100	ACTGCAGCCCTTAAAGCCAT	59.96	20	100	100	112	135	246	AAGCGTCGTTCTTTGAAGCG	59.768	20	100	100	CAACAGCAACAACACAGCCA	59.827	20	100	100	179	135	313
CPSSR_788|TTG	CAACTGACCACGACAGACCA	59.896	20	100	100	ACACCCAACTTGTCGCGTTT	61.028	20	100	100	100	168	267	CAACTGACCACGACAGACCA	59.896	20	100	100	AACACCCAACTTGTCGCGTT	61.028	20	100	100	101	168	268	CAACTGACCACGACAGACCA	59.896	20	100	100	ACCAAACACCCAACTTGTCG	58.9	20	100	100	105	168	272
CPSSR_789|TTG	GCCGTAGTGGGTGATGACTT	59.751	20	100	100	GCGGAGGAGGAAAAGGGAAG	60.393	20	100	100	146	94	239	TGGGTGATGACTTTGGCCTT	59.518	20	100	100	GCGGAGGAGGAAAAGGGAAG	60.393	20	100	100	139	101	239	ACTCCATGTGCTCCACTCCT	60.546	20	100	100	GCGGAGGAGGAAAAGGGAAG	60.393	20	100	100	113	127	239
CPSSR_790|TTG	ACAGCCAGATCTGTGCAACT	59.601	20	100	100	GTGGCTCTGAGACTCATTTGGA	60.028	22	100	100	199	69	267	ACAGCCAGATCTGTGCAACT	59.601	20	100	100	TGGCTCTGAGACTCATTTGGA	58.74	21	100	100	198	69	266	ACAGCCAGATCTGTGCAACT	59.601	20	100	100	TGTGGCTCTGAGACTCATTTGG	60.29	22	100	100	200	69	268
CPSSR_791|TTG	TCACAGCTTGGAGTCTCTGC	59.68	20	100	100	GTTCAACCCATTTTGGCCACT	59.584	21	100	100	161	76	236	CAGCTTGGAGTCTCTGCTGT	59.679	20	100	100	GTTCAACCCATTTTGGCCACT	59.584	21	100	100	158	79	236	CACAGCTTGGAGTCTCTGCT	59.679	20	100	100	GTTCAACCCATTTTGGCCACT	59.584	21	100	100	160	77	236
CPSSR_792|TTG	TTCCATGTTGGTGCTCTGCT	59.889	20	100	100	GTGGTACCACGTGAAGCAAA	58.699	20	100	100	199	173	371	TGTTGGTGCTCTGCTGTTGT	60.394	20	100	100	GTGGTACCACGTGAAGCAAA	58.699	20	100	100	194	178	371	TTCCATGTTGGTGCTCTGCT	59.889	20	100	100	GTGGTACCACGTGAAGCAAAA	59.328	21	100	100	199	173	371
CPSSR_793|TTG	CGACAAAAGACGTGAGGAGGA	60.001	21	100	100	TGTTTGGAGCTTTGGCATGC	59.966	20	100	100	161	147	307	CGACAAAAGACGTGAGGAGGA	60.001	21	100	100	TTGGAGCTTTGGCATGCTTG	59.681	20	100	100	158	147	304	CGACAAAAGACGTGAGGAGGA	60.001	21	100	100	GTTTGGAGCTTTGGCATGCT	59.681	20	100	100	160	147	306
CPSSR_794|TTG	CGACAAAAGACGTGAGGAGGA	60.001	21	100	100	TGTTTGGAGCTTTGGCATGC	59.966	20	100	100	161	147	307	CGACAAAAGACGTGAGGAGGA	60.001	21	100	100	TTGGAGCTTTGGCATGCTTG	59.681	20	100	100	158	147	304	CGACAAAAGACGTGAGGAGGA	60.001	21	100	100	GTTTGGAGCTTTGGCATGCT	59.681	20	100	100	160	147	306
CPSSR_795|TTG	CGACAAAAGACGTGAGGAGGA	60.001	21	100	100	TGTTTGGAGCTTTGGCATGC	59.966	20	100	100	161	147	307	CGACAAAAGACGTGAGGAGGA	60.001	21	100	100	TTGGAGCTTTGGCATGCTTG	59.681	20	100	100	158	147	304	CGACAAAAGACGTGAGGAGGA	60.001	21	100	100	GTTTGGAGCTTTGGCATGCT	59.681	20	100	100	160	147	306
CPSSR_796|TTG	TTGGCCAATTTGACGTGTCG	59.691	20	100	100	ACTCTCCCGCTCAGACAAGA	60.251	20	100	100	149	120	268	TGGCCAATTTGACGTGTCGA	60.533	20	100	100	ACTCTCCCGCTCAGACAAGA	60.251	20	100	100	148	121	268	TTGGCCAATTTGACGTGTCG	59.691	20	100	100	GAACTCTCCCGCTCAGACAA	59.396	20	100	100	151	120	270
CPSSR_797|TTG	GTGGGCAATTGGGAGTCGTA	60.036	20	96	100	TCGTCCCTCCTCATCCTCTT	59.368	20	100	100	200	46	245	CGTCTGTGTCGGGGAAATCA	60.038	20	98	100	TCGTCCCTCCTCATCCTCTT	59.368	20	100	100	175	71	245	CGTCTGTGTCGGGGAAATCA	60.038	20	98	100	TTCGTCCCTCCTCATCCTCT	59.368	20	100	100	176	71	246
CPSSR_798|TTG	GTGGGCAATTGGGAGTCGTA	60.036	20	96	100	TCGTCCCTCCTCATCCTCTT	59.368	20	100	100	200	46	245	CGTCTGTGTCGGGGAAATCA	60.038	20	98	100	TCGTCCCTCCTCATCCTCTT	59.368	20	100	100	175	71	245	CGTCTGTGTCGGGGAAATCA	60.038	20	98	100	TTCGTCCCTCCTCATCCTCT	59.368	20	100	100	176	71	246
CPSSR_799|TTG	GCCTTGAATACCACCGTTGC	59.83	20	100	100	CATCTGAGCCCCACAAACCT	59.961	20	100	100	187	101	287	CCTCGTCTCCGGATTCTTGG	59.897	20	100	100	GAGATGTTGGGTCGGATGGG	60.179	20	100	100	167	82	248	CCTCGTCTCCGGATTCTTGG	59.897	20	100	100	GGAGATGTTGGGTCGGATGG	60.179	20	100	100	168	82	249
CPSSR_800|TTG	CAACAGCCCCATCTGTAGCA	60.035	20	100	100	CGACCCTCTTCGTTTCGTCA	60.04	20	100	89	128	157	284	CAACAGCCCCATCTGTAGCA	60.035	20	100	100	TCGCGTCACTTCTTCTCGTC	60.11	20	100	100	161	157	317	CAACAGCCCCATCTGTAGCA	60.035	20	100	100	CGTCACTTCTTCTCGTCGGT	59.762	20	100	100	158	157	314
CPSSR_801|TTGTG	CGAAGCCGGATGTGTCTTTG	59.556	20	100	100	TGGGTTTGCTTTCTTCAGTTTG	57.878	22	100	100	174	138	311	CGAAGCCGGATGTGTCTTTG	59.556	20	100	100	GGGTTTGCTTTCTTCAGTTTGT	57.877	22	100	100	173	138	310	TCGGAGATTGACGAAGCGAA	59.476	20	100	100	TGGGTTTGCTTTCTTCAGTTTG	57.878	22	100	100	190	122	311
CPSSR_802|GA	GCATTAGAGGAGCGAATCGAAG	55.689	22	100	100	GCCTCGCTTCTCATTTCTCAAC	55.458	22	100	100	163	125	287	GCTGCCCGAGTTTGGATT	58.158	18	100	100	CAGGGATGTAAGGATTGTATGG	57.694	22	100	100	282	176	457	TGCCCGAGTTTGGATTAA	54.589	18	100	100	CAGGGATGTAAGGATTGTATGG	55.482	22	100	100	280	178	457
CPSSR_803|TGC	GAGTTATGAATGACGCTACACGAG	54.785	24	100	100	GCCTGCTTTGCGTTTCTTC	55.974	19	100	100	247	159	406	GCTGAAGTAGTCACAGATCTCGC	60.592	23	100	100	ACTTCAAGTCCTCAGTGTGAAGC	59.974	23	100	100	139	1089	1227	AGATCTCGCTTATCTCAGCCTGT	60.891	23	100	100	ACTTCAAGTCCTCAGTGTGAAGC	59.974	23	100	100	125	1089	1213
CPSSR_804|GA	GCATTAGAGGAGCGAATCGAAG	53.698	22	100	100	GCCTCGCTTCTCATTTCTCAAC	54.268	22	100	100	211	69	269	CCGCCTCGCTTCTCATTT	58.565	18	100	100	CACCGTCCGCAACAACTA	55.568	18	100	100	391	26	416	CACCGCCTCGCTTCTCAT	59.559	18	100	100	CGTCCGCAACAACTATCC	58.552	18	100	100	390	24	413
CPSSR_805|AG	CAGAGAGAATAATAGCAGCCATAG	54.268	24	100	100	CCCAAGCATCCAACAATAAC	54.365	20	100	100	289	45	335	TTGCTTTTGAGAGTCCCTCTTAC	59.078	23	100	100	GCCATGACTCAAAATCTACTCCA	60.497	22	100	100	158	602	759	CAAGTCTTTAAGGGTTTTGGCTT	60.045	23	100	100	ATCAACCAGCTTTTCACACTCTC	59.809	22	100	100	157	225	381
CPSSR_806|GCA	CGCTTGCTTTAACGACGAACC	55.489	21	100	100	TGTGGTGGGTCGGATGATGTT	53.988	21	100	100	186	53	239	AAACCCTACAAGACATGGAAACA	59.791	23	100	100	CTTCCTCTTCTTCTTCGTGTTCA	60.045	23	100	100	129	272	400	AACCCTACAAGACATGGAAACAA	59.791	23	100	100	CCATTCCAATTCTTCTTCTTCCT	59.958	23	100	100	145	272	416
CPSSR_807|TC	ACTCCTCTCATCCATCCATTAAG	53.598	23	100	100	GGAGTTTAACGCTGTCATTGTG	54.689	22	100	100	112	23	134	TTACACGCCAGTTCCAATG	54.869	19	100	100	AGGCAGATCCAGGTACAGC	55.368	19	100	100	238	256	493	TTACACGCCAGTTCCAATG	54.952	19	100	100	ATCCAGGTACAGCAGGGTT	54.596	19	100	100	232	257	487
CPSSR_808|AGG	GGGGAAAGATGCTGTTATGGAG	60.483	22	100	100	TAGCATCCGAGCCACTACCAC	60.014	21	100	100	184	18	201	GTTCATGAGGAGGAGAAGGGTAA	60.825	23	100	100	TTCCACTCCATCAGTTTTAGCAT	60.014	23	100	100	153	768	920	TTCATGAGGAGGAGAAGGGTAAG	60.941	23	100	100	TTCCACTCCATCAGTTTTAGCAT	60.014	23	100	100	152	768	919
CPSSR_809|CTC	CAACAGAAAGCACCAACCCAG	59.891	21	100	100	GCATCCACCCTGTTCAGCAT	59.742	20	100	100	252	159	410	ATAAACCCATCAACAGAAAGCAC	59.428	23	100	100	ATTGATTGCGGTAAAGTGGAAT	59.742	22	100	100	159	252	410	ACCCCAATTCAAGAAACAACAAT	60.827	23	100	100	ATTGATTGCGGTAAAGTGGAAT	59.742	22	100	100	86	252	337
CPSSR_810|TGA	GGAGGTGATGGAGAAGGTGAGA	60.144	22	100	100	CAACCCATCACAATCTCACATCA	60.306	23	100	100	307	430	736	TAAGTAAAGTGGGAGACGACGAA	60.169	23	100	100	TAATCCAATCAACCCATCACAAT	60.306	23	100	100	119	700	818	TTAAGTAAAGTGGGAGACGACGA	60.169	23	100	100	TAATCCAATCAACCCATCACAAT	60.306	23	100	100	120	700	819
CPSSR_811|TG	GTTGTGGCGGCGTAGTTTATG	60.958	21	100	100	AACTCGCAAACCAAGAGCATAAC	59.851	23	100	100	189	164	353	GTTTGAGACGTTCATGTTCCTGT	60.456	23	100	100	TATATGGGCAATGAGGCTTTTTA	59.851	23	100	100	126	164	289	AGACGTTCATGTTCCTGTTTCAC	60.456	23	100	100	GTCAAACTATCGTCACAGCATGA	60.192	23	100	100	89	164	252
